# Supplementary material for: Neuronal subclass-selective proteomic analysis in Caenorhabditis elegans
Source: Sci Rep. 2020 Aug 13;10:13840. doi: 10.1038/s41598-020-70692-w (PMC7426821; doi:10.1038/s41598-020-70692-w)
Supplement: Supplementary file 2 — Supplementary Table S1. [file 41598_2020_70692_MOESM2_ESM.xlsx]

## Sheet: Sheet1
	Neuronal subclass-selective proteomic analysis in Caenorhabditis elegans
	Shunsuke Aburaya, Yuji Yamauchi, Takashi Hashimoto, Hiroyoshi Minakuchi, Wataru Aoki, Mitsuyoshi Ueda
	Supplementary Table 1 : Primer used in this study
Primer	Sequence (5' - 3')	Description
pKPY197-Prab3_insert_forward	ttgcatgcctgcaggatcttcagatgggagcagt	Cloning from pGH8
pKPY197-Prab3_insert_reverse	atcctctcatgtcgatgcttttttgtacaaacttgtc	Cloning from pGH8
pKPY197-Pgcy8_insert_forward	ttgcatgcctgcaggagccaatttttaacgggg	Cloning from C. elegans genome
pKPY197-Pgcy8_insert_reverse	atcctctcatgtcgatttgatgtggaaaaggtagaatc	Cloning from C. elegans genome
F23B2_forward	tgtatagaaaagttgCGCCCAGTTACAACAGAGAGTG	Cloning from C. elegans genome
F23B2_short_reverse	gtacaaacttgtcatTGTGCCGAAATTTTAAATTTTAAATGA	Cloning from C. elegans genome
F23B2_Forward_frompCFJ90	tacccagctttcttgtacaaagtgggtg	Cloning from pCFJ90 with F23B2.10
F23B2_Reverse_frompCFJ90	tttgtacaaacttgtcatTGTGCCG	Cloning from pCFJ90 with F23B2.10
GFP_pHW394_Forward	acaagtttgtacaaaaaagcaggcttaATGAGTAAAGGAGAAGAACTTTTCACTGGAGTTG	Cloning from pHW394
GFP_pHW394_Reverse	caagaaagctgggtaCTATTTGTATAGTTCATCCATGCCATGTGTAATCCC	Cloning from pHW394
