# Supplementary material for: Neuronal subclass-selective proteomic analysis in Caenorhabditis elegans
Source: Sci Rep. 2020 Aug 13;10:13840. doi: 10.1038/s41598-020-70692-w (PMC7426821; doi:10.1038/s41598-020-70692-w)
Supplement: Supplementary file 3 — Supplementary Table S2. [file 41598_2020_70692_MOESM3_ESM.xlsx]

## Sheet: Title
Neuronal subclass-selective proteomic analysis in Caenorhabditis elegans
Shunsuke Aburaya, Yuji Yamauchi, Takashi Hashimoto, Hiroyoshi Minakuchi, Wataru Aoki, Mitsuyoshi Ueda
Supplementary Table 2 : Proteins identified in this study

## Sheet: N2_phe_labeled_with_enrich
				PSMs
	Accession	Description	Gene name	N=1	N=2	N=3
	A0A061ACP8	EPS (Human endocytosis) related	eps-8	2	3	5
	A0A0K3AQM0	LIM domain family	lim-9	9	14	10
	A0A0K3AQT4	Uncharacterized protein	lev-11	5	11	-
	A0A0K3AUJ9	PeRoxireDoXin	prdx-2	13	19	19
	A0A131MBU3	Protein irg-7	irg-7	1	8	2
	A0A1N7SYP3	Uncharacterized protein	vab-10	24	26	29
	A7LPG5	CDGSH Iron Sulfur Domain protein homolog	cisd-1	1	1	2
	B7WNA0	Pyruvate kinase	pyk-1	2	11	10
	G3MU38	MIF (Macrophage migration Inhibitory Factor) related	mif-2	2	6	16
	G4RU19	Uncharacterized protein	CELE_F48C1.11	3	3	3
	G4S035	Uncharacterized protein	CELE_K10B3.1	2	-	-
	G5EBH7	CALUmenin (Calcium-binding protein) homolog	calu-1	3	1	4
	G5EBP5	Uncharacterized protein	CELE_ZC247.1	15	10	11
	G5EBV4	Galectin	lec-10	180	65	97
	G5EC91	DumPY: shorter than wild-type	dpy-11	12	7	4
	G5ECU3	Uncharacterized protein	CELE_F01G4.6	3	13	8
	G5ECW7	Dipeptidyl peptidase 3	dpt-1	2	4	4
	G5ED07	Protein disulfide-isomerase	pdi-3	5	5	3
	G5EDA6	Nx	C01F6.9	4	3	1
	G5EDI2	Reticulon-like protein	ret-1	1	3	-
	G5EEE5	Elongation of very long chain fatty acids protein	elo-1	1	-	-
	G5EEG4	Methylmalonyl-CoA Epimerase	mce-1	3	3	3
	G5EEI4	ASpartyl Protease	asp-1	19	11	11
	G5EEK8	Calcium-transporting ATPase	sca-1	13	20	23
	G5EET8	Protein Up-regulated in Daf-2(Gf)	pud-1.2	4	-	3
	G5EEV5	5C820	pud-3	1	-	-
	G5EF32	Nematode Polyprotein Allergen related	npa-1	15	12	25
	G5EF37	Paralysed Arrest at Two-fold	pat-10	4	-	5
	G5EFC1	RAB family	rab-8	1	-	-
	G5EFL5	ALP/Enigma encoding	alp-1	10	14	6
	G5EFR6	Calcium-transporting ATPase	mca-1	1	-	-
	G5EFZ1	2,3-bisphosphoglycerate-independent phosphoglycerate mutase	ipgm-1	11	12	7
	G5EGK8	Serine/threonine-protein phosphatase 2A catalytic subunit	let-92	8	2	3
	G5EGN2	Delta(9)-fatty-acid desaturase fat-6	fat-6	8	4	3
	G5EGP4	V-type proton ATPase subunit a	vha-6	3	-	-
	G5EGP8	CathePsin Z	cpz-1	3	3	5
	H2KYQ5	Glycogenin-1	gyg-1	3	1	1
	H2KYU6	NPL (Yeast Nuclear Protein Localization) homolog	npl-4.1	1	-	-
	H2KYV3	Uncharacterized protein	C18B2.5	1	4	-
	H2KZJ3	Uncharacterized protein	CELE_R02F2.1	1	-	-
	H2KZV8	MLP/CRP family (Muscle LIM Protein/Cysteine-rich Protein)	mlp-1	8	7	8
	H2L2E8	Tubulin alpha chain	tba-1	10	-	-
	H9G2T4	Isocitrate dehydrogenase [NADP]	idh-1	8	8	12
	I2HAG1	Galectin	lec-3	2	3	3
	K7ZUH9	Histone H3	his-40	2	7	-
	K8F7V7	Uncharacterized protein	CELE_W07E11.1	5	4	10
	L8E6Y3	Uncharacterized protein	C34D10.2	1	1	3
	O01542	CalPoNin	cpn-3	2	3	15
	O01802	60S ribosomal protein L7	rpl-7	2	3	4
	O01803	Ras-related protein rab-11.1	rab-11.1	1	-	-
	O01812	Fatty acid-binding protein homolog 6	lbp-6	1	2	2
	O01854	Uncharacterized protein	CELE_F32B5.1	2	6	-
	O01925	Lysophospholipid acyltransferase 5	mboa-6	3	2	4
	O02056	60S ribosomal protein L4	rpl-4	3	4	5
	O02158	Uncharacterized protein	CELE_T09B4.8	3	-	4
	O02286	Phosphoenolypyruvate CarboxyKinase	pck-2	30	31	39
	O02639	60S ribosomal protein L19	rpl-19	5	5	4
	O16202	Lysozyme-like protein 7	lys-7	3	3	1
	O16305	Calmodulin	cmd-1	8	1	1
	O16689	SKN-1 Dependent Zygotic transcript	sdz-24	4	-	1
	O17387	SaPosin-like Protein family	spp-13	7	5	6
	O17586	Proteasome subunit alpha type-6	pas-1	1	1	3
	O17759	TransKeTolase homolog	tkt-1	7	9	6
	O17953	Dihydrolipoyl dehydrogenase, mitochondrial	dld-1	4	8	7
	O18178	Serine/threonine-protein phosphatase 2A regulatory subunit pptr-1	pptr-1	5	1	1
	O18240	Ribosomal Protein, Small subunit	rps-18	6	13	7
	O18650	40S ribosomal protein S19	rps-19	4	2	2
	O44144	PERMeable eggshell	perm-4	1	5	13
	O44145	PERMeable eggshell	perm-2	3	13	11
	O44480	60S ribosomal protein L18a	rpl-20	1	2	6
	O44512	Cytochrome b-c1 complex subunit Rieske, mitochondrial	isp-1	2	-	-
	O44664	Neuropeptide-like protein 29	nlp-29	4	1	1
	O44732	Uncharacterized protein	CELE_F54D7.2	2	2	2
	O44906	Phosphoenolypyruvate CarboxyKinase	pck-1	15	22	28
	O45012	NucleOLar protein	nol-5	1	5	7
	O45060	Uncharacterized protein	C35B1.5	1	1	4
	O45418	Peptidylprolyl isomerase	fkb-6	1	1	1
	O45444	C-type LECtin	clec-63	1	-	-
	O45499	40S ribosomal protein S26	rps-26	3	6	8
	O45569	NEPrilysin metallopeptidase family	nep-17	3	1	2
	O45734	CathePsin L family	cpl-1	2	5	8
	O45815	ACTin	act-5	18	10	20
	O45864	Cytochrome b-c1 complex subunit 6	CELE_T27E9.2	6	7	5
	O45865	Adenine Nucleotide Translocator	ant-1.1	25	43	23
	O45904	Galectin	lec-1	4	8	8
	O61199	2-oxoglutarate dehydrogenase, mitochondrial	ogdh-1	2	14	16
	O61793	Uncharacterized protein	CELE_R12E2.13	1	-	3
	O62277	DAF-16/FOXO Controlled, germline Tumor affecting	dct-18	2	8	2
	O62388	Ribosomal protein L37	CELE_W01D2.1	4	-	1
	O62415	Lysozyme-like protein 1	lys-1	4	1	5
	O76357	Invertebrate-type lysozyme 3	ilys-3	6	7	6
	O76367	Uncharacterized protein	CELE_F29C4.2	2	3	3
	O76618	Cysteinyl Amino-acyl tRNA Synthetase	cars-1	2	1	1
	O76840	Papilin	mig-6	10	18	20
	P02513	Heat shock protein Hsp-16.48/Hsp-16.49	hsp-16.48	5	3	1
	P02566	Myosin-4	unc-54	46	79	98
	P05690	Vitellogenin-2	vit-2	3	32	54
	P06125	Vitellogenin-5	vit-5	3	43	56
	P09446	Heat shock 70 kDa protein A	hsp-1	8	14	22
	P0DM41	Actin-1	act-1	28	22	33
	P10567	Paramyosin	unc-15	107	66	107
	P12844	Myosin-3	myo-3	3	11	22
	P12845	Myosin-2	myo-2	12	20	35
	P17329	Glyceraldehyde-3-phosphate dehydrogenase 2	gpd-2	16	7	13
	P17343	Guanine nucleotide-binding protein subunit beta-1	gpb-1	1	1	4
	P18948	Vitellogenin-6	vit-6	4	29	46
	P19626	Myosin regulatory light chain 2	mlc-2	2	-	7
	P19974	Cytochrome c 2.1	cyc-2.1	2	3	5
	P24894	Cytochrome c oxidase subunit 2	ctc-2	3	1	2
	P27420	Heat shock 70 kDa protein C	hsp-3	5	5	13
	P27604	Adenosylhomocysteinase	ahcy-1	5	8	16
	P27639	Eukaryotic initiation factor 4A	inf-1	1	2	8
	P27798	Calreticulin	crt-1	9	7	9
	P28548	Casein kinase II subunit beta	kin-10	2	-	1
	P29691	Elongation factor 2	eef-2	31	27	39
	P30629	Uncharacterized protein ZK637.2	ZK637.2	1	4	3
	P34280	Uncharacterized GTP-binding protein C02F5.3	C02F5.3	9	3	2
	P34328	Heat shock protein Hsp-12.2	hsp-12.2	2	1	4
	P34382	Fatty-acid and retinol-binding protein 1	far-1	1	1	3
	P34383	Fatty-acid and retinol-binding protein 2	far-2	1	5	6
	P34455	Probable aconitate hydratase, mitochondrial	aco-2	2	6	10
	P34519	Putative tricarboxylate transport protein, mitochondrial	K11H3.3	1	-	-
	P34545	Protein cbp-1	cbp-1	3	1	2
	P34546	V-type proton ATPase 16 kDa proteolipid subunit 2/3	vha-2	2	1	2
	P34575	Probable citrate synthase, mitochondrial	cts-1	11	23	25
	P34697	Superoxide dismutase [Cu-Zn]	sod-1	3	13	12
	P34714	SPARC	ost-1	2	2	4
	P34722	Protein kinase C-like 1	tpa-1	1	1	2
	P36609	Neuronal calcium sensor 2	ncs-2	6	5	13
	P37165	Ubiquitin-like protein 1-40S ribosomal protein S27a	ubl-1	3	1	1
	P37806	Protein unc-87	unc-87	1	9	12
	P41932	14-3-3-like protein 1	par-5	18	7	10
	P43510	Cathepsin B-like cysteine proteinase 6	cpr-6	1	3	2
	P46561	ATP synthase subunit beta, mitochondrial	atp-2	13	20	29
	P46563	Fructose-bisphosphate aldolase 2	aldo-2	4	5	6
	P46769	40S ribosomal protein SA	rps-0	2	7	11
	P46975	Dolichyl-diphosphooligosaccharide--protein glycosyltransferase subunit stt-3	stt-3	1	2	-
	P47208	T-complex protein 1 subunit delta	cct-4	3	4	6
	P47991	60S ribosomal protein L6	rpl-6	7	3	6
	P48150	40S ribosomal protein S14	rps-14	4	7	4
	P48152	40S ribosomal protein S3	rps-3	8	13	4
	P48154	40S ribosomal protein S3a	rps-1	5	7	11
	P48156	40S ribosomal protein S8	rps-8	1	3	6
	P49049	Intramembrane protease 2	imp-2	3	2	2
	P49196	40S ribosomal protein S12	rps-12	7	14	12
	P49405	60S ribosomal protein L5	rpl-5	7	4	12
	P49596	Probable protein phosphatase 2C T23F11.1	ppm-2	1	3	5
	P49632	Ubiquitin-60S ribosomal protein L40	ubq-2	13	26	18
	P50140	Chaperonin homolog Hsp-60, mitochondrial	hsp-60	2	8	18
	P50432	Serine hydroxymethyltransferase	mel-32	1	5	5
	P50464	LIM domain-containing protein unc-97	unc-97	4	8	13
	P50880	60S ribosomal protein L3	rpl-3	1	5	7
	P51403	40S ribosomal protein S2	rps-2	6	3	8
	P51404	40S ribosomal protein S13	rps-13	1	5	9
	P52009	Peptidyl-prolyl cis-trans isomerase 1	cyn-1	9	-	-
	P52275	Tubulin beta-2 chain	tbb-2	41	31	27
	P52713	Probable methylmalonate-semialdehyde dehydrogenase [acylating], mitochondrial	alh-8	2	6	5
	P52717	Uncharacterized serine carboxypeptidase F41C3.5	F41C3.5	2	6	5
	P52819	60S ribosomal protein L22	rpl-22	5	10	2
	P53013	Elongation factor 1-alpha	eft-3	33	53	40
	P53014	Myosin, essential light chain	mlc-3	11	8	3
	P53585	Probable ATP-citrate synthase	acly-1	3	1	5
	P53588	Succinate--CoA ligase [ADP-forming] subunit beta, mitochondrial	suca-1	5	13	14
	P53596	Succinate--CoA ligase [ADP/GDP-forming] subunit alpha, mitochondrial	sucl-1	3	5	1
	P54812	Transitional endoplasmic reticulum ATPase homolog 2	cdc-48.2	5	13	15
	P54889	Probable delta-1-pyrroline-5-carboxylate synthase	alh-13	2	1	3
	P55955	Transthyretin-like protein 16	ttr-16	2	10	7
	P55956	Aspartic protease 3	asp-3	1	1	-
	P62784	Histone H4	his-1	14	2	10
	P90735	Sodium/potassium-transporting ATPase subunit alpha	eat-6	13	11	27
	P90747	Probable manganese-transporting ATPase catp-8	catp-8	1	1	-
	P90849	Cytochrome C Oxidase	cco-1	10	5	10
	P90868	Proteasome subunit beta	pbs-7	2	-	-
	P90889	Uncharacterized protein	CELE_F55H12.4	2	-	-
	P90925	Probable phenylalanine-4-hydroxylase 1	pah-1	3	5	3
	P91134	Adenylosuccinate synthetase	adss-1	2	1	2
	P91390	Dolichyl-diphosphooligosaccharide--protein glycosyltransferase subunit 2	ostd-1	2	-	6
	P91404	Yeast RBX (Ring finger protein) homolog	rbx-2	1	2	-
	P91477	Proteasome subunit beta type-2	pbs-4	8	5	5
	P91917	Obg-like ATPase 1	ola-1	4	8	10
	Q06561	Basement membrane proteoglycan	unc-52	19	21	50
	Q07749	Actin-depolymerizing factor 2, isoform c	unc-60	1	4	9
	Q09165	Mesocentin	dig-1	2	-	4
	Q09216	Putative endoplasmic reticulum metallopeptidase 1-A	B0495.7	5	5	11
	Q09374	Uncharacterized protein ZK177.8	ZK177.8	1	-	-
	Q09390	High mobility group protein 1.2	hmg-1.2	3	2	3
	Q09475	Uncharacterized helicase C28H8.3	C28H8.3	2	-	-
	Q09476	Paxillin homolog 1	pxl-1	7	2	4
	Q09501	Intermediate filament protein ifp-1	ifp-1	1	-	-
	Q09508	Succinate dehydrogenase [ubiquinone] flavoprotein subunit, mitochondrial	sdha-1	4	10	17
	Q09533	60S ribosomal protein L10	rpl-10	8	3	5
	Q09545	Succinate dehydrogenase [ubiquinone] iron-sulfur subunit, mitochondrial	sdhb-1	2	13	10
	Q09610	Probable galaptin lec-8	lec-8	9	6	12
	Q0G819	Serine/threonine-protein phosphatase 2B catalytic subunit	tax-6	5	5	11
	Q10454	Probable arginine kinase F46H5.3	F46H5.3	12	14	20
	Q10663	Bifunctional glyoxylate cycle protein	icl-1	22	16	22
	Q10943	ADP-ribosylation factor 1-like 2	arf-1.2	2	1	8
	Q11067	Probable protein disulfide-isomerase A6	tag-320	5	12	7
	Q17334	Alcohol dehydrogenase 1	sodh-1	9	12	17
	Q17335	Alcohol dehydrogenase class-3	H24K24.3	4	-	-
	Q17473	TransThyretin-Related family domain	ttr-18	1	3	3
	Q17474	Uncharacterized protein	B0334.3	1	2	3
	Q17525	TEStin (Human testis-derived transcript) homolog	tes-1	2	1	3
	Q17761	6-phosphogluconate dehydrogenase, decarboxylating	T25B9.9	2	4	14
	Q17763	ATP synthase subunit	atp-5	8	9	5
	Q17770	Protein disulfide-isomerase 2	pdi-2	7	10	20
	Q17832	ViGiLN homolog	vgln-1	4	5	6
	Q17880	NADH dehydrogenase [ubiquinone] flavoprotein 1, mitochondrial	nuo-1	1	23	13
	Q17993	Uncharacterized protein	C14F11.6	2	5	6
	Q18026	Kynureninase	flu-2	2	4	5
	Q18035	Protein MAK16 homolog	C16A3.6	1	1	1
	Q18037	Uncharacterized protein	C16A3.4	4	2	1
	Q18040	Probable ornithine aminotransferase, mitochondrial	oatr-1	9	5	10
	Q18066	Disorganized muscle protein 1	dim-1	1	2	6
	Q18164	Dihydropyrimidine dehydrogenase [NADP(+)]	dpyd-1	8	22	17
	Q18212	Spliceosome RNA helicase DDX39B homolog	hel-1	3	11	9
	Q18577	Uncharacterized protein	C42D4.1	2	2	6
	Q18680	Probable inorganic pyrophosphatase 1	pyp-1	2	2	3
	Q18688	Heat shock protein 90	daf-21	9	14	27
	Q18803	Probable ATP synthase subunit g 2, mitochondrial	asg-2	1	-	1
	Q18853	CYtochrome C	cyc-1	3	4	5
	Q18864	Surfeit locus protein 4 homolog	sft-4	2	7	12
	Q18879	Caveolin-2	cav-2	6	3	14
	Q18943	Uncharacterized protein	CELE_D1054.10	3	3	5
	Q18947	Uterine Lumin Expressed/locailized	ule-3	4	5	12
	Q19056	Uncharacterized protein	CELE_E04F6.4	1	4	-
	Q19162	60S ribosomal protein L11-2	rpl-11.2	1	-	1
	Q19328	Tudor Staphylococcal Nuclease homolog	tsn-1	1	-	4
	Q19371	Yeast SEC homolog	sec-24.1	2	3	2
	Q19437	UreidoPropionase Beta	upb-1	3	2	6
	Q19706	Eukaryotic translation initiation factor 3 subunit G	eif-3.G	10	10	12
	Q19842	Propionyl-CoA carboxylase alpha chain, mitochondrial	pcca-1	5	11	9
	Q19944	Uncharacterized protein	CELE_F31F6.3	1	-	-
	Q20117	Glutamate--cysteine ligase	gcs-1	1	1	2
	Q20206	Ribosomal Protein, Small subunit	rps-11	6	12	10
	Q20222	Fatty acid-binding protein homolog 3	lbp-3	1	-	6
	Q20264	Fatty Acid CoA Synthetase family	acs-11	5	2	4
	Q20277	FIP (Fungus-Induced Protein) Related	fipr-21	3	5	2
	Q20303	Elongation of very long chain fatty acids protein 6	elo-6	6	7	5
	Q20330	Intermediate Filament Organize	ifo-1	7	5	2
	Q20448	Zinc finger putative Transcription Factor family	ztf-7	3	8	7
	Q20636	Guanine nucleotide-binding protein subunit beta-2	gpb-2	1	-	1
	Q20655	14-3-3-like protein 2	ftt-2	17	7	7
	Q20676	Propionyl Coenzyme A Carboxylase Beta subunit	pccb-1	3	1	10
	Q20684	GaLECtin	lec-2	7	-	5
	Q20719	Probable NADH dehydrogenase [ubiquinone] flavoprotein 2, mitochondrial	F53F4.10	4	2	4
	Q20751	Eukaryotic translation initiation factor 5A-2	iff-2	3	-	6
	Q20780	ALdehyde deHydrogenase	alh-1	2	1	7
	Q21018	Conserved regulator of innate immunity protein 3	cri-3	3	3	4
	Q21215	Guanine nucleotide-binding protein subunit beta-2-like 1	rack-1	10	9	21
	Q21217	Probable 4-aminobutyrate aminotransferase, mitochondrial	gta-1	1	8	4
	Q21233	NADH dehydrogenase [ubiquinone] 1 alpha subcomplex subunit 10, mitochondrial	nuo-4	10	5	15
	Q21265	Putative metalloproteinase inhibitor tag-225	tag-225	1	5	4
	Q21463	Asparagine synthetase	asns-2	1	4	6
	Q21481	DeHydrogenases, Short chain	dhs-28	1	1	1
	Q21551	MICOS complex subunit MIC19	chch-3	1	2	1
	Q21702	Uncharacterized protein	CELE_R04B5.5	2	7	1
	Q22021	Putative ATP synthase subunit f, mitochondrial	R53.4	2	4	10
	Q22067	Probable aspartate aminotransferase, cytoplasmic	got-1.2	4	4	8
	Q22170	Intracellular LEctin	ile-2	1	1	2
	Q22235	Endoplasmin homolog	enpl-1	1	1	4
	Q22347	Probable medium-chain specific acyl-CoA dehydrogenase 10, mitochondrial	acdh-10	1	3	3
	Q22361	Protein cornichon homolog 1	cni-1	5	5	3
	Q22470	Mitochondrial Ribosomal Protein, Small	mrps-18b	2	5	11
	Q22494	Probable V-type proton ATPase subunit H 2	vha-15	3	3	5
	Q22562	Uncharacterized protein	CELE_T19B10.2	5	11	17
	Q22633	4-hydroxyphenylpyruvate dioxygenase	hpd-1	4	2	1
	Q22716	Ribosomal Protein, Large subunit	rpl-32	2	2	1
	Q22799	Dynein light chain 1, cytoplasmic	dlc-1	1	2	1
	Q22972	ASpartyl Protease	asp-13	6	7	9
	Q23158	AcTiniN	atn-1	5	8	21
	Q23258	Uncharacterized protein	CELE_ZC373.2	2	10	6
	Q23281	Similar to Transporter Of divalent Cations	toc-1	33	14	28
	Q23551	Twitchin	unc-22	12	9	28
	Q23621	Glutamate dehydrogenase	gdh-1	19	13	23
	Q27245	Putative aminopeptidase W07G4.4	lap-2	4	6	9
	Q27389	60S ribosomal protein L13a	rpl-16	2	3	5
	Q27497	Serine/threonine-protein phosphatase PP1-alpha	gsp-1	17	15	26
	Q27511	Histone H2A.V	htz-1	5	3	4
	Q27527	Enolase	enol-1	7	17	26
	Q4TT88	Puromycin-sensitive aminopeptidase	pam-1	3	14	5
	Q69ZI6	Uncharacterized protein	CELE_T12D8.10	1	-	2
	Q7K707	Glucose-6-phosphate isomerase	gpi-1	1	5	6
	Q86NH9	TransThyretin-Related family domain	ttr-41	1	2	3
	Q8ITY8	Uncharacterized protein	CELE_R148.3	3	1	5
	Q8MNT0	LIM domain family	lim-8	1	1	2
	Q8MXR6	Homologous to Drosophila SQD (Squid) protein	sqd-1	3	3	8
	Q8MYL7	Catalase	ctl-3	3	1	3
	Q8WQB6	Uncharacterized protein	CELE_Y105E8A.3	17	16	20
	Q93379	Glutathione reductase, mitochondrial	gsr-1	1	2	13
	Q93459	Cytosolic Fe-S cluster assembly factor NUBP1 homolog	nubp-1	2	9	5
	Q93572	60S acidic ribosomal protein P0	rpa-0	2	2	2
	Q93573	Translationally-controlled tumor protein homolog	tct-1	9	7	10
	Q93576	Nucleoside diphosphate kinase	ndk-1	16	5	3
	Q93618	Zinc finger CCCH domain-containing protein 15 homolog	F27D4.4	1	3	1
	Q93637	Uncharacterized protein	hpo-34	9	8	5
	Q93805	TransThyretin-Related family domain	ttr-31	4	1	3
	Q93934	Uncharacterized protein	CELE_R07H5.8	3	10	6
	Q94215	Galectin	lec-11	10	3	5
	Q94246	GEI-4 (Four) Interacting protein	gfi-1	4	15	4
	Q94269	Carboxypeptidase	CELE_K10C2.1	1	1	3
	Q94360	Probable NADH dehydrogenase [ubiquinone] iron-sulfur protein 7, mitochondrial	nduf-7	1	1	1
	Q95008	Proteasome subunit alpha type-5	pas-5	4	1	1
	Q95PY4	Mitochondrial Ribosomal Protein, Small	mrps-18a	1	5	2
	Q95PZ1	KASH (Klarsicht/ANC-1/Syne Homology) Domain Protein	kdp-1	2	2	11
	Q95XI9	Uncharacterized protein	CELE_Y69A2AR.18	4	5	2
	Q95XR0	Eukaryotic Initiation Factor	eif-2gamma	3	1	3
	Q95XS1	TRanslocon-Associated Protein	trap-3	5	2	1
	Q95Y04	40S ribosomal protein S28	rps-28	1	4	3
	Q95Y90	60S ribosomal protein L9	rpl-9	4	1	1
	Q95Y96	Uncharacterized protein	CELE_M04F3.4	7	-	3
	Q95YF3	ATP-dependent RNA helicase cgh-1	cgh-1	1	6	1
	Q95ZI6	PITH domain-containing protein ZK353.9	ZK353.9	1	4	2
	Q965Y1	Methionine aminopeptidase	map-1	2	1	2
	Q966C6	60S ribosomal protein L7a	rpl-7A	2	1	4
	Q966I7	Uncharacterized protein	CELE_K08D12.3	1	1	2
	Q9BKU5	Uncharacterized protein	CELE_Y37E3.8	3	5	7
	Q9BL07	Putative phospholipase B-like 3	Y54F10AM.8	1	2	3
	Q9BL19	60S ribosomal protein L17	rpl-17	5	4	6
	Q9BL34	Uncharacterized protein	CELE_Y71H2AM.5	5	1	6
	Q9GP96	MLP/CRP family (Muscle LIM Protein/Cysteine-rich Protein)	mlp-1	2	4	-
	Q9GUE9	Uncharacterized protein	CELE_Y73B6BL.27	1	-	4
	Q9GZH3	Inosine-5'-monophosphate dehydrogenase	T22D1.3	3	3	2
	Q9N2W7	Probable NADH dehydrogenase [ubiquinone] 1 alpha subcomplex subunit 12	Y94H6A.8	1	-	1
	Q9N384	Galectin	lec-6	12	5	14
	Q9N3D9	NADH Ubiquinone oxidoreductase Fe-S protein	nduf-5	1	2	2
	Q9N3X2	40S ribosomal protein S4	rps-4	20	10	17
	Q9N3Y1	Uncharacterized protein	CELE_Y42H9AR.1	2	2	1
	Q9N3Z0	SeQueSTosome related	sqst-2	4	4	4
	Q9N4G8	Receptor expression-enhancing protein	yop-1	1	-	-
	Q9N4L8	LiPid Depleted	lpd-5	7	4	3
	Q9N4Y8	NADH Ubiquinone Oxidoreductase	nuo-5	3	3	5
	Q9N4Y9	Zinc finger protein-like 1 homolog	Y45G12B.2	2	1	1
	Q9N5T2	Uncharacterized protein	CELE_F45D11.14	22	7	11
	Q9N5U1	Alpha-1,4 glucan phosphorylase	CELE_T22F3.3	2	6	18
	Q9N5V3	IMportin Beta family	imb-3	2	4	9
	Q9N5Y2	Probable very-long-chain enoyl-CoA reductase art-1	art-1	1	5	7
	Q9NA74	Uncharacterized protein	CELE_Y57A10A.26	1	5	4
	Q9NES7	Uncharacterized protein	CELE_Y39B6A.1	16	9	7
	Q9NEW6	Probable splicing factor, arginine/serine-rich 3	rsp-3	2	3	7
	Q9NEY7	Uncharacterized protein	CELE_Y105E8A.11	1	-	-
	Q9TXH9	UBX-containing protein in Nematodes	ubxn-1	1	-	3
	Q9TXP0	40S ribosomal protein S27	rps-27	6	6	6
	Q9TZ58	Uncharacterized protein	CELE_K01A2.5	1	-	-
	Q9TZH6	Putative pterin-4-alpha-carbinolamine dehydratase	pcbd-1	6	4	3
	Q9U1Q4	Valine--tRNA ligase	vrs-2	4	9	2
	Q9U228	MIF (Macrophage migration Inhibitory Factor) related	mif-1	6	1	3
	Q9U252	Regulator of SYnapse formation	rsy-1	1	-	-
	Q9U296	Malic enzyme	men-1	1	3	4
	Q9U2D9	Glycogen [starch] synthase	gsy-1	6	5	3
	Q9U2H9	Probable elongation factor 1-beta/1-delta 2	eef-1B.2	10	8	10
	Q9U2Q8	Peptidylprolyl isomerase	fkb-2	3	1	4
	Q9U2Y2	CDK5RAP3-like protein	cdkr-3	1	3	6
	Q9U2Z1	Yeast SEC homolog	sec-23	1	1	1
	Q9U332	60S ribosomal protein L31	rpl-31	6	1	1
	Q9U3A1	CDGSH Iron Sulfur Domain protein homolog	cisd-3.1	7	2	1
	Q9U3D6	Adenosine Deaminase acting on RNA	adr-1	1	3	4
	Q9U3F4	Zyxin	zyx-1	4	2	2
	Q9UAV5	Malate dehydrogenase	mdh-1	1	4	6
	Q9UB28	Myotactin form B	let-805	24	22	30
	Q9XTQ7	Histidine-rich membrane protein KE4 homolog 2	hke-4.2	6	1	9
	Q9XUV0	Proteasome subunit beta type	pbs-5	4	1	3
	Q9XVE5	CAAX prenyl protease 1 homolog	fce-1	1	5	2
	Q9XVP0	40S ribosomal protein S15	rps-15	4	6	10
	Q9XVQ9	Elongation of very long chain fatty acids protein	elo-2	5	8	8
	Q9XW92	V-type proton ATPase catalytic subunit A	vha-13	9	7	9
	Q9XWT3	Uterine Lumin Expressed/locailized	ule-5	1	6	9
	Q9XXG7	Uncharacterized protein	CELE_Y37A1B.7	2	-	-
	Q9XXG8	SeQueSTosome related	sqst-4	13	-	-
	Q9XXK1	ATP synthase subunit alpha, mitochondrial	H28O16.1	8	11	14
	Q9Y041	Homogentisate 1,2-dioxygenase	hgo-1	4	3	3
	U4PEQ9	cGMP-dependent protein kinase	egl-4	2	1	1
	U4PSA1	Purine nucleoside phosphorylase	CELE_K02D7.1	6	-	2
	V6CJ36	DEnse Body	deb-1	3	6	15
	A0A061AD47	Uncharacterized protein	tag-273	-	2	-
	A0A0K3ARB5	Uncharacterized protein	lev-11	-	11	18
	A0A0K3ASH2	Uncharacterized protein	CELE_F40A3.3	-	4	7
	A0A0S4XR43	CCAR1 homolog	ccar-1	-	2	5
	A0A1C3NSP2	Apical Junction Molecule	ajm-1	-	1	-
	A0A1C3NSR3	Inward Rectifying K (Potassium) channel family	irk-2	-	2	-
	A0PD34	Uncharacterized protein	CELE_VM106R.1	-	1	2
	A5Z2W3	Uncharacterized protein	CELE_R13H4.2	-	1	4
	A7DTF5	Uncharacterized protein	CELE_Y56A3A.7	-	3	3
	A8WFJ8	Uncharacterized protein	C28G1.5	-	3	1
	C7FZU5	Uncharacterized protein	C41G7.9	-	5	1
	D0PV95	ATP-dependent RNA helicase laf-1	laf-1	-	2	11
	D3NQA9	Carbonic anhydrase	bca-2	-	2	2
	E0AHA7	Spectrin beta chain	unc-70	-	5	14
	E2JL03	Isoleucyl Amino-acyl tRNA Synthetase	iars-2	-	1	2
	F5GUA3	Coatomer subunit gamma	CELE_T14G10.5	-	4	6
	G1K0V8	Eukaryotic translation initiation factor 5A	iff-1	-	10	10
	G4SL51	Prion-like-(Q/N-rich)-domain-bearing protein	pqn-52	-	8	7
	G5EBE3	CIR (Transcription factor CBF1 Interacting coRepressor) homolog	cir-1	-	5	3
	G5EBF4	Uncharacterized protein	CELE_T28H10.3	-	1	-
	G5EBI0	4D656	4D656	-	4	4
	G5EBJ7	Fructose-1,6-BiPhosphatase	fbp-1	-	1	4
	G5EBN9	Sodium- and chloride-dependent betaine transporter	snf-3	-	3	2
	G5EBR1	Rab GDP dissociation inhibitor	gdi-1	-	1	-
	G5EBY6	PHF-5	phf-5	-	2	-
	G5EC87	Uncharacterized protein	CELE_ZK1307.8	-	1	2
	G5ECB4	Serine Rich Adhesion Protein-like	srap-1	-	3	2
	G5ECC3	Receptor Mediated Endocytosis	rme-1	-	2	4
	G5ECM9	Cystatin	cpi-2	-	3	2
	G5ECR0	Uncharacterized protein	CELE_T25C12.3	-	1	-
	G5ECS9	Carnitine Palmitoyl Transferase	cpt-2	-	3	1
	G5ECV9	10-formyltetrahydrofolate dehydrogenase	alh-3	-	3	1
	G5ECX9	CaDmium Responsive	cdr-2	-	1	1
	G5ED41	Cullin-associated NEDD8-dissociated protein 1	cand-1	-	3	4
	G5ED44	Delta(9)-fatty-acid desaturase fat-5	fat-5	-	1	2
	G5ED89	Deacetylase Complex Protein	dcp-66	-	3	-
	G5EDC6	ARF-Like	arl-8	-	3	4
	G5EDN6	Protein phosphatase 2B regulatory subunit cnb-1	cnb-1	-	1	3
	G5EDP6	Flavin-containing monooxygenase	fmo-1	-	4	-
	G5EE04	Hsp-70 Interacting Protein homolog	hip-1	-	1	1
	G5EE42	Uncharacterized protein	CELE_ZK1098.11	-	2	1
	G5EEA8	Annexin	nex-1	-	5	2
	G5EEG8	FERM domain (Protein4.1-ezrin-radixin-moesin) family	frm-1	-	2	4
	G5EEI8	CHORD Protein	chp-1	-	4	5
	G5EEK3	Non-centrosomal microtubule array protein 1	noca-1	-	1	-
	G5EES3	Protein argonaute	alg-1	-	2	-
	G5EET3	CaDmium Responsive	cdr-6	-	1	7
	G5EFC4	Cell Division Cycle related	cdc-5l	-	1	2
	G5EFG4	ABC transporter, class F	abcf-2	-	2	2
	G5EFS2	MuSashI (Fly neural) family	msi-1	-	2	2
	G5EFT0	Uncharacterized protein	CELE_T12D8.9	-	1	2
	G5EFW3	SMAll	sma-1	-	1	1
	G5EGA5	Delta(12) fatty acid desaturase fat-2	fat-2	-	1	4
	G5EGB1	Galectin	lec-2	-	4	6
	G5EGK1	TaLiN	tln-1	-	5	2
	G5EGS5	Uncharacterized protein	gbf-1	-	1	3
	H2FLK7	Plant Late Embryo Abundant (LEA) related	lea-1	-	4	5
	H2KYE1	Uncharacterized protein	CELE_R11G1.6	-	2	3
	H2KYI5	Uncharacterized protein	C06G3.5	-	6	12
	H2KYJ5	MiTochondrial Carrier Homolog	mtch-1	-	2	7
	H2KYP1	LIN-24 (Twenty-four) Like	lntl-1	-	4	-
	H2KYR1	VIG (Drosophila Vasa Intronic Gene) ortholog	vig-1	-	2	8
	H2KYV1	Uncharacterized protein	C25H3.9	-	5	2
	H2KZ19	AMP deaminase	ampd-1	-	1	-
	H2KZI9	A Kinase Anchor protein	aka-1	-	1	-
	H2L0I2	Lin-5 (Five) Interacting protein	lfi-1	-	1	3
	H2L0M0	Uncharacterized protein	pod-2	-	7	8
	H2L2I9	Uncharacterized protein	CELE_R05A10.1	-	2	1
	H8ESF3	SWI/SNF nucleosome remodeling complex component	swsn-1	-	1	-
	H9G2U2	Dauer Up-Regulated	dur-1	-	7	7
	I2HA91	Uncharacterized protein	CELE_F28C6.8	-	4	1
	K8ESK4	CLASP family of microtubule-binding proteins	cls-2	-	1	-
	K8ESK9	Uncharacterized protein	pod-1	-	3	4
	M1Z854	Intermediate Filament, B	ifb-2	-	2	-
	O01159	Probable splicing factor, arginine/serine-rich 7	rsp-7	-	3	1
	O01577	Uncharacterized protein	unc-108	-	5	4
	O01583	Serine/threonine-protein kinase mrck-1	mrck-1	-	3	-
	O01692	40S ribosomal protein S17	rps-17	-	1	1
	O01780	Uterine Lumin Expressed/locailized	ule-1	-	2	3
	O01868	60S ribosomal protein L24	rpl-24.1	-	1	2
	O01869	Ribosomal Protein, Small subunit	rps-10	-	2	5
	O01876	Prion-like-(Q/N-rich)-domain-bearing protein	pqn-24	-	2	2
	O01969	Uncharacterized protein	tag-96	-	5	2
	O01974	Eukaryotic translation initiation factor 3 subunit H	eif-3.H	-	3	4
	O02328	Eukaryotic translation initiation factor 3 subunit C	eif-3.C	-	1	4
	O02640	Probable malate dehydrogenase, mitochondrial	mdh-2	-	2	2
	O16226	Uncharacterized protein	C49G7.3	-	6	-
	O16298	Uncharacterized protein	hpo-18	-	2	-
	O16462	GRounDhog (Hedgehog-like family)	grd-5	-	4	3
	O16497	Carboxylic ester hydrolase	B0238.1	-	3	-
	O16784	Uncharacterized protein	CELE_T21D12.12	-	1	1
	O16887	Uncharacterized protein C29G2.6	C29G2.6	-	1	1
	O16999	Zinc finger protein ZPR1 homolog	W03F9.1	-	1	-
	O17040	Very-long-chain (3R)-3-hydroxyacyl-CoA dehydratase hpo-8	hpo-8	-	7	11
	O17214	Probable fumarate hydratase, mitochondrial	fum-1	-	1	1
	O17218	Ribosomal Protein, Small subunit	rps-22	-	3	3
	O17345	TransThyretin-Related family domain	ttr-6	-	3	1
	O17352	Acid Alpha Glucosidase Relate	aagr-4	-	2	2
	O17607	RuvB-like 1	ruvb-1	-	4	2
	O17680	Probable S-adenosylmethionine synthase 1	sams-1	-	4	8
	O17732	Pyruvate carboxylase 1	pyc-1	-	7	2
	O17891	Uncharacterized protein	CELE_F55B11.2	-	4	-
	O17892	Uncharacterized protein	xhd-1	-	1	1
	O17909	Chromodomain and Helicase Domain protein	chd-1	-	2	2
	O17921	Tubulin beta chain	tbb-1	-	28	27
	O17954	Uncharacterized protein	CELE_LLC1.2	-	3	1
	O18239	Yeast SEC homolog	sec-61	-	23	12
	O18693	Fatty Acid CoA Synthetase family	acs-2	-	6	10
	O44186	Putative sphingolipid delta(4)-desaturase	F33D4.4	-	1	2
	O44443	EGF-like domain-containing protein C02B10.3	C02B10.3	-	2	3
	O44471	GRounDhog (Hedgehog-like family)	grd-10	-	1	3
	O44772	Uncharacterized protein	CELE_K04F10.7	-	5	6
	O44887	Innexin	inx-13	-	2	1
	O44995	Uncharacterized protein	CELE_K12C11.1	-	1	6
	O45227	Uncharacterized protein	B0513.4	-	2	5
	O45346	Uncharacterized protein	osm-11	-	5	-
	O45417	Uncharacterized protein	CELE_F31D4.2	-	1	-
	O45430	MethylCrotonoyl-Coenzyme A Carboxylase (Alpha)	mccc-1	-	1	2
	O45525	Uncharacterized protein	CELE_F45H10.2	-	1	1
	O45941	UPF0375 protein Y45F10C.2	Y45F10C.2	-	10	6
	O62122	Glycine cleavage system H protein	gcsh-1	-	1	-
	O62146	Putative phospholipase B-like 2	F09B12.3	-	2	3
	O62185	SR protein related	rsr-1	-	2	-
	O62213	C. Elegans Y-box	cey-1	-	1	2
	O62289	TransThyretin-Related family domain	ttr-51	-	1	3
	O62515	Probable phytanoyl-CoA dioxygenase	ZK550.6	-	2	4
	O76512	Regulator of nonsense transcripts 1	smg-2	-	2	1
	P02567	Myosin-1	myo-1	-	7	9
	P04970	Glyceraldehyde-3-phosphate dehydrogenase 1	gpd-1	-	4	5
	P06582	Heat shock protein Hsp-16.2	hsp-16.2	-	3	2
	P11141	Heat shock 70 kDa protein F, mitochondrial	hsp-6	-	2	1
	P17140	Collagen alpha-2(IV) chain	let-2	-	4	5
	P18334	Casein kinase II subunit alpha	kin-3	-	1	3
	P23678	Kinesin-like protein unc-104	unc-104	-	1	-
	P24893	Cytochrome c oxidase subunit 1	cox-1	-	3	2
	P30625	cAMP-dependent protein kinase regulatory subunit	kin-2	-	10	14
	P34313	Protein BUD31 homolog	C07A9.2	-	1	3
	P34339	Eukaryotic translation initiation factor 3 subunit A	egl-45	-	3	-
	P34346	Adenylate kinase	let-754	-	1	5
	P34436	Uncharacterized protein F44E2.6	F44E2.6	-	1	1
	P34446	Integrin alpha pat-2	pat-2	-	2	2
	P34559	Probable enoyl-CoA hydratase, mitochondrial	ech-6	-	4	5
	P34574	Probable clathrin heavy chain 1	chc-1	-	1	3
	P34618	Chromo domain-containing protein cec-1	cec-1	-	2	3
	P34669	Probable dolichyl-diphosphooligosaccharide--protein glycosyltransferase subunit 3	ZK686.3	-	2	3
	P34686	F-actin-capping protein subunit beta	cap-2	-	2	3
	P34690	Tubulin alpha-2 chain	tba-2	-	25	31
	P34696	Heat shock protein Hsp-16.1/Hsp-16.11	hsp-16.1	-	4	4
	P34804	Cuticle collagen 40	col-40	-	2	2
	P34815	Putative acetylcholine regulator unc-18	unc-18	-	8	11
	P41847	Anamorsin homolog	T20B12.7	-	7	-
	P41938	Probable 3-hydroxyacyl-CoA dehydrogenase B0272.3	B0272.3	-	3	6
	P41988	T-complex protein 1 subunit alpha	cct-1	-	4	3
	P42168	Casein kinase I isoform alpha	kin-19	-	1	1
	P43509	Cathepsin B-like cysteine proteinase 5	cpr-5	-	2	1
	P48158	60S ribosomal protein L23	rpl-23	-	5	6
	P48727	Serine/threonine-protein phosphatase PP1-beta	gsp-2	-	16	26
	P49041	40S ribosomal protein S5	rps-5	-	6	-
	P49197	40S ribosomal protein S21	rps-21	-	1	5
	P51875	Guanine nucleotide-binding protein G(o) subunit alpha	goa-1	-	1	2
	P52015	Peptidyl-prolyl cis-trans isomerase 7	cyn-7	-	1	8
	P52709	Threonine--tRNA ligase, cytoplasmic	trs-1	-	2	-
	P53018	Major sperm protein 32	msp-32	-	3	2
	P53489	Actin-related protein 2	arx-2	-	2	1
	P53589	Succinate--CoA ligase [GDP-forming] subunit beta, mitochondrial	sucg-1	-	1	1
	P54216	Fructose-bisphosphate aldolase 1	aldo-1	-	6	6
	P54412	Probable elongation factor 1-gamma	eef-1G	-	5	-
	P54811	Transitional endoplasmic reticulum ATPase homolog 1	cdc-48.1	-	10	14
	P55326	Uncharacterized protein F13E6.1	F13E6.1	-	1	2
	P90815	U1 small nuclear ribonucleoprotein C	F08B4.7	-	1	1
	P90983	Ribosomal Protein, Small subunit	rps-29	-	1	2
	P91348	Zrt (ZRT), Irt-(IRT-) like Protein Transporter	zipt-2.4	-	3	2
	P91374	60S ribosomal protein L15	rpl-15	-	1	4
	P91423	Uncharacterized protein	CELE_T03F1.11	-	2	1
	P91427	Probable phosphoglycerate kinase	pgk-1	-	1	5
	P91856	Probable phosphoserine aminotransferase	F26H9.5	-	2	2
	P91857	RAB family	rab-5	-	1	3
	P91913	60S acidic ribosomal protein P1	rla-1	-	4	5
	P92005	CathePsin Z	cpz-2	-	3	1
	P92022	U6 snRNA-associated Sm-like protein LSm2	gut-2	-	1	2
	P98080	Cytochrome b-c1 complex subunit 1, mitochondrial	ucr-1	-	4	6
	Q03575	Transthyretin-like protein 5	ttr-5	-	1	3
	Q04908	26S proteasome non-ATPase regulatory subunit 3	rpn-3	-	2	2
	Q07750	Actin-depolymerizing factor 1, isoforms a/b	unc-60	-	10	5
	Q09289	Proteasomal ubiquitin receptor ADRM1 homolog	C56G2.7	-	1	3
	Q09359	Uncharacterized protein ZK1307.1	ZK1307.1	-	8	5
	Q09441	SWI/SNF nucleosome remodeling complex component	C08B11.3	-	2	3
	Q09486	Uncharacterized protein	C30G12.2	-	3	-
	Q09543	Probable serine/threonine-protein phosphatase PP2A regulatory subunit	paa-1	-	1	7
	Q09544	ATP synthase subunit delta, mitochondrial	F58F12.1	-	1	1
	Q09556	Uncharacterized protein F33H1.3	F33H1.3	-	1	2
	Q09657	Uncharacterized protein	CELE_ZK1320.9	-	3	1
	Q09936	Uncharacterized protein C53C9.2	C53C9.2	-	1	3
	Q10121	RutC family protein C23G10.2	C23G10.2	-	3	3
	Q10576	Prolyl 4-hydroxylase subunit alpha-1	dpy-18	-	2	4
	Q10657	Triosephosphate isomerase	tpi-1	-	3	5
	Q11107	Zinc finger protein lin-13	lin-13	-	1	3
	Q11117	LAMP family protein lmp-1	lmp-1	-	3	-
	Q11185	Putative hydroxypyruvate isomerase	C05D11.5	-	2	2
	Q11190	Electron transfer flavoprotein-ubiquinone oxidoreductase, mitochondrial	let-721	-	3	-
	Q17361	Ubiquitin carboxyl-terminal hydrolase 14	usp-14	-	2	1
	Q17389	Cullin-1	cul-1	-	1	-
	Q17405	Aminopeptidase-like protein AC3.5	AC3.5	-	1	3
	Q17490	Uncharacterized protein	unc-44	-	1	6
	Q17693	Probable methylenetetrahydrofolate reductase	mthf-1	-	4	3
	Q17745	Thioredoxin reductase 1	trxr-1	-	2	1
	Q17967	Protein disulfide-isomerase 1	pdi-1	-	4	8
	Q18036	Uncharacterized protein	C16A3.5	-	1	4
	Q18115	26S proteasome non-ATPase regulatory subunit 1	rpn-2	-	7	1
	Q18136	CALmodulin related genes	cal-5	-	4	2
	Q18625	Galectin	lec-4	-	1	4
	Q18678	Probable serine--tRNA ligase, cytoplasmic	srs-2	-	1	4
	Q18758	KLOtho (Mammalian aging-associated protein) homolog	klo-1	-	2	4
	Q18787	26S proteasome regulatory subunit 7	rpt-1	-	2	3
	Q18823	Laminin-like protein lam-2	lam-2	-	1	-
	Q18885	Transcription factor BTF3 homolog	icd-1	-	2	7
	Q18921	SNAP (Soluble NSF Attachment Protein) homolog	snap-1	-	1	4
	Q18938	Probable maleylacetoacetate isomerase	gst-42	-	2	-
	Q19126	ATP Synthase B homolog	asb-2	-	4	5
	Q19130	Glutamine-Fructose 6-phosphate AminoTransferase homolog	gfat-1	-	2	4
	Q19289	Intermediate filament protein ifb-1	ifb-1	-	3	1
	Q19459	Golgi apparatus protein 1 homolog	F14E5.2	-	1	3
	Q19626	Probable V-type proton ATPase subunit B	vha-12	-	11	8
	Q19694	TransThyretin-Related family domain	ttr-35	-	3	3
	Q19707	CUTiclin	cut-3	-	1	-
	Q19853	Uncharacterized protein	CELE_F28B4.3	-	4	2
	Q19877	40S ribosomal protein S23	rps-23	-	2	-
	Q19969	Importin subunit alpha-3	ima-3	-	1	-
	Q20062	Mitochondrial Associated RiBonuclease homolog	marb-1	-	3	3
	Q20140	Adenylate kinase isoenzyme 1	F38B2.4	-	4	1
	Q20157	Mannose-P-dolichol utilization defect 1 protein homolog	F38E1.9	-	2	1
	Q20168	Probable coatomer subunit beta'	copb-2	-	4	2
	Q20224	Fatty acid-binding protein homolog 2	lbp-2	-	2	5
	Q20239	Acid Alpha Glucosidase Relate	aagr-3	-	2	-
	Q20263	Probable Golgi transport protein 1	F41C3.4	-	2	2
	Q20300	Elongation of very long chain fatty acids protein 5	elo-5	-	3	1
	Q20363	Stress-induced protein 1	sip-1	-	3	3
	Q20412	Probable NADH dehydrogenase [ubiquinone] 1 beta subcomplex subunit 2, mitochondrial	F44G4.2	-	1	3
	Q20502	Histidine ammonia-lyase	haly-1	-	2	2
	Q20616	Peroxidase skpo-1	skpo-1	-	1	-
	Q20626	Uncharacterized protein	CELE_F49E2.5	-	2	3
	Q20634	Glycine cleavage system H protein	gcsh-2	-	1	3
	Q20647	60S ribosomal protein L23a 2	rpl-25.2	-	2	1
	Q20745	Nuclear migration and anchoring protein unc-84	unc-84	-	1	-
	Q20762	Uncharacterized protein F54D1.6	F54D1.6	-	1	-
	Q20797	Putative syntaxin-5	syx-5	-	3	2
	Q21166	Acetoacetyl-CoA synthetase	sur-5	-	1	-
	Q21253	Gelsolin-like protein 1	gsnl-1	-	3	7
	Q21276	Uncharacterized NOP5 family protein K07C5.4	K07C5.4	-	1	1
	Q21284	Uncharacterized protein	CELE_K07E3.4	-	3	1
	Q21285	Dauer or Aging adult Overexpression	dao-3	-	2	4
	Q21408	SPeCtrin	spc-1	-	9	16
	Q21531	Initiation Factor 4G (eIF4G) family	ifg-1	-	4	3
	Q21557	Probable dynein light chain 2, cytoplasmic	dlc-2	-	4	-
	Q21614	Carbonic AnHydrase	cah-4	-	3	2
	Q21633	UBiquitin Conjugating enzyme	ubc-18	-	3	1
	Q21746	Small Glutamine-rich Tetratrico repeat protein	sgt-1	-	1	3
	Q21774	Adenylosuccinate lyase	adsl-1	-	1	1
	Q21824	Probable peroxiredoxin prdx-3	prdx-3	-	2	4
	Q21888	Uncharacterized protein	CELE_R102.2	-	4	2
	Q21926	Isoleucine--tRNA ligase, cytoplasmic	irs-1	-	2	-
	Q21962	Glycine cleavage system P protein	gldc-1	-	4	5
	Q21966	ASpartyl Protease	asp-4	-	4	1
	Q22038	Ras-like GTP-binding protein rhoA	rho-1	-	7	1
	Q22101	Uncharacterized protein	CELE_T02G5.7	-	4	4
	Q22252	Uncharacterized protein	CELE_T06D8.7	-	1	-
	Q22288	Transthyretin-like protein 15	ttr-15	-	3	4
	Q22460	Beta carbonic anhydrase 1	bca-1	-	1	-
	Q22492	Beta-hexosaminidase A	hex-1	-	1	-
	Q22508	Uncharacterized protein	tag-18	-	2	3
	Q22619	Probable NADH dehydrogenase [ubiquinone] iron-sulfur protein 8, mitochondrial	T20H4.5	-	1	1
	Q22631	Uncharacterized protein	CELE_T21B6.3	-	1	-
	Q22781	Acyl CoA DeHydrogenase	acdh-7	-	3	1
	Q22918	Eukaryotic translation initiation factor 5	C37C3.2	-	3	2
	Q22966	C-type LECtin	clec-1	-	3	2
	Q23050	CaLponIn-liKe proteins	clik-1	-	4	4
	Q23195	Uncharacterized protein	CELE_W06B4.2	-	1	-
	Q23352	GRound-Like (Grd related)	grl-9	-	3	4
	Q23451	Uncharacterized protein	rad-23	-	1	4
	Q23483	Uncharacterized protein	CELE_ZK418.5	-	5	2
	Q23500	Probable cytoplasmic aconitate hydratase	aco-1	-	2	12
	Q23604	Uncharacterized protein	CELE_ZK813.3	-	1	1
	Q23624	Uncharacterized protein	CELE_ZK829.7	-	1	-
	Q23642	Uncharacterized protein	CELE_ZK856.7	-	1	3
	Q23680	Probable V-type proton ATPase subunit F	vha-9	-	4	2
	Q27274	60 kDa SS-A/Ro ribonucleoprotein homolog	rop-1	-	2	2
	Q27371	Troponin T	mup-2	-	4	6
	Q27481	UBA (Human ubiquitin) related	uba-1	-	2	3
	Q27888	L-lactate dehydrogenase	ldh-1	-	1	3
	Q336L1	Uncharacterized protein	B0205.13	-	1	1
	Q4R127	Uncharacterized protein	CELE_K11D12.13	-	1	2
	Q53U87	SAX-7 LONGFORM	sax-7	-	1	3
	Q6AW03	Uncharacterized protein	CELE_Y37E3.17	-	2	3
	Q7JMR0	Uncharacterized protein	evl-18	-	2	2
	Q7JNG1	ATP synthase subunit	atp-3	-	2	3
	Q7YZT6	Alpha,alpha-trehalose-phosphate synthase [UDP-forming] 1	tps-1	-	1	3
	Q7Z072	TropoNin T	tnt-2	-	4	9
	Q86G90	Nuclear Pore complex Protein	npp-9	-	1	-
	Q86LS4	Dauer or Aging adult Overexpression	dao-2	-	7	4
	Q86S40	Probable ADP-dependent glucokinase	C50D2.7	-	1	-
	Q86S57	Aldehyde dehydrogenase	alh-4	-	2	-
	Q8I111	Pyruvate dehydrogenase E1 component subunit alpha	pdha-1	-	1	-
	Q8I4J6	Uncharacterized protein	CELE_F36A2.9	-	1	1
	Q8MP09	Nematode Kynurenine AminoTransferase	nkat-3	-	2	5
	Q8WTM6	Probable actin-related protein 2/3 complex subunit 2	arx-4	-	1	4
	Q93235	Sodium/potassium-transporting ATPase subunit beta-1	nkb-1	-	1	4
	Q93535	Uncharacterized protein	CELE_F20D1.3	-	2	6
	Q93746	SCP-Like extracellular protein	scl-11	-	4	3
	Q93791	NIDogen (Basement membrane protein)	nid-1	-	3	3
	Q93871	Equilibrative Nucleoside Transporter	ent-2	-	3	-
	Q94010	Uncharacterized protein	CELE_T08G11.1	-	2	1
	Q94272	FumarylAcetoacetate Hydrolase	fah-1	-	1	-
	Q94312	Uncharacterized protein	CELE_ZK154.1	-	1	-
	Q95QM5	Uncharacterized protein	unc-115	-	2	3
	Q95QR5	Uncharacterized protein	C44B7.2	-	1	6
	Q95QW4	Cation diffusion facilitator family protein 1	cdf-1	-	2	1
	Q95QX5	Uncharacterized protein	C07A12.7	-	1	4
	Q95X44	Vacuolar H ATPase	vha-8	-	3	3
	Q95XP5	Calcium-transporting ATPase	mca-3	-	4	3
	Q95XX1	Nicotinate phosphoribosyltransferase	nprt-1	-	2	3
	Q95Y15	Nuclear Pore complex Protein	npp-8	-	1	-
	Q95Y28	Uncharacterized protein	CELE_Y34B4A.9	-	7	4
	Q95Y29	Uncharacterized protein	CELE_Y34B4A.6	-	1	-
	Q95Y64	F-box A protein	fbxa-63	-	2	-
	Q95Y87	Uncharacterized protein	CELE_R13A5.10	-	2	2
	Q95YD5	V-type proton ATPase subunit	vha-16	-	1	3
	Q95ZN7	Glycylpeptide N-tetradecanoyltransferase	nmt-1	-	2	3
	Q960A1	Probable aldehyde oxidase gad-3	gad-3	-	1	1
	Q965S0	DNA-directed RNA polymerase subunit	rpb-9	-	2	3
	Q965T2	Uncharacterized protein	CELE_Y54F10AR.1	-	2	-
	Q966L6	Uncharacterized protein	let-504	-	2	-
	Q966L9	ATP-dependent RNA helicase glh-2	glh-2	-	3	-
	Q9BKQ9	CDGSH Iron Sulfur Domain protein homolog	cisd-3.2	-	1	3
	Q9BKU3	Eukaryotic Initiation Factor	eif-2alpha	-	3	1
	Q9BL15	Uncharacterized protein	CELE_Y48G8AL.5	-	4	-
	Q9BL33	Uncharacterized protein	CELE_Y71H2AM.4	-	2	5
	Q9GUF2	ACid Phosphatase family	acp-6	-	2	2
	Q9GYF1	Troponin I 2	unc-27	-	2	2
	Q9GYT0	Enoyl-CoA Hydratase	ech-1.2	-	1	4
	Q9N358	T-complex protein 1 subunit theta	cct-8	-	1	-
	Q9N456	GLutaRedoXin	glrx-10	-	1	1
	Q9N4A5	Phosphotransferase	hxk-3	-	1	6
	Q9N4C6	Uncharacterized protein	CELE_Y76B12C.3	-	1	2
	Q9N4F0	Uncharacterized protein	CELE_Y71H2B.4	-	3	3
	Q9N4H7	Coatomer subunit alpha	copa-1	-	3	8
	Q9N4I4	60S ribosomal protein L10a	rpl-10a	-	4	7
	Q9N4J2	Vitellogenin-3	vit-3	-	39	54
	Q9N4P8	Uncharacterized protein	CELE_Y81B9A.3	-	1	-
	Q9N585	Piwi-like protein	ppw-2	-	1	-
	Q9NA39	Conserved Cysteine/Glycine domain protein	ccg-1	-	1	-
	Q9NAH6	Ribosomal protein S6 kinase beta	rsks-1	-	1	-
	Q9NEQ0	Omega-3 fatty acid desaturase fat-1	fat-1	-	1	5
	Q9NES8	Serine/threonine-protein phosphatase 5	pph-5	-	1	-
	Q9NEZ5	Uncharacterized protein	unc-95	-	1	2
	Q9TYL2	Uncharacterized protein	CELE_Y25C1A.13	-	3	3
	Q9TYN2	tRNA-dihydrouridine(47) synthase [NAD(P)(+)]	CELE_Y37E11B.5	-	2	1
	Q9TYS1	Uncharacterized protein	CELE_D1037.1	-	2	-
	Q9TYY0	Uncharacterized protein	CELE_M57.2	-	4	-
	Q9TZS5	Chaperonin Containing TCP-1	cct-7	-	2	1
	Q9U1R7	ARp2/3 compleX component	arx-3	-	1	-
	Q9U2K8	ABC transporter, class E	abce-1	-	9	5
	Q9U302	Polyadenylate-binding protein	pab-1	-	1	4
	Q9U307	Glutamine synthetase	gln-3	-	5	5
	Q9U329	Uncharacterized protein	CELE_W09C5.8	-	1	1
	Q9U362	ProGRaNulin homolog	pgrn-1	-	2	-
	Q9UAQ6	RAB family	rab-1	-	7	8
	Q9UAV3	Ubiquitin carboxyl-terminal hydrolase	ubh-1	-	2	1
	Q9XTU9	Glutaredoxin	glrx-5	-	3	1
	Q9XTY3	Seven B Two (Mammalian 7BT prohormone convertase chaperone) homolog	sbt-1	-	1	2
	Q9XUY5	Probable sodium/potassium-transporting ATPase subunit beta-3	nkb-3	-	1	-
	Q9XVF7	60S ribosomal protein L8	rpl-8	-	2	6
	Q9XW17	Cytokinesis, Apoptosis, RNA-associated	car-1	-	3	3
	Q9XW67	Uncharacterized protein	CELE_Y75B8A.19	-	2	2
	Q9XWL1	TransThyretin-Related family domain	ttr-17	-	2	4
	Q9XWS6	Uncharacterized protein	CELE_Y62H9A.5	-	5	2
	Q9XX57	DAF-16/FOXO Controlled, germline Tumor affecting	dct-16	-	1	3
	Q9XXA7	Neuferricin homolog	tag-131	-	3	3
	Q9XXF9	Uncharacterized protein	CELE_Y37A1B.5	-	3	3
	Q9XXN4	Nucleolar GTP-binding protein 2	ngp-1	-	1	-
	Q9XXQ6	TransThyretin-Related family domain	ttr-25	-	3	4
	S6FCZ1	Uncharacterized protein	let-767	-	1	2
	U4PBJ9	FiLamiN (Actin binding protein) homolog	fln-1	-	2	1
	U4PC59	Uncharacterized protein	lin-26	-	3	2
	V6CKR1	Inhibitor of Cell Death	icd-2	-	3	5
	V6CLP5	KETtiN (Drosophila actin-binding) homolog	ketn-1	-	9	18
	X5LPS5	Homolog of Yeast Longevity protein	hyl-1	-	1	-
	A0A061AJI9	Uncharacterized protein	epi-1	-	-	1
	A0A0K3AQS9	Uncharacterized protein	lev-11	-	-	21
	A0A164D380	TBC (Tre-2/Bub2/Cdc16) domain family	tbc-14	-	-	1
	A0A1C3NSL5	Uncharacterized protein	CELE_ZC412.3	-	-	1
	A0A1N7SYP6	Eukaryotic translation initiation factor 3 subunit L	eif-3.l	-	-	3
	A0A1T5HUL2	MEdiator of cell MOtility 1 homolog (Fragment)	memo-1	-	-	1
	A4LBC2	Histone-lysine N-methyltransferase	met-1	-	-	1
	A5Z2S9	Uncharacterized protein	CELE_ZK809.8	-	-	1
	A8WHP8	Perilipin-1 homolog	plin-1	-	-	1
	A9Z1L1	SeRPin	srp-7	-	-	1
	B2D6P1	Regulator of Microtubule Dynamics	rmd-2	-	-	1
	B3GWA1	NONO (Conserved nuclear protein, aka PSF) homolog	nono-1	-	-	1
	B3WFV9	Anion exchange protein	abts-1	-	-	4
	G4SLH0	Titin homolog	ttn-1	-	-	1
	G4SPY0	Heterogeneous nuclear RibonucleoProtein U	hrpu-2	-	-	2
	G5EBF3	Protein Up-regulated in Daf-2(Gf)	pud-2.1	-	-	2
	G5EBJ9	Flavin-containing monooxygenase	fmo-2	-	-	1
	G5EC10	Galectin	lec-9	-	-	1
	G5EC31	ALdehyde deHydrogenase	alh-6	-	-	2
	G5EC53	Lysophospholipid acyltransferase	mboa-3	-	-	2
	G5ECE7	Uncharacterized protein	C34E7.4	-	-	1
	G5ECM6	Elongation factor Tu homologue	tufm-1	-	-	1
	G5ECS4	GaLactoFuranose synthesis (UGM, UDP-galactopyranose mutase)	glf-1	-	-	2
	G5EDB8	VHA-4	vha-4	-	-	1
	G5EDF5	Mitochondrial elongation factor Tu homologue	tufm-2	-	-	2
	G5EDR3	Serine/threonine-protein phosphatase 2A regulatory subunit sur-6	sur-6	-	-	1
	G5EDS0	5H1	5H1	-	-	2
	G5EDV3	C. Elegans Y-box	cey-4	-	-	1
	G5EDZ7	CaDmium Responsive	cdr-4	-	-	1
	G5EE11	Uncharacterized protein	CELE_F39H2.3	-	-	1
	G5EFE3	Uncharacterized protein	CELE_H03A11.2	-	-	3
	G5EFH8	Cystathionine Beta-Synthase	cbs-1	-	-	1
	G5EFP7	NHERF (Mammalian Na/H Exchange Regulatory Factor) Like	nrfl-1	-	-	2
	G8JY36	Protein kinase C	pkc-2	-	-	2
	H1UBK1	Methionine aminopeptidase 2	map-2	-	-	1
	H2KYP2	Na/Ca eXchangers	ncx-2	-	-	4
	H2KZA3	Prion-like-(Q/N-rich)-domain-bearing protein	pqn-22	-	-	1
	H2KZD2	PhosphoLipid PhosPhatase homolog	plpp-1.1	-	-	1
	H2KZF5	Phosphoethanolamine MethylTransferase	pmt-1	-	-	1
	H2KZS2	Uncharacterized protein	CELE_T23E7.2	-	-	6
	K8FDY0	Uncharacterized protein	hpo-34	-	-	7
	L8E6W9	Uncharacterized protein	CELE_F55F10.1	-	-	1
	O01497	TYRosinase	tyr-4	-	-	1
	O01541	Alanine--tRNA ligase, cytoplasmic	aars-2	-	-	1
	O01575	Uncharacterized protein	CELE_F48C1.8	-	-	1
	O01761	Muscle M-line assembly protein unc-89	unc-89	-	-	3
	O01870	Uncharacterized protein	CELE_D1007.5	-	-	1
	O02089	Methionine Sulfoxide Reductase A	msra-1	-	-	4
	O02365	Intermediate filament protein ifa-2	ifa-2	-	-	2
	O02642	Succinate--CoA ligase [ADP/GDP-forming] subunit alpha, mitochondrial	sucl-2	-	-	1
	O16225	PHAryngeal gland Toxin-related	phat-3	-	-	1
	O16249	Uncharacterized protein	CELE_F44E7.4	-	-	2
	O16294	GMP reductase	F32D1.5	-	-	5
	O16368	Probable 26S proteasome regulatory subunit 4	rpt-2	-	-	2
	O16517	ATP synthase subunit	atp-4	-	-	2
	O16658	Nucleotide Sugar TransPorter family	nstp-4	-	-	2
	O16991	Transcription initiation factor IIB	ttb-1	-	-	4
	O17606	UPF0160 protein C27H6.8	C27H6.8	-	-	2
	O17694	RNAi-Induced Longevity	ril-1	-	-	1
	O17725	Uncharacterized protein	CELE_D1086.3	-	-	3
	O17915	GTP-binding nuclear protein ran-1	ran-1	-	-	1
	O18209	Membrane-associated tyrosine- and threonine-specific cdc2-inhibitory kinase wee-1.3	wee-1.3	-	-	1
	O44133	Uncharacterized protein	C24D10.6	-	-	1
	O44400	Protein F37C4.5	F37C4.5	-	-	3
	O44566	Uncharacterized protein	CELE_W03F8.4	-	-	2
	O44897	HAlF transporter (PGP related)	haf-9	-	-	1
	O44954	Succinate dehydrogenase [ubiquinone] flavoprotein subunit, mitochondrial	sdha-2	-	-	9
	O45011	Uncharacterized protein	CELE_W10C8.5	-	-	3
	O45166	Folate-like transporter 2	folt-2	-	-	3
	O45365	Nuclear Hormone Receptor family	nhr-176	-	-	1
	O45367	Uncharacterized protein	CELE_F14H3.6	-	-	1
	O45494	HIstone Nuclear Factor p (P) homolog	hinf-1	-	-	1
	O45552	ACetyl-CoA Acyltransferase 2 homolog	acaa-2	-	-	1
	O45781	Dietary Restriction Response (WT but not eat-2 lifespan increased)	drr-2	-	-	2
	O45923	Toxin-regulated Targets of MAPK	ttm-1	-	-	2
	O45946	60S ribosomal protein L18	rpl-18	-	-	1
	O46024	Aquaporin	aqp-11	-	-	1
	O61528	Guanine nucleotide exchange factor UNC-73A	unc-73	-	-	1
	O61742	26S proteasome non-ATPase regulatory subunit 4	rpn-10	-	-	1
	O61820	Eukaryotic translation initiation factor 3 subunit E	eif-3.E	-	-	2
	O61845	Chromodomain and Helicase Domain protein	chd-7	-	-	1
	O61887	Uncharacterized protein	CELE_K10C9.3	-	-	2
	O62102	Proteasome subunit beta type	pbs-2	-	-	2
	O62244	MYOsin heavy chain structural genes	myo-6	-	-	1
	O62334	AGL (Amylo-1,6-GLucosidase, 4-alpha-glucanotransferase) glycogen debranching enzyme	agl-1	-	-	1
	O62345	Uncharacterized protein	CELE_R11.3	-	-	1
	O62431	Probable glutamine--tRNA ligase	ers-1	-	-	1
	O76371	Proteasome Regulatory Particle, ATPase-like	rpt-5	-	-	4
	O76576	Prion-like-(Q/N-rich)-domain-bearing protein	pqn-48	-	-	2
	P17139	Collagen alpha-1(IV) chain	emb-9	-	-	2
	P17511	Metallothionein-1	mtl-1	-	-	1
	P19625	Myosin regulatory light chain 1	mlc-1	-	-	9
	P20163	Heat shock 70 kDa protein D	hsp-4	-	-	12
	P24890	Cytochrome b	ctb-1	-	-	4
	P30627	Globin-like protein	glb-1	-	-	1
	P31161	Superoxide dismutase [Mn] 1, mitochondrial	sod-2	-	-	1
	P34286	Proteasome subunit beta type-1	pbs-6	-	-	2
	P34329	Probable protein disulfide-isomerase A4	C14B9.2	-	-	4
	P34345	Glutathione transferase omega-1	gsto-1	-	-	1
	P34369	Pre-mRNA-splicing factor 8 homolog	prp-8	-	-	3
	P34427	Protein lin-36	lin-36	-	-	1
	P34492	Putative NipSnap protein K02D10.1	K02D10.1	-	-	1
	P34517	Probable glycerol-3-phosphate dehydrogenase 2	gpdh-2	-	-	1
	P34552	Apoptosis-linked gene 2-interacting protein X 1	alx-1	-	-	6
	P34600	WW domain-containing protein ZK1098.1	ZK1098.1	-	-	1
	P34610	Putative serine protease pcp-1	pcp-1	-	-	1
	P34689	ATP-dependent RNA helicase glh-1	glh-1	-	-	2
	P35129	Ubiquitin-conjugating enzyme E2 2	let-70	-	-	3
	P39055	Dynamin	dyn-1	-	-	1
	P43508	Cathepsin B-like cysteine proteinase 4	cpr-4	-	-	1
	P45971	Dolichyl-diphosphooligosaccharide--protein glycosyltransferase 48 kDa subunit	ostb-1	-	-	1
	P46550	T-complex protein 1 subunit zeta	cct-6	-	-	1
	P49181	60S ribosomal protein L36	rpl-36	-	-	1
	P50305	Probable S-adenosylmethionine synthase 3	sams-3	-	-	3
	P52011	Peptidyl-prolyl cis-trans isomerase 3	cyn-3	-	-	7
	P52013	Peptidyl-prolyl cis-trans isomerase 5	cyn-5	-	-	6
	P52821	40S ribosomal protein S25	rps-25	-	-	2
	P90795	Probable glycerol-3-phosphate dehydrogenase, mitochondrial	T25G3.4	-	-	7
	P90860	Uncharacterized protein	CELE_F36A2.7	-	-	3
	P90900	Intermediate filament protein ifa-4	ifa-4	-	-	2
	P90978	Splicing factor U2AF 65 kDa subunit	uaf-1	-	-	1
	P91128	60S ribosomal protein L13	rpl-13	-	-	2
	P91306	C. Elegans Y-box	cey-2	-	-	1
	P91859	Microtubule-associated protein homolog maph-1.1	maph-1.1	-	-	1
	P91871	Fatty Acid SyNthase	fasn-1	-	-	2
	P91988	Uncharacterized protein	CELE_F25H9.6	-	-	2
	P91997	Uncharacterized protein	CELE_F53F1.2	-	-	1
	Q03565	Barrier-to-autointegration factor 1	baf-1	-	-	3
	Q03598	Ubiquitin-fold modifier-conjugating enzyme 1	ufc-1	-	-	3
	Q03755	Cuticlin-1	cut-1	-	-	2
	Q05036	Heat shock protein 110	hsp-110	-	-	5
	Q09217	Uncharacterized protein B0495.8	B0495.8	-	-	1
	Q09236	Probable coatomer subunit delta	copd-1	-	-	3
	Q09347	Uncharacterized protein T05H10.3	T05H10.3	-	-	1
	Q09450	Probable succinyl-CoA:3-ketoacid coenzyme A transferase, mitochondrial	C05C10.3	-	-	6
	Q09462	Probable U3 small nucleolar RNA-associated protein 11	C16C10.2	-	-	1
	Q09567	Uncharacterized protein	CELE_F48E8.3	-	-	1
	Q09590	NADPH--cytochrome P450 reductase	emb-8	-	-	1
	Q09603	Enoyl-CoA Hydratase	ech-4	-	-	1
	Q0G828	Uncharacterized protein	CELE_F40F8.11	-	-	2
	Q10009	Uncharacterized protein T19C3.3	T19C3.3	-	-	3
	Q10013	Probable small nuclear ribonucleoprotein Sm D1	snr-3	-	-	2
	Q10901	Excitatory amino acid transporter	glt-1	-	-	2
	Q11176	Actin-interacting protein 1	unc-78	-	-	1
	Q17336	Pre-mRNA-splicing factor CWC22 homolog	let-858	-	-	2
	Q17432	Uncharacterized protein	B0035.3	-	-	1
	Q17543	Uncharacterized protein	C01B10.3	-	-	1
	Q17819	Probable oligoribonuclease	C08B6.8	-	-	1
	Q17849	Heat Shock Protein	hsp-25	-	-	2
	Q17936	Uncharacterized protein	C12D8.1	-	-	1
	Q17937	TransThyretin-Related family domain	ttr-19	-	-	2
	Q17941	Serine/threonine-protein kinase akt-1	akt-1	-	-	1
	Q17994	Aspartate aminotransferase	got-2.2	-	-	6
	Q18031	Nicotinamide Nucleotide Transhydrogenase	nnt-1	-	-	2
	Q18076	Uncharacterized protein	C18B2.5	-	-	5
	Q18211	Regulator of chromosome condensation	ran-3	-	-	2
	Q18246	Ras-related protein Rap-1	rap-1	-	-	1
	Q18429	Uncharacterized protein	C34C6.4	-	-	1
	Q18529	Uncharacterized protein	C39D10.7	-	-	1
	Q18599	ACEtyl-CoA Regulator	acer-1	-	-	1
	Q18645	Uncharacterized protein	C45E5.1	-	-	1
	Q18709	Uncharacterized protein	C49F8.3	-	-	2
	Q18782	Uncharacterized protein	C52E12.1	-	-	1
	Q19007	Nucleosome Assembly Protein	nap-1	-	-	2
	Q19057	Acyl CoA DeHydrogenase	acdh-12	-	-	2
	Q19200	Stomatin-1	sto-1	-	-	1
	Q19257	Uncharacterized protein	CELE_F09E5.7	-	-	1
	Q19264	Putative deoxyribose-phosphate aldolase	F09E5.3	-	-	1
	Q19278	3-hydroxyisobutyryl-CoA hydrolase, mitochondrial	hach-1	-	-	1
	Q19478	Fatty Acid/Retinol binding protein	far-3	-	-	1
	Q19490	Tubulin alpha chain	tba-5	-	-	3
	Q19531	Uncharacterized protein	CELE_F17H10.2	-	-	1
	Q19554	ABC transporter, class F	abcf-1	-	-	4
	Q19722	Asparagine--tRNA ligase, cytoplasmic	nrs-1	-	-	1
	Q19749	Dihydrolipoyllysine-residue acetyltransferase component of pyruvate dehydrogenase complex, mitochondrial	dlat-1	-	-	5
	Q19775	Protein phosphatase ppm-1	ppm-1	-	-	3
	Q19801	C-type LECtin	clec-157	-	-	1
	Q19818	NHL (Ring finger b-box coiled coil) domain containing	nhl-2	-	-	1
	Q19869	60S ribosomal protein L26	rpl-26	-	-	1
	Q19948	Uncharacterized protein F32A5.4	F32A5.4	-	-	1
	Q19980	GTP cyclohydrolase 1	cat-4	-	-	1
	Q1XFY9	Ribosomal Protein, Small subunit	rps-24	-	-	1
	Q20049	Isocitrate dehydrogenase [NAD] subunit, mitochondrial	idhg-1	-	-	2
	Q20088	Uncharacterized protein	CELE_F36A4.11	-	-	1
	Q20121	Fatty Acid CoA Synthetase family	acs-4	-	-	1
	Q20164	Heat Shock Protein	hsp-12.3	-	-	2
	Q20173	Uncharacterized protein	CELE_F38E9.5	-	-	1
	Q20199	Uncharacterized protein	CELE_F39H12.3	-	-	2
	Q20228	40S ribosomal protein S9	rps-9	-	-	3
	Q20306	ABC transporter, class F	abcf-3	-	-	1
	Q20312	Uncharacterized protein	CELE_F42A10.7	-	-	2
	Q20352	ALdehyde deHydrogenase	alh-11	-	-	1
	Q20660	Heat Shock Protein	hsp-17	-	-	2
	Q20779	Probable cytochrome c oxidase subunit 6A, mitochondrial	tag-174	-	-	2
	Q20796	Uncharacterized protein	CELE_F55A11.1	-	-	1
	Q20875	Pre-mRNA-splicing factor ATP-dependent RNA helicase ddx-15	ddx-15	-	-	1
	Q20950	Uncharacterized protein	CELE_F57F5.1	-	-	1
	Q20952	Adducin-related protein 2	add-2	-	-	2
	Q20970	Methionine--tRNA ligase, cytoplasmic	mrs-1	-	-	1
	Q21155	RNP (RRM RNA binding domain) containing	rnp-5	-	-	1
	Q21230	Eukaryotic translation initiation factor 2 subunit 2	K04G2.1	-	-	1
	Q21241	LECT-2	lect-2	-	-	1
	Q21281	Transmembrane matrix receptor MUP-4	mup-4	-	-	4
	Q21418	Uncharacterized protein	CELE_K10D3.4	-	-	1
	Q21473	AQuaPorin or aquaglyceroporin related	aqp-7	-	-	2
	Q21525	Uncharacterized protein	CELE_M05D6.6	-	-	1
	Q21737	Uncharacterized protein	CELE_R05D11.5	-	-	1
	Q21752	Probable voltage-dependent anion-selective channel	vdac-1	-	-	5
	Q21763	Uncharacterized protein	CELE_R05H5.3	-	-	2
	Q21801	GAlactosidase/N-Acetylgalactosaminidase	gana-1	-	-	2
	Q21832	RNA-binding protein 8A	rnp-4	-	-	3
	Q22017	Probable FAD synthase	flad-1	-	-	2
	Q22053	rRNA 2'-O-methyltransferase fibrillarin	fib-1	-	-	3
	Q22054	40S ribosomal protein S16	rps-16	-	-	1
	Q22137	Uncharacterized protein	CELE_T04A8.7	-	-	2
	Q22352	Uncharacterized protein	CELE_T08H10.1	-	-	5
	Q22505	MICOS complex subunit MIC60-1	immt-1	-	-	1
	Q22541	Cation Diffusion Facilitator family	cdf-2	-	-	1
	Q22641	LiPid Depleted	lpd-9	-	-	2
	Q22763	NEPrilysin metallopeptidase family	nep-22	-	-	3
	Q22792	60S ribosomal export protein NMD3	CELE_T25G3.3	-	-	4
	Q22805	Uncharacterized protein	CELE_T26A8.4	-	-	3
	Q22968	Aminomethyltransferase	gcst-1	-	-	3
	Q22993	Phosphoethanolamine MethylTransferase	pmt-2	-	-	3
	Q23120	Probable splicing factor, arginine/serine-rich 2	rsp-2	-	-	3
	Q23146	RAB family	rab-7	-	-	2
	Q23179	Uncharacterized protein	CELE_W05H9.1	-	-	1
	Q23188	Reticulon-like protein	ret-1	-	-	5
	Q23237	Proteasome subunit beta type-3	pbs-3	-	-	3
	Q23280	Co-chaperone protein daf-41	daf-41	-	-	2
	Q23312	40S ribosomal protein S7	rps-7	-	-	1
	Q23315	Glutamyl(E) Amino-acyl tRNA Synthetase	ears-1	-	-	1
	Q23381	Probable methylmalonyl-CoA mutase, mitochondrial	mmcm-1	-	-	1
	Q23424	Transmembrane GTPase fzo-1	fzo-1	-	-	1
	Q23445	GTP-binding protein SAR1	ZK180.4	-	-	4
	Q23449	26S proteasome non-ATPase regulatory subunit 8	rpn-12	-	-	1
	Q23463	Elongation Factor TU family	eftu-2	-	-	3
	Q23525	Uncharacterized protein ZK546.14	ZK546.14	-	-	1
	Q23571	Lipoamide acyltransferase component of branched-chain alpha-keto acid dehydrogenase complex, mitochondrial	dbt-1	-	-	4
	Q23660	Uncharacterized protein	CELE_ZK899.2	-	-	2
	Q27487	Peroxisomal catalase 1	ctl-2	-	-	7
	Q27538	Superoxide dismutase [Cu-Zn]	sod-5	-	-	4
	Q2V4S2	Rab GDP dissociation inhibitor	gdi-1	-	-	1
	Q2XN18	SaPosin-like Protein family	spp-14	-	-	1
	Q336L8	Cell Division Cycle related	cdc-37	-	-	2
	Q3LFN1	Lipid Binding Protein	lbp-9	-	-	1
	Q4R142	Uncharacterized protein	C13A2.12	-	-	2
	Q564Y0	Uncharacterized protein	C23H4.8	-	-	5
	Q5CZ37	FIT family protein fitm-2	fitm-2	-	-	2
	Q5WRS4	Aminoacylase	C06A6.4	-	-	1
	Q65XX9	MeValonate Kinase	mvk-1	-	-	6
	Q7YTG9	Cleavage and Polyadenylation Specificity Factor	cpsf-4	-	-	1
	Q7YTP8	O-ACyltransferase homolog	oac-8	-	-	2
	Q7YX48	Ubiquitin-like protein	C46F11.6	-	-	1
	Q7YX57	Uncharacterized protein	CELE_D1086.8	-	-	1
	Q7Z1Q3	ALdehyde deHydrogenase	alh-12	-	-	1
	Q86FL8	SaPosin-like Protein family	spp-5	-	-	5
	Q8MXH7	Uncharacterized protein	C11D2.7	-	-	3
	Q8WQA8	Ribosomal Protein, Small subunit	rps-20	-	-	2
	Q8WTJ4	UBX-containing protein in Nematodes	ubxn-6	-	-	2
	Q93353	Probable isocitrate dehydrogenase [NAD] subunit beta, mitochondrial	idhb-1	-	-	3
	Q93545	Uncharacterized protein	CELE_F20G2.2	-	-	4
	Q93568	Uncharacterized protein	CELE_F25H2.4	-	-	1
	Q93714	Probable isocitrate dehydrogenase [NAD] subunit alpha, mitochondrial	idha-1	-	-	1
	Q93761	Uncharacterized oxidoreductase F53C11.3	F53C11.3	-	-	1
	Q93831	Uncharacterized protein	CELE_F59C6.5	-	-	2
	Q93873	Probable NADH dehydrogenase [ubiquinone] iron-sulfur protein 2, mitochondrial	gas-1	-	-	6
	Q93931	NADH:Ubiquinone oxidoreductase Assembly Factor	nuaf-3	-	-	1
	Q94051	Caveolin-1	cav-1	-	-	4
	Q94239	STAUfen (DsRNA binding protein) homolog	stau-1	-	-	1
	Q94261	COP9/Signalosome and eIF3 complex-shared subunit 1	cif-1	-	-	1
	Q94392	Vesicle-fusing ATPase	nsf-1	-	-	1
	Q95Q60	Peptidylprolyl isomerase	fkb-5	-	-	1
	Q95QL2	Mitochondrial Ribosomal Protein, Large	mrpl-13	-	-	1
	Q95YE7	Uncharacterized protein	C07H6.2	-	-	1
	Q965Q1	Uncharacterized protein	CELE_Y22D7AL.10	-	-	2
	Q966C7	Transaldolase	tald-1	-	-	2
	Q966E7	Uncharacterized protein	CELE_Y104H12D.3	-	-	1
	Q9BHL4	Uncharacterized protein	CELE_Y111B2A.10	-	-	2
	Q9BHL9	Uncharacterized protein	CELE_Y111B2A.2	-	-	3
	Q9BI71	EPsiN (Endocytic protein) homolog	epn-1	-	-	1
	Q9BL03	NADH dehydrogenase [ubiquinone] 1 alpha subcomplex subunit 8	CELE_Y54F10AM.5	-	-	6
	Q9BL39	SWI/SNF nucleosome remodeling complex component	swsn-3	-	-	1
	Q9BL46	Uncharacterized protein	CELE_Y71H2AM.11	-	-	1
	Q9BMU4	ATLastiN (Endoplasmic reticulum GTPase) related	atln-1	-	-	1
	Q9GPA0	UDP-Glucose Glycoprotein glucosylTransferase	uggt-1	-	-	2
	Q9GR61	DNA-directed RNA polymerases I, II, and III subunit RPABC5	rpb-10	-	-	3
	Q9GZH2	RuvB-like 2	ruvb-2	-	-	1
	Q9N3D0	Signal peptidase complex catalytic subunit SEC11	CELE_Y54E10BR.5	-	-	2
	Q9N408	Mitochondrial import inner membrane translocase subunit Tim8	ddp-1	-	-	1
	Q9N4B7	DNA-directed RNA polymerase subunit	rpc-11	-	-	1
	Q9N4M0	Pyruvate Dehydrogenase Phosphatase homolog	pdp-1	-	-	2
	Q9N4M4	Nuclear anchorage protein 1	anc-1	-	-	1
	Q9N4X8	Glutathione S-transferase P 10	gst-10	-	-	1
	Q9N590	Uncharacterized protein	pfkb-1.1	-	-	1
	Q9N5B3	Uncharacterized protein	CELE_W08E12.7	-	-	3
	Q9N5E4	Uncharacterized protein	CELE_T02H6.11	-	-	5
	Q9N5N3	SCP-Like extracellular protein	scl-12	-	-	1
	Q9N5S7	Uncharacterized protein	CELE_F49H12.5	-	-	1
	Q9NA75	Trimeric intracellular cation channel type 1B.1	Y57A10A.10	-	-	2
	Q9NA78	Uncharacterized protein	CELE_Y57A10A.23	-	-	1
	Q9NAG5	Uncharacterized protein	CELE_Y48C3A.3	-	-	1
	Q9NAI5	Uncharacterized protein	CELE_Y39G8B.1	-	-	3
	Q9NEN6	40S ribosomal protein S6	rps-6	-	-	1
	Q9NF11	Hypoxanthine phosphoribosyltransferase	hprt-1	-	-	4
	Q9TXP8	Uncharacterized protein	B0294.1	-	-	4
	Q9TYK1	Probable H/ACA ribonucleoprotein complex subunit 1-like protein	Y66H1A.4	-	-	1
	Q9TYS3	Ferritin	ftn-2	-	-	1
	Q9TZL8	ATP-dependent 6-phosphofructokinase 1	pfk-1.1	-	-	3
	Q9U1P9	Uncharacterized protein	CELE_Y87G2A.13	-	-	2
	Q9U1V9	DNaJ domain (Prokaryotic heat shock protein)	dnj-29	-	-	4
	Q9U1X9	Ribosomal protein, Large subunit, Acidic (P1)	rla-2	-	-	2
	Q9U229	Worm AIF (Apoptosis inducing factor) Homolog	wah-1	-	-	1
	Q9U2A8	60S ribosomal protein L37a	rpl-43	-	-	2
	Q9U2U0	U2AF splicing factor	uaf-2	-	-	1
	Q9U364	ECT2 (Mammalian Rho GEF) homolog	ect-2	-	-	1
	Q9UAZ5	Uncharacterized protein	CELE_Y60C6A.1	-	-	1
	Q9XTZ2	SR Protein (Splicing factor)	rsp-8	-	-	2
	Q9XUW5	DEAD boX helicase homolog	ddx-17	-	-	4
	Q9XVE9	Ribosomal Protein, Large subunit	rpl-14	-	-	1
	Q9XVF1	Uncharacterized protein	C04F12.1	-	-	4
	Q9XVJ3	Quinoid DihydroPteridine Reductase	qdpr-1	-	-	1
	Q9XVS1	mRNA cap guanine-N7 methyltransferase	tag-72	-	-	1
	Q9XVW5	Protein yippee-like	CELE_R08B4.3	-	-	6
	Q9XW37	Uncharacterized protein	CELE_Y69E1A.5	-	-	1
	Q9XWI6	Eukaryotic translation initiation factor 3 subunit B	eif-3.B	-	-	1
	Q9XWJ5	Uncharacterized protein	CELE_Y51H1A.3	-	-	1
	Q9XWN7	Uncharacterized protein	CELE_Y43F8C.13	-	-	9
	Q9XWS4	Ribosomal Protein, Large subunit	rpl-30	-	-	2
	Q9XWU8	Ectopic P granules protein 3	epg-3	-	-	3
	Q9XXD0	Uncharacterized protein	CELE_Y48A6B.7	-	-	1
	Q9XXJ1	Uncharacterized protein	CELE_Y17G7B.3	-	-	3
	Q9XXR4	TransThyretin-Related family domain	ttr-24	-	-	3
	Q9XZI6	Phosphatidylinositol-binding clathrin assembly protein unc-11	unc-11	-	-	1
	Q9Y194	Sphingosine-1-phosphate lyase	spl-1	-	-	1
	U4PB05	Glutathione peroxidase	gpx-2	-	-	5
	U4PFH6	Uncharacterized protein	CELE_R02D3.1	-	-	1
	V6CJY2	Ubiquitin carboxyl-terminal hydrolase	CELE_H34C03.2	-	-	1
	V6CLI5	Fatty Acid CoA Synthetase family	acs-13	-	-	1

## Sheet: N2_azf_labeled_with_enrich
				PSMs
	Accession	Description	Gene name	N=1	N=2	N=3
	A0A061ACK7	Uncharacterized protein	CELE_Y62E10A.13	1	-	-
	A0A061ACP8	EPS (Human endocytosis) related	eps-8	9	-	-
	A0A061ACY0	Acyl protein THioesterase family	ath-1	2	-	-
	A0A061AJI9	Uncharacterized protein	epi-1	13	1	-
	A0A0K3AQM0	LIM domain family	lim-9	5	2	-
	A0A0K3AQT4	Uncharacterized protein	lev-11	11	2	1
	A0A0K3ARB5	Uncharacterized protein	lev-11	9	-	-
	A0A0K3ARN9	Uncharacterized protein	CELE_Y50D4B.1	1	-	-
	A0A0K3ASG1	Uncharacterized protein	CELE_F33E11.2	1	-	-
	A0A0K3ASH2	Uncharacterized protein	CELE_F40A3.3	2	2	-
	A0A0K3AUJ9	PeRoxireDoXin	prdx-2	9	10	6
	A0A0K3AX73	Prion-like-(Q/N-rich)-domain-bearing protein	pqn-80	1	-	-
	A0A0S4XR36	UBR E3 ubiquitin ligase homolog	ubr-4	1	-	-
	A0A0T7CIX3	Piwi-like protein	sago-1	1	1	-
	A0A131MBT2	UTX (Ubiquitously transcribed TPR on X) homolog	utx-1	2	-	-
	A0A131MBU3	Protein irg-7	irg-7	16	6	5
	A0A164D380	TBC (Tre-2/Bub2/Cdc16) domain family	tbc-14	2	6	2
	A0A1C3NSI5	Cadherin-4	cdh-4	3	-	-
	A0A1C3NSL5	Uncharacterized protein	CELE_ZC412.3	1	-	-
	A0A1I6CMC9	Uncharacterized protein	CELE_Y55F3BR.6	1	-	-
	A0A1N7SYP3	Uncharacterized protein	vab-10	15	7	4
	A0A1N7SYP6	Eukaryotic translation initiation factor 3 subunit L	eif-3.l	11	17	13
	A0A1T5HUU9	Uncharacterized protein	CELE_H05L14.3	1	-	-
	A0A1X7RC97	Uncharacterized protein	CELE_T21F4.1	1	-	-
	A3QMC5	Ribosomal Protein, Large subunit	rpl-34	4	-	-
	A4LBC2	Histone-lysine N-methyltransferase	met-1	1	2	1
	A5JYR4	DAB (Drosophila disabled) homolog	dab-1	1	-	-
	A5JYX5	Protein dhs-3	dhs-3	3	2	2
	A5JYX8	Nicalin	nra-2	4	-	-
	A5Z2V7	Uncharacterized protein	CELE_F02E9.10	1	6	4
	A5Z2W3	Uncharacterized protein	CELE_R13H4.2	2	5	1
	A7DTF0	MRG (Mortality factor-Related Gene) related	mrg-1	1	-	-
	A7DTF5	Uncharacterized protein	CELE_Y56A3A.7	2	-	-
	A7LPG5	CDGSH Iron Sulfur Domain protein homolog	cisd-1	5	1	2
	A8WFJ8	Uncharacterized protein	C28G1.5	1	-	-
	A8WHP8	Perilipin-1 homolog	plin-1	5	2	-
	A9CZN9	Uncharacterized protein	CELE_E01A2.1	1	-	-
	A9UJN4	Serine/threonine protein phosphatase 2A regulatory subunit	pptr-2	1	2	-
	B1Q254	Uncharacterized protein	C14H10.3	3	2	1
	B1Q273	Uncharacterized protein	CELE_D1086.10	1	-	-
	B2D6P1	Regulator of Microtubule Dynamics	rmd-2	6	-	-
	B3CJ34	GCN (Yeast General Control Nondrepressible) homolog	gcn-1	8	-	-
	B3WFV9	Anion exchange protein	abts-1	3	2	-
	B3WFW9	Uncharacterized protein	C41G7.9	8	10	12
	B3WFZ3	Uncharacterized protein	C31H5.6	1	-	-
	B5BM47	Uncharacterized protein	CELE_T03D8.6	1	-	-
	B6VQ59	Uncharacterized protein	CELE_F11C1.5	1	-	-
	B7FAR9	Uncharacterized protein	CELE_Y43F8B.1	3	-	-
	B7WNA0	Pyruvate kinase	pyk-1	15	10	6
	C0P271	Uncharacterized protein	unc-16	1	2	-
	C0Z1Y9	Uncharacterized protein	CELE_F40G9.17	1	-	-
	C1P622	Uncharacterized protein	let-767	7	-	-
	C1P629	Cleavage Factor IM (CFIm) homolog	cfim-2	1	-	-
	C6KRL6	Zip (Yeast meiotic zipper) Homologous Protein	zhp-3	1	-	-
	C6KRN1	Suppressor of aph-1	sao-1	1	-	-
	C9IY21	Uncharacterized protein	CELE_ZK1058.9	7	-	-
	D0PV95	ATP-dependent RNA helicase laf-1	laf-1	7	-	2
	D0VWL6	FiLamiN (Actin binding protein) homolog	fln-2	3	-	-
	D1MN85	Initiation Factor 4E (eIF4E) family	ife-1	1	-	-
	D3NQA9	Carbonic anhydrase	bca-2	2	-	-
	D4PH96	ATX (Ataxin) related	atx-2	2	-	-
	D4YWC3	DAF-16/FOXO Controlled, germline Tumor affecting	dct-16	6	-	-
	D5MCN2	La-related protein 1	larp-1	3	-	-
	D5MCR3	SUPpressor	sup-26	5	-	-
	E0AHA7	Spectrin beta chain	unc-70	23	5	1
	E1B6Q7	Uncharacterized protein	CELE_F45F2.9	1	-	-
	E2JKZ0	DyNactin Complex component	dnc-1	1	1	-
	E7EM25	Uncharacterized protein	C14E2.11	1	-	-
	E9P860	Uncharacterized protein	CELE_ZK1067.2	1	-	-
	F5GUA3	Coatomer subunit gamma	CELE_T14G10.5	14	9	10
	G1K0V8	Eukaryotic translation initiation factor 5A	iff-1	10	2	-
	G1K0V9	Initiation Factor Five (eIF-5A) homolog	iff-1	7	-	-
	G2HK15	AP-2 Transcription Factor family	aptf-2	1	-	-
	G4RXG5	F-box A protein	fbxa-158	1	-	-
	G4S035	Uncharacterized protein	CELE_K10B3.1	1	-	-
	G4SL51	Prion-like-(Q/N-rich)-domain-bearing protein	pqn-52	2	-	-
	G4SLH0	Titin homolog	ttn-1	3	-	-
	G5EBE3	CIR (Transcription factor CBF1 Interacting coRepressor) homolog	cir-1	7	-	-
	G5EBF3	Protein Up-regulated in Daf-2(Gf)	pud-2.1	6	-	-
	G5EBF4	Uncharacterized protein	CELE_T28H10.3	1	-	-
	G5EBH7	CALUmenin (Calcium-binding protein) homolog	calu-1	9	-	-
	G5EBI0	4D656	4D656	4	5	2
	G5EBJ7	Fructose-1,6-BiPhosphatase	fbp-1	8	9	10
	G5EBK3	ERM-1B	erm-1	14	17	3
	G5EBP5	Uncharacterized protein	CELE_ZC247.1	7	3	2
	G5EBR1	Rab GDP dissociation inhibitor	gdi-1	19	15	9
	G5EBT3	SeRPin	srp-7	4	-	-
	G5EBV3	Rac-like GTPase	mig-2	1	-	-
	G5EBV4	Galectin	lec-10	15	38	30
	G5EBW5	FErroChelatase-Like	fecl-1	3	-	-
	G5EBY3	Non-muscle MYosin	nmy-2	3	-	-
	G5EC05	Uncharacterized protein	evl-14	1	-	-
	G5EC10	Galectin	lec-9	5	2	1
	G5EC31	ALdehyde deHydrogenase	alh-6	6	-	-
	G5EC53	Lysophospholipid acyltransferase	mboa-3	1	2	-
	G5EC71	Glutathione S-Transferase	gst-20	1	5	4
	G5EC91	DumPY: shorter than wild-type	dpy-11	4	6	4
	G5EC98	CTP synthase	ctps-1	13	-	-
	G5ECC3	Receptor Mediated Endocytosis	rme-1	6	4	5
	G5ECC9	Uncharacterized protein	CELE_K11B4.1	2	-	-
	G5ECG7	Defecation Suppressor of Clk-1	dsc-4	3	1	2
	G5ECM6	Elongation factor Tu homologue	tufm-1	11	4	2
	G5ECR0	Uncharacterized protein	CELE_T25C12.3	16	10	10
	G5ECR6	Aldose 1-epimerase	C01B4.6	4	-	-
	G5ECS4	GaLactoFuranose synthesis (UGM, UDP-galactopyranose mutase)	glf-1	5	-	1
	G5ECS9	Carnitine Palmitoyl Transferase	cpt-2	2	-	-
	G5ECT2	RNA binding protein	CELE_F15E6.3	1	-	-
	G5ECU1	Skp1-related protein	skr-1	1	-	1
	G5ECU3	Uncharacterized protein	CELE_F01G4.6	13	26	31
	G5ECV9	10-formyltetrahydrofolate dehydrogenase	alh-3	9	-	-
	G5ECW7	Dipeptidyl peptidase 3	dpt-1	7	2	1
	G5ECX9	CaDmium Responsive	cdr-2	4	3	1
	G5ECY0	Drosophila Discs LarGe homolog	dlg-1	3	-	-
	G5ECZ0	Heavy chain, Unconventional Myosin	hum-5	4	-	-
	G5ED01	INOsitol-3-phosphate Synthase	inos-1	1	-	-
	G5ED07	Protein disulfide-isomerase	pdi-3	12	-	-
	G5ED34	Dynein Light Intermediate chain	dli-1	2	-	-
	G5ED41	Cullin-associated NEDD8-dissociated protein 1	cand-1	15	15	8
	G5ED44	Delta(9)-fatty-acid desaturase fat-5	fat-5	2	3	3
	G5ED95	Tyrosine--tRNA ligase	yars-1	2	5	-
	G5EDB7	Glutamic acid decarboxylase	unc-25	2	-	-
	G5EDC6	ARF-Like	arl-8	2	1	-
	G5EDD1	Ubiquinol-Cytochrome c oxidoReductase complex	ucr-2.1	4	1	-
	G5EDD4	Tubulin alpha chain	tba-4	34	31	31
	G5EDE8	ERGIC-53-like protein	ile-1	2	-	-
	G5EDG6	COLlagen	col-117	1	2	1
	G5EDI2	Reticulon-like protein	ret-1	7	-	1
	G5EDL9	Uncharacterized protein	CELE_ZK1321.4	2	-	-
	G5EDP2	Non-specific lipid-transfer protein-like 2	daf-22	16	-	-
	G5EDR3	Serine/threonine-protein phosphatase 2A regulatory subunit sur-6	sur-6	1	-	-
	G5EDS0	5H1	5H1	2	-	-
	G5EDV3	C. Elegans Y-box	cey-4	8	-	-
	G5EDW8	Uncharacterized protein	CELE_VF13D12L.3	5	-	-
	G5EDY2	Tryptophanyl(W) Amino-acyl tRNA Synthetase	wars-1	2	-	-
	G5EDZ2	Uridine 5'-monophosphate synthase	umps-1	4	-	-
	G5EE04	Hsp-70 Interacting Protein homolog	hip-1	6	-	-
	G5EE14	CU (Copper) ATPase	cua-1	1	-	-
	G5EE36	Heat Shock Protein	hsp-12.6	2	-	-
	G5EE41	CU (Copper) Chaperonin	cuc-1	2	-	-
	G5EE42	Uncharacterized protein	CELE_ZK1098.11	2	-	-
	G5EE46	Uncharacterized protein	CELE_F54D5.12	4	-	-
	G5EE67	SKR-3	skr-3	3	-	-
	G5EE72	Uncharacterized protein	mrp-5	4	-	-
	G5EE96	Oxoglutarate/malate carrier protein	slc-25a10	4	3	2
	G5EEA8	Annexin	nex-1	12	8	6
	G5EEC4	VAB-10A protein	vab-10	15	-	-
	G5EED5	Secretory carrier-associated membrane protein	scm-1	1	-	-
	G5EEG4	Methylmalonyl-CoA Epimerase	mce-1	6	-	-
	G5EEG8	FERM domain (Protein4.1-ezrin-radixin-moesin) family	frm-1	1	1	-
	G5EEH6	Isovaleryl-CoA dehydrogenase	ivd-1	7	2	1
	G5EEI4	ASpartyl Protease	asp-1	28	35	24
	G5EEK8	Calcium-transporting ATPase	sca-1	35	20	-
	G5EEL9	HMG	hmg-11	1	-	-
	G5EEM5	Zygote defective protein 9	zyg-9	2	-	-
	G5EEN4	Germinal center kinase 3	gck-3	2	-	-
	G5EEQ8	Splicing Factor ThreeB (3b) Subunit homolog	sftb-1	1	-	-
	G5EES3	Protein argonaute	alg-1	5	-	-
	G5EES6	Ubiquitin Fusion Degradation (Yeast UFD homolog)	ufd-3	1	-	-
	G5EES9	ThioredoXin-Like	txl-1	2	1	-
	G5EET2	DeoxyUTPase	dut-1	1	-	-
	G5EET3	CaDmium Responsive	cdr-6	3	1	-
	G5EET8	Protein Up-regulated in Daf-2(Gf)	pud-1.2	5	-	-
	G5EEV5	5C820	pud-3	11	4	3
	G5EEY5	PolyBRoMo domain containing	pbrm-1	4	-	-
	G5EEZ4	3E324	3E324	1	-	-
	G5EF32	Nematode Polyprotein Allergen related	npa-1	21	5	-
	G5EF37	Paralysed Arrest at Two-fold	pat-10	5	2	1
	G5EF60	Stromal interaction molecule 1	stim-1	1	-	-
	G5EF86	S-formylglutathione hydrolase	CELE_Y48G10A.1	1	2	2
	G5EFB5	CPN-1	cpn-1	1	-	-
	G5EFC1	RAB family	rab-8	4	-	3
	G5EFC2	Uncharacterized protein	C14A4.13	3	-	-
	G5EFD7	Uncharacterized protein	CELE_F46C5.9	1	-	-
	G5EFE3	Uncharacterized protein	CELE_H03A11.2	1	-	-
	G5EFF7	UBiQuiLin	ubql-1	1	-	-
	G5EFG4	ABC transporter, class F	abcf-2	8	-	2
	G5EFH8	Cystathionine Beta-Synthase	cbs-1	5	-	-
	G5EFI4	Galectin	lec-5	3	-	-
	G5EFJ3	Uncharacterized protein	C08E8.4	1	-	-
	G5EFK4	ADP-Ribosylation Factor related	arf-3	4	-	-
	G5EFL5	ALP/Enigma encoding	alp-1	9	1	1
	G5EFP3	Uncharacterized protein	mrp-4	1	-	-
	G5EFP4	SYM-1 protein	sym-1	1	-	-
	G5EFT0	Uncharacterized protein	CELE_T12D8.9	1	-	-
	G5EFT4	Aminopeptidase-1	C42C1.11	1	1	-
	G5EFW3	SMAll	sma-1	1	-	-
	G5EFZ1	2,3-bisphosphoglycerate-independent phosphoglycerate mutase	ipgm-1	12	6	5
	G5EG13	DeHydrogenases, Short chain	dhs-12	3	-	-
	G5EG50	Uncharacterized protein	CELE_T04A11.1	1	-	-
	G5EG65	HID-1	hid-1	1	1	-
	G5EGA5	Delta(12) fatty acid desaturase fat-2	fat-2	5	3	5
	G5EGA6	Dehydrogenase/reductase SDR family member 4	dhrs-4	1	-	-
	G5EGB1	Galectin	lec-2	10	-	-
	G5EGB3	RAs-related GTP binding protein C homolog	ragc-1	1	2	2
	G5EGG0	USO1 (Yeast transport protein) homolog	uso-1	2	-	-
	G5EGK1	TaLiN	tln-1	9	-	-
	G5EGK8	Serine/threonine-protein phosphatase 2A catalytic subunit	let-92	6	5	6
	G5EGL2	Uncharacterized protein	CELE_T28D6.6	3	5	3
	G5EGN2	Delta(9)-fatty-acid desaturase fat-6	fat-6	3	1	2
	G5EGP8	CathePsin Z	cpz-1	9	5	3
	G5EGT7	Eukaryotic translation initiation factor eIF5B	iffb-1	3	-	-
	G5EGU1	EGL-30	egl-30	6	6	4
	G8JY94	Intermediate Filament, C	ifc-2	12	11	7
	H1UBK1	Methionine aminopeptidase 2	map-2	1	-	-
	H2FLJ1	STomatin-Like	stl-1	1	-	-
	H2FLL1	Plant Late Embryo Abundant (LEA) related	lea-1	5	-	-
	H2KMK6	Uncharacterized protein	CELE_Y38E10A.22	1	-	-
	H2KY58	ALG-1 INteracting protein	ain-2	1	-	-
	H2KYE0	Nicotinic Receptor Associated	nra-4	5	-	-
	H2KYI5	Uncharacterized protein	C06G3.5	6	-	-
	H2KYJ2	TransThyretin-Related family domain	ttr-59	1	-	-
	H2KYJ5	MiTochondrial Carrier Homolog	mtch-1	9	9	11
	H2KYN3	Acyl CoA DeHydrogenase	acdh-13	2	1	1
	H2KYQ5	Glycogenin-1	gyg-1	1	1	-
	H2KYR1	VIG (Drosophila Vasa Intronic Gene) ortholog	vig-1	4	-	-
	H2KYU6	NPL (Yeast Nuclear Protein Localization) homolog	npl-4.1	4	-	-
	H2KYV1	Uncharacterized protein	C25H3.9	2	1	1
	H2KYV5	Uncharacterized protein	CELE_F25E5.8	2	-	-
	H2KYV9	Piwi-like protein	ppw-1	3	-	-
	H2KZ19	AMP deaminase	ampd-1	11	1	-
	H2KZA3	Prion-like-(Q/N-rich)-domain-bearing protein	pqn-22	7	-	-
	H2KZA6	Uncharacterized protein	CELE_R148.5	4	2	1
	H2KZC3	K+/Cl-Cotransporter	kcc-2	1	-	-
	H2KZD5	Chromosome-Segregation and RNAi deficient	csr-1	2	-	-
	H2KZF5	Phosphoethanolamine MethylTransferase	pmt-1	6	1	-
	H2KZG6	Acyl CoA DeHydrogenase	acdh-1	7	1	-
	H2KZJ5	GLutaRedoXin	glrx-3	2	-	-
	H2KZS2	Uncharacterized protein	CELE_T23E7.2	4	1	-
	H2KZV5	Uncharacterized protein	CELE_T21H3.1	3	-	-
	H2KZV8	MLP/CRP family (Muscle LIM Protein/Cysteine-rich Protein)	mlp-1	5	3	4
	H2L056	UBX-containing protein in Nematodes	ubxn-3	1	-	-
	H2L0A8	Uncharacterized protein	CELE_H05C05.1	3	-	-
	H2L0C0	EMC Endoplasmic Membrane protein Complex (Yeast EMC) homolog	emc-1	3	3	1
	H2L0E6	MonoCarboxylate Transporter family	mct-4	2	2	-
	H2L0G7	Uncharacterized protein	CELE_Y82E9BR.14	2	-	-
	H2L0I2	Lin-5 (Five) Interacting protein	lfi-1	2	-	-
	H2L0M0	Uncharacterized protein	pod-2	14	5	3
	H2L0S8	Uncharacterized protein	CELE_Y119D3B.12	2	-	-
	H2L2A2	Uncharacterized protein	CELE_F40F8.5	2	-	-
	H2L2E8	Tubulin alpha chain	tba-1	36	-	-
	H2L2I2	HuMPback (Dorsal lumps)	hmp-2	3	-	-
	H9G2T4	Isocitrate dehydrogenase [NADP]	idh-1	24	7	3
	H9G340	MercaptoPyruvate SulfurTransferase homolog	mpst-3	4	-	-
	I2HA91	Uncharacterized protein	CELE_F28C6.8	1	3	-
	I2HAG1	Galectin	lec-3	2	-	-
	J7SA65	Histone H2A	his-57	3	-	-
	K8ESK4	CLASP family of microtubule-binding proteins	cls-2	1	1	-
	K8ESK9	Uncharacterized protein	pod-1	7	-	-
	K8ESM2	Carboxypeptidase	CELE_Y16B4A.2	5	-	-
	K8F7V7	Uncharacterized protein	CELE_W07E11.1	8	4	3
	K8F801	CaDHerin family	cdh-12	1	-	-
	K8FDY0	Uncharacterized protein	hpo-34	54	-	-
	K8FE02	Zipcode Binding Protein homolog	zbp-1	9	-	-
	L8E6I4	Uncharacterized protein	CELE_Y54G2A.75	1	-	1
	M1Z854	Intermediate Filament, B	ifb-2	24	3	2
	M1ZJ62	Protein Up-regulated in Daf-2(Gf)	pud-4	1	-	-
	N1NTD8	Ubiquitin carboxyl-terminal hydrolase	math-33	5	-	-
	O01159	Probable splicing factor, arginine/serine-rich 7	rsp-7	2	-	-
	O01489	Uncharacterized protein	C13F10.7	4	-	-
	O01497	TYRosinase	tyr-4	1	-	-
	O01504	60S acidic ribosomal protein P2	C37A2.7	5	2	-
	O01530	Aspartic protease 6	asp-6	8	-	-
	O01532	ASpartyl Protease	asp-5	6	-	-
	O01541	Alanine--tRNA ligase, cytoplasmic	aars-2	5	3	2
	O01542	CalPoNin	cpn-3	12	4	2
	O01577	Uncharacterized protein	unc-108	5	1	2
	O01590	ACaD (ACAD, acyl-CoA Dehydrogenase) Sequence homolog	acds-10	2	-	-
	O01592	Cysteine synthase 3	cysl-3	9	-	-
	O01593	Uncharacterized protein	CELE_R08E5.3	8	3	4
	O01614	UDP-GlucuronosylTransferase	ugt-12	1	-	-
	O01615	Acidic leucine-rich nuclear phosphoprotein 32-related protein 2	T19H12.2	3	-	-
	O01683	FACT complex subunit ssrp1-B	hmg-3	1	-	-
	O01685	Uncharacterized protein	C32F10.8	12	2	-
	O01692	40S ribosomal protein S17	rps-17	4	1	-
	O01761	Muscle M-line assembly protein unc-89	unc-89	4	-	-
	O01780	Uterine Lumin Expressed/locailized	ule-1	1	1	2
	O01789	Structural maintenance of chromosomes protein 1	him-1	1	-	-
	O01802	60S ribosomal protein L7	rpl-7	12	12	5
	O01805	Acyl-CoA-binding protein homolog 1	acbp-1	3	-	-
	O01806	Uncharacterized protein	C44E4.4	1	-	-
	O01812	Fatty acid-binding protein homolog 6	lbp-6	7	2	1
	O01814	Fatty acid-binding protein homolog 5	lbp-5	2	-	-
	O01864	NRD (Yeast Nuclear pre-mRNA Down-regulation) homolog	nrd-1	1	-	-
	O01868	60S ribosomal protein L24	rpl-24.1	5	1	2
	O01869	Ribosomal Protein, Small subunit	rps-10	6	5	4
	O01925	Lysophospholipid acyltransferase 5	mboa-6	4	6	5
	O01974	Eukaryotic translation initiation factor 3 subunit H	eif-3.H	2	1	-
	O02056	60S ribosomal protein L4	rpl-4	26	5	2
	O02089	Methionine Sulfoxide Reductase A	msra-1	8	-	-
	O02115	Proliferating cell nuclear antigen	pcn-1	2	-	-
	O02155	Uncharacterized protein	CELE_T09B4.5	2	-	-
	O02158	Uncharacterized protein	CELE_T09B4.8	6	-	-
	O02168	AMP-Activated protein Kinase Gamma subunit	aakg-2	1	-	-
	O02238	Prion-like-(Q/N-rich)-domain-bearing protein	pqn-27	6	3	4
	O02252	Prolyl Carboxy Peptidase like	pcp-3	1	3	1
	O02266	ALdehyde deHydrogenase	alh-7	1	-	-
	O02267	Uncharacterized protein	CELE_F45H10.3	2	-	-
	O02286	Phosphoenolypyruvate CarboxyKinase	pck-2	47	46	29
	O02300	Nematocin receptor 1	ntr-1	1	-	-
	O02328	Eukaryotic translation initiation factor 3 subunit C	eif-3.C	6	5	2
	O02365	Intermediate filament protein ifa-2	ifa-2	2	-	-
	O02485	Uncharacterized protein ZK1073.1	ZK1073.1	3	-	-
	O02639	60S ribosomal protein L19	rpl-19	4	5	3
	O02640	Probable malate dehydrogenase, mitochondrial	mdh-2	12	3	-
	O16202	Lysozyme-like protein 7	lys-7	1	2	2
	O16249	Uncharacterized protein	CELE_F44E7.4	13	1	-
	O16259	Stress-induced-phosphoprotein 1	sti-1	8	-	-
	O16294	GMP reductase	F32D1.5	8	1	-
	O16298	Uncharacterized protein	hpo-18	3	1	2
	O16303	DNaJ domain (Prokaryotic heat shock protein)	dnj-19	3	-	-
	O16309	Peptidylprolyl isomerase	fkb-3	2	-	-
	O16311	KRR1 small subunit processome component	C05C8.2	1	-	-
	O16319	Uncharacterized protein	C10B5.3	1	-	-
	O16368	Probable 26S proteasome regulatory subunit 4	rpt-2	2	-	-
	O16378	Uncharacterized protein	CELE_M03F8.1	1	-	-
	O16454	Uncharacterized protein	tag-196	2	-	-
	O16462	GRounDhog (Hedgehog-like family)	grd-5	2	-	-
	O16517	ATP synthase subunit	atp-4	6	-	-
	O16520	Eukaryotic peptide chain release factor subunit 1	erfa-1	5	-	-
	O16521	NADH-cytochrome b5 reductase	hpo-19	5	-	-
	O16568	Uncharacterized protein	CELE_F40E12.2	2	-	-
	O16630	Uncharacterized protein	CELE_K02F6.8	1	-	-
	O16689	SKN-1 Dependent Zygotic transcript	sdz-24	3	-	-
	O16720	Protein argonaute	alg-2	5	2	-
	O16928	Uncharacterized protein	CELE_F25G6.9	2	-	-
	O17003	N-alpha-AcetylTransferase C complex subunit	natc-1	2	-	-
	O17004	Mitochondrial Ribosomal Protein, Small	mrps-2	1	-	-
	O17005	Mitochondrial Ribosomal Protein, Large	mrpl-4	1	-	-
	O17040	Very-long-chain (3R)-3-hydroxyacyl-CoA dehydratase hpo-8	hpo-8	2	3	2
	O17071	Probable 26S proteasome regulatory subunit 10B	rpt-4	7	-	-
	O17214	Probable fumarate hydratase, mitochondrial	fum-1	11	-	-
	O17218	Ribosomal Protein, Small subunit	rps-22	7	2	3
	O17287	Mitochondrial import receptor subunit TOM22 homolog	tomm-22	2	-	1
	O17328	MonoCarboxylate Transporter family	mct-6	2	-	-
	O17329	CYtochrome P450 family	cyp-43a1	1	2	-
	O17352	Acid Alpha Glucosidase Relate	aagr-4	1	-	-
	O17373	Intestinal acid PHOsphatase	pho-14	1	-	-
	O17387	SaPosin-like Protein family	spp-13	1	-	-
	O17570	60S ribosomal protein L38	rpl-38	2	-	-
	O17586	Proteasome subunit alpha type-6	pas-1	4	1	-
	O17606	UPF0160 protein C27H6.8	C27H6.8	2	-	-
	O17622	UMP-CMP kinase 1	C29F7.3	1	-	-
	O17626	Uncharacterized protein	C31C9.2	12	-	-
	O17643	Isocitrate dehydrogenase [NADP]	idh-2	7	-	-
	O17666	Uncharacterized protein	aspm-1	1	-	-
	O17680	Probable S-adenosylmethionine synthase 1	sams-1	22	9	6
	O17687	NASP (Human Nuclear Autoantigenic Sperm Protein) homolog	nasp-2	1	-	-
	O17694	RNAi-Induced Longevity	ril-1	7	6	6
	O17695	Histone deacetylase 1	hda-1	1	-	-
	O17730	Putative thiosulfate sulfurtransferase mpst-1	mpst-1	1	-	-
	O17732	Pyruvate carboxylase 1	pyc-1	27	11	9
	O17759	TransKeTolase homolog	tkt-1	28	15	19
	O17861	GILT-like protein F37H8.5	F37H8.5	5	-	-
	O17892	Uncharacterized protein	xhd-1	2	1	2
	O17909	Chromodomain and Helicase Domain protein	chd-1	1	-	-
	O17915	GTP-binding nuclear protein ran-1	ran-1	6	4	4
	O17919	Putative H/ACA ribonucleoprotein complex subunit 4	K01G5.5	8	2	1
	O17921	Tubulin beta chain	tbb-1	37	34	26
	O17953	Dihydrolipoyl dehydrogenase, mitochondrial	dld-1	17	3	4
	O17964	Uncharacterized protein	CELE_M01E5.1	1	-	-
	O18000	Patterned Expression Site	pes-9	16	1	3
	O18008	Uncharacterized protein	CELE_T01G5.1	1	-	-
	O18054	Probable prefoldin subunit 3	pfd-3	2	-	-
	O18089	Uncharacterized protein	CELE_T13F3.6	1	2	1
	O18155	Uncharacterized protein	CELE_T28D6.7	2	-	-
	O18178	Serine/threonine-protein phosphatase 2A regulatory subunit pptr-1	pptr-1	5	12	7
	O18229	Putative 6-phosphogluconolactonase	Y57G11C.3	2	-	-
	O18235	Ubiquinone biosynthesis O-methyltransferase, mitochondrial	coq-3	1	-	-
	O18236	NADH Ubiquinone Oxidoreductase	nuo-3	1	-	-
	O18239	Yeast SEC homolog	sec-61	14	27	26
	O18240	Ribosomal Protein, Small subunit	rps-18	13	13	5
	O18307	Uncharacterized protein	CELE_ZK909.3	1	-	-
	O18650	40S ribosomal protein S19	rps-19	5	3	1
	O18693	Fatty Acid CoA Synthetase family	acs-2	3	-	-
	O44144	PERMeable eggshell	perm-4	6	12	12
	O44145	PERMeable eggshell	perm-2	4	10	15
	O44156	Proteasome subunit alpha type-1	pas-6	8	1	-
	O44183	LeukoTriene A4 Hydrolase homolog	ltah-1.2	1	1	-
	O44195	Uncharacterized protein	CELE_ZK185.3	1	-	-
	O44400	Protein F37C4.5	F37C4.5	12	2	3
	O44411	Nucleolar GTP-binding protein 1	nog-1	6	-	-
	O44441	ATPase inhibitor mai-2, mitochondrial	mai-2	1	-	-
	O44451	Pyruvate dehydrogenase E1 component subunit beta, mitochondrial	pdhb-1	9	2	-
	O44471	GRounDhog (Hedgehog-like family)	grd-10	2	-	-
	O44480	60S ribosomal protein L18a	rpl-20	13	10	10
	O44509	Uncharacterized protein	CELE_F42G8.10	2	2	-
	O44512	Cytochrome b-c1 complex subunit Rieske, mitochondrial	isp-1	7	-	-
	O44549	Acyl CoA DeHydrogenase	acdh-3	5	-	-
	O44565	LAMinin related. See also lmb	lam-1	12	-	-
	O44566	Uncharacterized protein	CELE_W03F8.4	1	-	-
	O44664	Neuropeptide-like protein 29	nlp-29	1	-	-
	O44727	CalPoNin	cpn-4	2	-	-
	O44732	Uncharacterized protein	CELE_F54D7.2	1	-	1
	O44750	Xaa-Pro aminopeptidase app-1	app-1	5	-	-
	O44770	Protein KIAA0556 homolog	K04F10.2	1	-	-
	O44781	Uncharacterized protein	CELE_F33D11.10	2	-	-
	O44782	Major sperm protein	vpr-1	2	-	-
	O44788	Transgelin	cpn-2	1	-	-
	O44857	Neprilysin-2	nep-2	1	-	-
	O44871	C-type LECtin	clec-150	1	-	-
	O44897	HAlF transporter (PGP related)	haf-9	2	2	4
	O44906	Phosphoenolypyruvate CarboxyKinase	pck-1	45	47	21
	O44951	Uncharacterized protein	C34B2.5	1	-	-
	O44954	Succinate dehydrogenase [ubiquinone] flavoprotein subunit, mitochondrial	sdha-2	7	-	-
	O44985	Tumorous Enhancer of Glp-1(Gf)	teg-4	7	-	-
	O44995	Uncharacterized protein	CELE_K12C11.1	6	5	3
	O45011	Uncharacterized protein	CELE_W10C8.5	13	4	-
	O45012	NucleOLar protein	nol-5	15	8	8
	O45060	Uncharacterized protein	C35B1.5	4	2	1
	O45106	Enoyl-CoA Hydratase	ech-5	1	-	-
	O45110	Mitochondrial Ribosomal Protein, Large	mrpl-2	2	-	-
	O45148	DihydroLipoamide S-SuccinylTransferase	dlst-1	9	-	-
	O45159	F-box A protein	fbxa-65	1	-	-
	O45166	Folate-like transporter 2	folt-2	2	7	3
	O45168	Intermediate filament protein ifc-1	ifc-1	8	11	11
	O45181	Uncharacterized protein	CELE_K07H8.10	2	-	-
	O45218	Alkyldihydroxyacetonephosphate synthase	ads-1	10	2	-
	O45293	Probable N-acetylgalactosaminyltransferase 8	gly-8	3	3	3
	O45298	Amino acid Transporter GlycoProtein subunit	atgp-2	3	1	-
	O45346	Uncharacterized protein	osm-11	4	1	1
	O45405	Chloride intracellular channel exl-1	exl-1	2	-	-
	O45418	Peptidylprolyl isomerase	fkb-6	4	-	-
	O45430	MethylCrotonoyl-Coenzyme A Carboxylase (Alpha)	mccc-1	13	-	-
	O45494	HIstone Nuclear Factor p (P) homolog	hinf-1	4	-	-
	O45495	Ubiquitin-conjugating enzyme E2 variant 1	uev-1	1	-	-
	O45499	40S ribosomal protein S26	rps-26	4	1	1
	O45502	DNaJ domain (Prokaryotic heat shock protein)	dnj-12	3	-	-
	O45525	Uncharacterized protein	CELE_F45H10.2	1	-	-
	O45552	ACetyl-CoA Acyltransferase 2 homolog	acaa-2	15	-	-
	O45569	NEPrilysin metallopeptidase family	nep-17	48	1	2
	O45599	Chitin-Binding Domain protein	cbd-1	1	-	-
	O45622	Eukaryotic Release FActor homolog	erfa-3	4	-	-
	O45679	Bifunctional L-3-cyanoalanine synthase/cysteine synthase	cysl-2	7	-	-
	O45712	Uncharacterized protein	CELE_R09B3.2	1	-	-
	O45713	Uncharacterized protein	CELE_R09B3.3	4	-	-
	O45734	CathePsin L family	cpl-1	13	5	5
	O45781	Dietary Restriction Response (WT but not eat-2 lifespan increased)	drr-2	1	-	-
	O45812	Uncharacterized protein	CELE_T23G11.7	1	-	-
	O45815	ACTin	act-5	25	23	8
	O45864	Cytochrome b-c1 complex subunit 6	CELE_T27E9.2	5	-	-
	O45865	Adenine Nucleotide Translocator	ant-1.1	28	66	71
	O45904	Galectin	lec-1	10	3	-
	O45923	Toxin-regulated Targets of MAPK	ttm-1	1	-	-
	O45934	Uncharacterized protein	CELE_Y43F4B.5	12	2	1
	O45941	UPF0375 protein Y45F10C.2	Y45F10C.2	3	8	9
	O45944	UPF0375 protein Y45F10C.4	Y45F10C.4	1	-	-
	O45946	60S ribosomal protein L18	rpl-18	8	1	-
	O61199	2-oxoglutarate dehydrogenase, mitochondrial	ogdh-1	21	4	-
	O61209	Uncharacterized protein	CELE_H17B01.2	3	-	-
	O61217	Purine nucleoside phosphorylase	CELE_K02D7.1	2	-	-
	O61518	LYSozyme	lys-10	2	-	-
	O61708	Prion-like-(Q/N-rich)-domain-bearing protein	pqn-59	1	-	-
	O61709	Uncharacterized protein	CELE_R119.3	1	-	-
	O61742	26S proteasome non-ATPase regulatory subunit 4	rpn-10	4	-	-
	O61787	Innexin-16	inx-16	1	-	-
	O61790	Orotate phosphoribosyltransferase	R12E2.11	1	-	-
	O61791	Mitochondrial Ribosomal Protein, Small	mrps-6	1	-	-
	O61792	Proteasome Regulatory Particle, Non-ATPase-like	rpn-8	3	3	1
	O61793	Uncharacterized protein	CELE_R12E2.13	3	-	-
	O61802	Uncharacterized protein	CELE_H11E01.3	1	-	-
	O61815	RNA helicase	B0511.6	2	-	-
	O61818	Mitochondrial Ribosomal Protein, Small	mrps-30	2	-	-
	O61820	Eukaryotic translation initiation factor 3 subunit E	eif-3.E	5	17	13
	O61887	Uncharacterized protein	CELE_K10C9.3	3	-	-
	O61977	TransThyretin-Related family domain	ttr-47	1	-	-
	O62053	UPF0375 protein ule-4	ule-4	1	-	-
	O62102	Proteasome subunit beta type	pbs-2	5	-	-
	O62106	Eukaryotic translation initiation factor 6	eif-6	1	-	-
	O62122	Glycine cleavage system H protein	gcsh-1	2	-	-
	O62133	Sulfide Quinone oxidoReDuctase	sqrd-1	3	-	-
	O62137	Acyl-coenzyme A oxidase	acox-1.2	3	-	-
	O62140	Acyl-coenzyme A oxidase	acox-1.1	3	1	2
	O62146	Putative phospholipase B-like 2	F09B12.3	20	26	21
	O62185	SR protein related	rsr-1	10	-	-
	O62198	Uncharacterized protein	CELE_F32A11.1	1	1	1
	O62213	C. Elegans Y-box	cey-1	2	-	-
	O62220	Acidic leucine-rich nuclear phosphoprotein 32-related protein 1	F33H2.3	2	-	-
	O62235	Retinoblastoma Binding Protein Like	rbpl-1	1	-	-
	O62236	SYntaXin	syx-7	1	-	-
	O62246	Coatomer subunit epsilon	cope-1	5	-	-
	O62277	DAF-16/FOXO Controlled, germline Tumor affecting	dct-18	11	1	3
	O62289	TransThyretin-Related family domain	ttr-51	2	-	-
	O62305	Calcium/calmodulin-dependent protein kinase type II	unc-43	1	-	-
	O62334	AGL (Amylo-1,6-GLucosidase, 4-alpha-glucanotransferase) glycogen debranching enzyme	agl-1	3	2	-
	O62337	Uncharacterized protein	CELE_R06C1.4	2	-	-
	O62415	Lysozyme-like protein 1	lys-1	2	-	-
	O62431	Probable glutamine--tRNA ligase	ers-1	9	2	5
	O62512	Uncharacterized protein	CELE_ZK550.3	1	-	-
	O62515	Probable phytanoyl-CoA dioxygenase	ZK550.6	7	-	-
	O76357	Invertebrate-type lysozyme 3	ilys-3	1	-	-
	O76367	Uncharacterized protein	CELE_F29C4.2	3	-	-
	O76371	Proteasome Regulatory Particle, ATPase-like	rpt-5	2	-	-
	O76449	Uncharacterized protein	CELE_ZK1055.7	3	-	-
	O76576	Prion-like-(Q/N-rich)-domain-bearing protein	pqn-48	1	-	-
	O76618	Cysteinyl Amino-acyl tRNA Synthetase	cars-1	11	-	-
	O76672	Uncharacterized protein	CELE_H34I24.2	1	-	-
	O76836	Uncharacterized protein	CELE_T19D12.4	1	-	-
	O76840	Papilin	mig-6	14	9	6
	P02566	Myosin-4	unc-54	128	103	81
	P02567	Myosin-1	myo-1	42	32	25
	P04970	Glyceraldehyde-3-phosphate dehydrogenase 1	gpd-1	14	4	3
	P05690	Vitellogenin-2	vit-2	105	97	76
	P06125	Vitellogenin-5	vit-5	89	97	83
	P09446	Heat shock 70 kDa protein A	hsp-1	42	6	4
	P0DM41	Actin-1	act-1	39	46	34
	P10299	Glutathione S-transferase P	gst-1	2	1	-
	P10567	Paramyosin	unc-15	57	53	37
	P10986	Actin-4	act-4	38	-	-
	P11141	Heat shock 70 kDa protein F, mitochondrial	hsp-6	12	-	-
	P12844	Myosin-3	myo-3	44	6	6
	P12845	Myosin-2	myo-2	44	58	41
	P16356	DNA-directed RNA polymerase II subunit RPB1	ama-1	1	-	-
	P17139	Collagen alpha-1(IV) chain	emb-9	1	1	1
	P17140	Collagen alpha-2(IV) chain	let-2	2	-	-
	P17329	Glyceraldehyde-3-phosphate dehydrogenase 2	gpd-2	38	14	16
	P17343	Guanine nucleotide-binding protein subunit beta-1	gpb-1	4	4	1
	P18334	Casein kinase II subunit alpha	kin-3	11	1	1
	P18947	Vitellogenin-4	vit-4	80	85	75
	P18948	Vitellogenin-6	vit-6	99	53	47
	P19625	Myosin regulatory light chain 1	mlc-1	16	5	-
	P19626	Myosin regulatory light chain 2	mlc-2	16	6	3
	P19826	Vinculin	deb-1	18	-	-
	P19974	Cytochrome c 2.1	cyc-2.1	5	4	4
	P21137	cAMP-dependent protein kinase catalytic subunit	kin-1	1	2	-
	P24887	NADH-ubiquinone oxidoreductase chain 1	nduo-1	2	3	4
	P24890	Cytochrome b	ctb-1	2	3	2
	P24892	NADH-ubiquinone oxidoreductase chain 4	nduo-4	2	2	3
	P24893	Cytochrome c oxidase subunit 1	cox-1	2	10	11
	P24894	Cytochrome c oxidase subunit 2	ctc-2	1	6	4
	P25807	Gut-specific cysteine proteinase	cpr-1	4	1	-
	P27420	Heat shock 70 kDa protein C	hsp-3	15	-	-
	P27604	Adenosylhomocysteinase	ahcy-1	29	47	34
	P27639	Eukaryotic initiation factor 4A	inf-1	18	2	2
	P27798	Calreticulin	crt-1	18	4	2
	P28191	Tyrosine-protein phosphatase 1	ptp-1	1	-	-
	P29691	Elongation factor 2	eef-2	65	34	28
	P30625	cAMP-dependent protein kinase regulatory subunit	kin-2	13	-	-
	P30627	Globin-like protein	glb-1	5	2	-
	P30629	Uncharacterized protein ZK637.2	ZK637.2	4	-	-
	P30632	ATPase asna-1	asna-1	3	-	-
	P31161	Superoxide dismutase [Mn] 1, mitochondrial	sod-2	4	-	-
	P34183	Histidine--tRNA ligase	hrs-1	1	-	-
	P34255	Uncharacterized protein B0303.3	B0303.3	7	-	-
	P34260	Vacuolar protein sorting-associated protein 33A	vps-33.1	1	-	-
	P34286	Proteasome subunit beta type-1	pbs-6	2	-	-
	P34308	Calpain clp-1	clp-1	2	-	-
	P34313	Protein BUD31 homolog	C07A9.2	1	-	-
	P34314	Serine/threonine-protein kinase tousled-like 1	tlk-1	1	-	-
	P34328	Heat shock protein Hsp-12.2	hsp-12.2	7	-	-
	P34329	Probable protein disulfide-isomerase A4	C14B9.2	3	-	-
	P34334	60S ribosomal protein L21	rpl-21	3	-	-
	P34339	Eukaryotic translation initiation factor 3 subunit A	egl-45	25	9	4
	P34342	Ran GTPase-activating protein 2	ran-2	1	-	-
	P34345	Glutathione transferase omega-1	gsto-1	1	-	-
	P34346	Adenylate kinase	let-754	3	-	-
	P34355	Probable peroxisomal acyl-coenzyme A oxidase 1.5	acox-1.5	4	-	1
	P34369	Pre-mRNA-splicing factor 8 homolog	prp-8	24	3	1
	P34382	Fatty-acid and retinol-binding protein 1	far-1	4	1	1
	P34383	Fatty-acid and retinol-binding protein 2	far-2	2	3	-
	P34384	Uncharacterized protein F02A9.4b	F02A9.4	1	-	-
	P34385	Probable methylcrotonoyl-CoA carboxylase beta chain, mitochondrial	F02A9.4	18	-	-
	P34388	Probable 40S ribosomal protein S9, mitochondrial	mrps-9	1	-	-
	P34447	Uncharacterized protein F54F2.2, isoform a	F54F2.2/F54F2.3/F54F2.4	1	-	-
	P34455	Probable aconitate hydratase, mitochondrial	aco-2	17	2	-
	P34460	Probable elongation factor 1-beta/1-delta 1	eef-1B.1	11	-	-
	P34462	V-type proton ATPase subunit D	vha-14	9	-	-
	P34466	Clustered mitochondria protein homolog	clu-1	12	-	2
	P34492	Putative NipSnap protein K02D10.1	K02D10.1	3	1	1
	P34500	Transthyretin-like protein 2	ttr-2	3	-	-
	P34517	Probable glycerol-3-phosphate dehydrogenase 2	gpdh-2	12	-	-
	P34519	Putative tricarboxylate transport protein, mitochondrial	K11H3.3	2	3	3
	P34528	Putative serine protease K12H4.7	K12H4.7	6	-	-
	P34539	Putative ATP synthase subunit epsilon, mitochondrial	R05D3.6	3	-	-
	P34540	Kinesin heavy chain	unc-116	5	-	-
	P34542	Uncharacterized protein R05D3.9	R05D3.9/R05D3.10	8	-	-
	P34546	V-type proton ATPase 16 kDa proteolipid subunit 2/3	vha-2	1	2	2
	P34552	Apoptosis-linked gene 2-interacting protein X 1	alx-1	1	-	-
	P34559	Probable enoyl-CoA hydratase, mitochondrial	ech-6	11	1	1
	P34560	Regulator of microtubule dynamics protein 1	rmd-1	1	-	-
	P34574	Probable clathrin heavy chain 1	chc-1	64	22	14
	P34575	Probable citrate synthase, mitochondrial	cts-1	23	41	43
	P34576	Transmembrane cell adhesion receptor mua-3	mua-3	1	-	-
	P34600	WW domain-containing protein ZK1098.1	ZK1098.1	13	-	-
	P34618	Chromo domain-containing protein cec-1	cec-1	1	-	-
	P34650	Probable mannose-6-phosphate isomerase	ZK632.4	6	-	-
	P34661	Ubiquitin-fold modifier 1	ufm-1	1	-	-
	P34662	60S ribosomal protein L35	rpl-35	1	-	-
	P34676	Prolyl carboxy peptidase like protein 5	pcp-5	1	-	-
	P34685	F-actin-capping protein subunit alpha	cap-1	3	-	-
	P34686	F-actin-capping protein subunit beta	cap-2	3	-	-
	P34689	ATP-dependent RNA helicase glh-1	glh-1	4	-	-
	P34690	Tubulin alpha-2 chain	tba-2	37	50	41
	P34696	Heat shock protein Hsp-16.1/Hsp-16.11	hsp-16.1	4	-	-
	P34697	Superoxide dismutase [Cu-Zn]	sod-1	1	1	-
	P34703	Suppressor of Ty 6 homolog	emb-5	1	-	-
	P34714	SPARC	ost-1	2	-	-
	P34815	Putative acetylcholine regulator unc-18	unc-18	1	2	2
	P35129	Ubiquitin-conjugating enzyme E2 2	let-70	1	-	-
	P36609	Neuronal calcium sensor 2	ncs-2	1	-	-
	P37165	Ubiquitin-like protein 1-40S ribosomal protein S27a	ubl-1	5	-	-
	P37806	Protein unc-87	unc-87	10	2	3
	P39055	Dynamin	dyn-1	2	-	-
	P41883	Uncharacterized protein F37A4.5	F37A4.5	1	-	-
	P41932	14-3-3-like protein 1	par-5	15	18	14
	P41938	Probable 3-hydroxyacyl-CoA dehydrogenase B0272.3	B0272.3	7	1	-
	P41956	Succinate dehydrogenase cytochrome b560 subunit, mitochondrial	mev-1	3	1	1
	P41977	Superoxide dismutase [Mn] 2, mitochondrial	sod-3	2	-	-
	P41988	T-complex protein 1 subunit alpha	cct-1	17	2	1
	P42168	Casein kinase I isoform alpha	kin-19	3	8	8
	P43508	Cathepsin B-like cysteine proteinase 4	cpr-4	5	1	1
	P43509	Cathepsin B-like cysteine proteinase 5	cpr-5	8	1	-
	P43510	Cathepsin B-like cysteine proteinase 6	cpr-6	7	3	-
	P45971	Dolichyl-diphosphooligosaccharide--protein glycosyltransferase 48 kDa subunit	ostb-1	3	-	-
	P46502	Probable 26S proteasome regulatory subunit 6B	rpt-3	7	-	-
	P46550	T-complex protein 1 subunit zeta	cct-6	8	3	-
	P46561	ATP synthase subunit beta, mitochondrial	atp-2	43	74	48
	P46562	Putative aldehyde dehydrogenase family 7 member A1 homolog	alh-9	6	-	1
	P46563	Fructose-bisphosphate aldolase 2	aldo-2	20	5	-
	P46580	Protein arginine N-methyltransferase 5	prmt-5	1	-	-
	P46769	40S ribosomal protein SA	rps-0	19	20	14
	P46822	Kinesin light chain	klc-2	2	-	-
	P46975	Dolichyl-diphosphooligosaccharide--protein glycosyltransferase subunit stt-3	stt-3	4	3	1
	P47207	T-complex protein 1 subunit beta	cct-2	13	-	1
	P47208	T-complex protein 1 subunit delta	cct-4	21	3	2
	P47209	T-complex protein 1 subunit epsilon	cct-5	10	-	-
	P47991	60S ribosomal protein L6	rpl-6	14	6	3
	P48053	Uncharacterized protein C05D11.1	C05D11.1	5	-	-
	P48150	40S ribosomal protein S14	rps-14	13	7	3
	P48152	40S ribosomal protein S3	rps-3	19	13	8
	P48154	40S ribosomal protein S3a	rps-1	11	5	5
	P48156	40S ribosomal protein S8	rps-8	5	1	2
	P48158	60S ribosomal protein L23	rpl-23	8	4	4
	P48162	60S ribosomal protein L23a 1	rpl-25.1	5	-	-
	P48166	Ribosomal protein rpl-41	rpl-41	1	1	-
	P48727	Serine/threonine-protein phosphatase PP1-beta	gsp-2	12	10	12
	P49029	Protein mago nashi homolog	mag-1	1	1	-
	P49041	40S ribosomal protein S5	rps-5	14	3	4
	P49049	Intramembrane protease 2	imp-2	2	3	-
	P49181	60S ribosomal protein L36	rpl-36	2	-	-
	P49196	40S ribosomal protein S12	rps-12	9	10	8
	P49197	40S ribosomal protein S21	rps-21	5	-	-
	P49405	60S ribosomal protein L5	rpl-5	18	14	7
	P49596	Probable protein phosphatase 2C T23F11.1	ppm-2	3	-	-
	P49632	Ubiquitin-60S ribosomal protein L40	ubq-2	5	-	1
	P50093	Mitochondrial prohibitin complex protein 2	phb-2	7	-	-
	P50140	Chaperonin homolog Hsp-60, mitochondrial	hsp-60	28	1	1
	P50305	Probable S-adenosylmethionine synthase 3	sams-3	10	5	-
	P50432	Serine hydroxymethyltransferase	mel-32	15	3	-
	P50464	LIM domain-containing protein unc-97	unc-97	5	3	1
	P50880	60S ribosomal protein L3	rpl-3	20	1	-
	P51403	40S ribosomal protein S2	rps-2	14	11	4
	P51404	40S ribosomal protein S13	rps-13	8	-	-
	P51875	Guanine nucleotide-binding protein G(o) subunit alpha	goa-1	4	2	1
	P52009	Peptidyl-prolyl cis-trans isomerase 1	cyn-1	7	-	-
	P52011	Peptidyl-prolyl cis-trans isomerase 3	cyn-3	9	-	-
	P52013	Peptidyl-prolyl cis-trans isomerase 5	cyn-5	3	-	-
	P52015	Peptidyl-prolyl cis-trans isomerase 7	cyn-7	11	3	-
	P52057	Pyridoxal phosphate homeostasis protein	F09E5.8	4	-	-
	P52275	Tubulin beta-2 chain	tbb-2	37	37	25
	P52709	Threonine--tRNA ligase, cytoplasmic	trs-1	9	3	-
	P52713	Probable methylmalonate-semialdehyde dehydrogenase [acylating], mitochondrial	alh-8	17	3	3
	P52715	Uncharacterized serine carboxypeptidase F13S12.6	F13D12.6	3	-	-
	P52716	Uncharacterized serine carboxypeptidase F32A5.3	F32A5.3	9	-	-
	P52717	Uncharacterized serine carboxypeptidase F41C3.5	F41C3.5	5	8	5
	P52819	60S ribosomal protein L22	rpl-22	5	9	8
	P52821	40S ribosomal protein S25	rps-25	3	-	-
	P53013	Elongation factor 1-alpha	eft-3	31	37	29
	P53014	Myosin, essential light chain	mlc-3	7	1	-
	P53018	Major sperm protein 32	msp-32	7	7	4
	P53489	Actin-related protein 2	arx-2	3	-	-
	P53585	Probable ATP-citrate synthase	acly-1	21	10	7
	P53588	Succinate--CoA ligase [ADP-forming] subunit beta, mitochondrial	suca-1	12	6	3
	P53596	Succinate--CoA ligase [ADP/GDP-forming] subunit alpha, mitochondrial	sucl-1	5	3	2
	P53703	Probable cytochrome c-type heme lyase	cchl-1	3	-	-
	P54216	Fructose-bisphosphate aldolase 1	aldo-1	20	-	-
	P54412	Probable elongation factor 1-gamma	eef-1G	10	1	-
	P54688	Branched-chain-amino-acid aminotransferase, cytosolic	bcat-1	3	1	-
	P54811	Transitional endoplasmic reticulum ATPase homolog 1	cdc-48.1	20	-	-
	P54812	Transitional endoplasmic reticulum ATPase homolog 2	cdc-48.2	19	6	1
	P54889	Probable delta-1-pyrroline-5-carboxylate synthase	alh-13	5	-	-
	P55155	Vitellogenin-1	vit-1	70	63	50
	P55216	Putative cystathionine gamma-lyase 2	cth-2	10	-	-
	P55326	Uncharacterized protein F13E6.1	F13E6.1	1	-	-
	P55853	Small ubiquitin-related modifier	smo-1	2	-	-
	P55954	Cytochrome c oxidase subunit 5A, mitochondrial	cco-2	3	1	-
	P55955	Transthyretin-like protein 16	ttr-16	3	3	1
	P55956	Aspartic protease 3	asp-3	14	6	8
	P61866	60S ribosomal protein L12	rpl-12	5	-	-
	P62784	Histone H4	his-1	8	8	5
	P90731	ATP-citrate synthase	acly-2	10	8	-
	P90735	Sodium/potassium-transporting ATPase subunit alpha	eat-6	39	22	17
	P90780	SKN-1 Dependent Zygotic transcript	sdz-8	1	-	-
	P90781	Uncharacterized protein	C55A6.7	1	-	-
	P90795	Probable glycerol-3-phosphate dehydrogenase, mitochondrial	T25G3.4	8	2	-
	P90815	U1 small nuclear ribonucleoprotein C	F08B4.7	1	-	-
	P90849	Cytochrome C Oxidase	cco-1	2	2	1
	P90860	Uncharacterized protein	CELE_F36A2.7	6	7	7
	P90868	Proteasome subunit beta	pbs-7	9	12	5
	P90889	Uncharacterized protein	CELE_F55H12.4	1	-	-
	P90893	Putative serine protease F56F10.1	F56F10.1	2	-	-
	P90897	DEAD-box ATP-dependent RNA helicase rde-12	rde-12	1	-	-
	P90900	Intermediate filament protein ifa-4	ifa-4	1	-	-
	P90916	Probable histone-binding protein lin-53	lin-53	4	-	-
	P90925	Probable phenylalanine-4-hydroxylase 1	pah-1	6	3	-
	P90978	Splicing factor U2AF 65 kDa subunit	uaf-1	3	-	-
	P90983	Ribosomal Protein, Small subunit	rps-29	2	5	3
	P90992	MItochondrial Solute Carrier	misc-1	2	9	7
	P90994	Glutathione-independent glyoxalase DJR-1.1	djr-1.1	2	-	-
	P91020	Uncharacterized protein	C07D8.6	12	-	-
	P91027	Calponin Homology Domain containing Protein	chdp-1	2	-	-
	P91037	UDP-glucuronosyltransferase	ugt-27	1	-	-
	P91127	Tubulin polymerization-promoting protein homolog	tppp-1	1	-	-
	P91128	60S ribosomal protein L13	rpl-13	5	-	-
	P91134	Adenylosuccinate synthetase	adss-1	5	1	-
	P91154	60S ribosome subunit biogenesis protein NIP7 homolog	C43E11.9	2	-	-
	P91189	DNaJ domain (Prokaryotic heat shock protein)	dnj-7	1	-	-
	P91240	Signal recognition particle subunit SRP72	srpa-72	1	-	-
	P91253	Probable glutathione S-transferase 7	gst-7	2	-	-
	P91276	Importin subunit alpha-2	ima-2	1	-	-
	P91277	Heterogeneous nuclear RibonucleoProtein (HnRNP) K homolog	hrpk-1	5	-	-
	P91303	Probable V-type proton ATPase subunit G	vha-10	3	-	-
	P91306	C. Elegans Y-box	cey-2	2	-	-
	P91348	Zrt (ZRT), Irt-(IRT-) like Protein Transporter	zipt-2.4	1	-	-
	P91350	Nuclear Pore complex Protein	npp-6	1	-	-
	P91374	60S ribosomal protein L15	rpl-15	5	12	10
	P91390	Dolichyl-diphosphooligosaccharide--protein glycosyltransferase subunit 2	ostd-1	4	4	2
	P91398	C. Elegans Y-box	cey-3	1	-	-
	P91408	Alanine--glyoxylate aminotransferase 2-like	T01B11.2	2	-	-
	P91427	Probable phosphoglycerate kinase	pgk-1	5	-	-
	P91455	Adenine phosphoribosyltransferase	T19B4.3	4	-	-
	P91457	Nuclear Pore complex Protein	npp-7	2	-	-
	P91477	Proteasome subunit beta type-2	pbs-4	7	3	-
	P91502	Ubiquitinyl hydrolase 1	usp-5	3	-	-
	P91544	Uncharacterized protein	CELE_ZC204.12	2	-	-
	P91856	Probable phosphoserine aminotransferase	F26H9.5	3	-	-
	P91859	Microtubule-associated protein homolog maph-1.1	maph-1.1	4	-	-
	P91871	Fatty Acid SyNthase	fasn-1	60	2	2
	P91910	Tubulin alpha-3 chain	mec-12	9	-	-
	P91913	60S acidic ribosomal protein P1	rla-1	4	3	2
	P91914	60S ribosomal protein L27	rpl-27	2	3	2
	P91917	Obg-like ATPase 1	ola-1	14	8	3
	P91918	Probable small nuclear ribonucleoprotein-associated protein B	snr-2	1	-	-
	P91997	Uncharacterized protein	CELE_F53F1.2	3	-	-
	P91998	Uncharacterized protein	CELE_F53F1.3	3	-	-
	P92005	CathePsin Z	cpz-2	12	6	2
	P98080	Cytochrome b-c1 complex subunit 1, mitochondrial	ucr-1	17	1	2
	Q03565	Barrier-to-autointegration factor 1	baf-1	1	-	-
	Q03575	Transthyretin-like protein 5	ttr-5	2	-	-
	Q03577	Aspartate--tRNA ligase, cytoplasmic	drs-1	12	8	1
	Q03604	Ribonucleoside-diphosphate reductase large subunit	rnr-1	1	-	-
	Q03755	Cuticlin-1	cut-1	1	-	-
	Q04457	Gut esterase 1	ges-1	1	-	-
	Q04833	Low-density lipoprotein receptor-related protein	lrp-1	2	-	-
	Q04908	26S proteasome non-ATPase regulatory subunit 3	rpn-3	10	12	4
	Q05036	Heat shock protein 110	hsp-110	20	4	4
	Q05062	Cell division control protein 42 homolog	cdc-42	5	-	-
	Q06561	Basement membrane proteoglycan	unc-52	49	-	2
	Q07749	Actin-depolymerizing factor 2, isoform c	unc-60	4	1	3
	Q07750	Actin-depolymerizing factor 1, isoforms a/b	unc-60	5	3	3
	Q09165	Mesocentin	dig-1	4	-	-
	Q09214	Uncharacterized protein B0495.5	B0495.5	1	-	-
	Q09216	Putative endoplasmic reticulum metallopeptidase 1-A	B0495.7	2	-	-
	Q09236	Probable coatomer subunit delta	copd-1	1	4	2
	Q09285	KH domain-containing protein akap-1	akap-1	1	-	-
	Q09289	Proteasomal ubiquitin receptor ADRM1 homolog	C56G2.7	1	1	-
	Q09320	Putative metallophosphoesterase F40B5.2	F40B5.2	1	-	-
	Q09347	Uncharacterized protein T05H10.3	T05H10.3	1	-	-
	Q09359	Uncharacterized protein ZK1307.1	ZK1307.1	2	-	-
	Q09374	Uncharacterized protein ZK177.8	ZK177.8	1	-	-
	Q09413	Transcription elongation factor B polypeptide 3	R03D7.4	1	-	-
	Q09422	Serine/threonine-protein phosphatase Pgam5, mitochondrial	pgam-5	2	-	-
	Q09444	Probable ubiquitin carboxyl-terminal hydrolase ubh-4	ubh-4	2	-	-
	Q09450	Probable succinyl-CoA:3-ketoacid coenzyme A transferase, mitochondrial	C05C10.3	2	-	-
	Q09451	Putative acid phosphatase 11	pho-11	1	-	-
	Q09475	Uncharacterized helicase C28H8.3	C28H8.3	5	-	1
	Q09476	Paxillin homolog 1	pxl-1	9	1	3
	Q09486	Uncharacterized protein	C30G12.2	1	3	5
	Q09501	Intermediate filament protein ifp-1	ifp-1	2	-	-
	Q09508	Succinate dehydrogenase [ubiquinone] flavoprotein subunit, mitochondrial	sdha-1	20	6	4
	Q09509	Putative folylpolyglutamate synthase	F25B5.6	1	-	-
	Q09531	Uncharacterized protein F07F6.4	F07F6.4	1	-	-
	Q09533	60S ribosomal protein L10	rpl-10	7	4	4
	Q09541	Tripeptidyl-peptidase 2	tpp-2	6	-	1
	Q09543	Probable serine/threonine-protein phosphatase PP2A regulatory subunit	paa-1	17	9	3
	Q09544	ATP synthase subunit delta, mitochondrial	F58F12.1	2	-	-
	Q09545	Succinate dehydrogenase [ubiquinone] iron-sulfur subunit, mitochondrial	sdhb-1	10	6	7
	Q09556	Uncharacterized protein F33H1.3	F33H1.3	1	-	-
	Q09567	Uncharacterized protein	CELE_F48E8.3	1	-	-
	Q09580	Probable GMP synthase [glutamine-hydrolyzing]	gmps-1	1	-	-
	Q09583	Proteasome subunit alpha type-3	pas-7	1	-	-
	Q09590	NADPH--cytochrome P450 reductase	emb-8	6	-	-
	Q09596	Probable glutathione S-transferase 5	gst-5	3	-	-
	Q09603	Enoyl-CoA Hydratase	ech-4	1	2	-
	Q09607	Probable glutathione S-transferase gst-36	gst-36	4	9	7
	Q09610	Probable galaptin lec-8	lec-8	2	7	7
	Q09622	Pumilio domain-containing protein 12	puf-12	2	-	-
	Q09657	Uncharacterized protein	CELE_ZK1320.9	5	-	-
	Q09930	GTP-binding protein drn-1 (Fragment)	drn-1	1	1	2
	Q09936	Uncharacterized protein C53C9.2	C53C9.2	1	-	-
	Q09949	Uncharacterized protein F12A10.8	F12A10.8	1	-	-
	Q09979	DeHydrogenases, Short chain	dhs-6	4	-	-
	Q09996	Leucine--tRNA ligase	lrs-1	3	-	-
	Q0G819	Serine/threonine-protein phosphatase 2B catalytic subunit	tax-6	4	3	-
	Q0G828	Uncharacterized protein	CELE_F40F8.11	1	-	-
	Q10009	Uncharacterized protein T19C3.3	T19C3.3	2	-	-
	Q10013	Probable small nuclear ribonucleoprotein Sm D1	snr-3	1	-	-
	Q10039	Glycine--tRNA ligase	gars-1	3	-	-
	Q10050	Uncharacterized protein	CELE_T10F2.2	1	-	-
	Q10051	Pre-mRNA-processing factor 19	prp-19	2	-	-
	Q10121	RutC family protein C23G10.2	C23G10.2	2	-	-
	Q10129	Probable 28S ribosomal protein S16, mitochondrial	mrps-16	2	-	-
	Q10453	Histone H3.3 type 1	his-71	4	-	-
	Q10454	Probable arginine kinase F46H5.3	F46H5.3	28	24	9
	Q10457	Probable multifunctional protein ADE2	B0286.3	2	-	-
	Q10576	Prolyl 4-hydroxylase subunit alpha-1	dpy-18	5	-	-
	Q10657	Triosephosphate isomerase	tpi-1	12	8	7
	Q10661	Dosage compensation protein dpy-30	dpy-30	1	-	-
	Q10663	Bifunctional glyoxylate cycle protein	icl-1	47	39	28
	Q10669	Mediator of RNA polymerase II transcription subunit 23	sur-2	1	-	-
	Q10943	ADP-ribosylation factor 1-like 2	arf-1.2	3	10	10
	Q11067	Probable protein disulfide-isomerase A6	tag-320	12	4	1
	Q11107	Zinc finger protein lin-13	lin-13	1	-	-
	Q11117	LAMP family protein lmp-1	lmp-1	2	-	-
	Q11176	Actin-interacting protein 1	unc-78	3	-	-
	Q11190	Electron transfer flavoprotein-ubiquinone oxidoreductase, mitochondrial	let-721	6	-	-
	Q17334	Alcohol dehydrogenase 1	sodh-1	19	26	25
	Q17335	Alcohol dehydrogenase class-3	H24K24.3	10	8	7
	Q17413	Probable uridine-cytidine kinase	B0001.4	1	-	-
	Q17432	Uncharacterized protein	B0035.3	2	-	-
	Q17466	Protein containing ALS2cr12 (ALS2CR12) domain	pals-26	1	-	-
	Q17473	TransThyretin-Related family domain	ttr-18	3	-	-
	Q17474	Uncharacterized protein	B0334.3	9	7	3
	Q17489	Uncharacterized protein	unc-44	2	-	-
	Q17490	Uncharacterized protein	unc-44	17	-	1
	Q17499	Uncharacterized protein	B0395.3	4	4	1
	Q17512	Uncharacterized protein	B0491.5	2	9	4
	Q17539	Uncharacterized protein	C01B10.8	1	-	-
	Q17542	Uncharacterized protein	C01B10.10	1	-	-
	Q17556	Uncharacterized protein	C01F1.3	7	-	-
	Q17557	SCO (Yeast Suppressor of Cytochrome Oxidase deficiency) homolog	sco-1	1	-	-
	Q17571	AQuaPorin or aquaglyceroporin related	aqp-2	1	-	-
	Q17624	ARRestin Domain protein	arrd-25	1	-	-
	Q17688	Thioredoxin domain-containing protein C06A6.5	C06A6.5	2	-	-
	Q17691	Uncharacterized protein	C06A8.8	1	-	-
	Q17693	Probable methylenetetrahydrofolate reductase	mthf-1	2	-	-
	Q17698	Uncharacterized protein	C06A8.3	3	-	-
	Q17761	6-phosphogluconate dehydrogenase, decarboxylating	T25B9.9	19	8	13
	Q17763	ATP synthase subunit	atp-5	14	6	3
	Q17770	Protein disulfide-isomerase 2	pdi-2	37	5	-
	Q17778	Deoxyribonuclease-2	nuc-1	1	-	-
	Q17820	SUMO-activating enzyme subunit aos-1	aos-1	1	1	2
	Q17832	ViGiLN homolog	vgln-1	19	1	2
	Q17849	Heat Shock Protein	hsp-25	1	-	-
	Q17880	NADH dehydrogenase [ubiquinone] flavoprotein 1, mitochondrial	nuo-1	10	5	8
	Q17936	Uncharacterized protein	C12D8.1	1	-	-
	Q17941	Serine/threonine-protein kinase akt-1	akt-1	2	-	2
	Q17967	Protein disulfide-isomerase 1	pdi-1	16	1	-
	Q17971	Uncharacterized protein	C14C10.5	2	-	-
	Q17993	Uncharacterized protein	C14F11.6	6	4	4
	Q17994	Aspartate aminotransferase	got-2.2	8	4	2
	Q18012	Uncharacterized protein	C15C7.5	1	-	-
	Q18020	ASpartyl Protease	asp-10	3	-	-
	Q18026	Kynureninase	flu-2	4	4	3
	Q18031	Nicotinamide Nucleotide Transhydrogenase	nnt-1	2	2	2
	Q18035	Protein MAK16 homolog	C16A3.6	1	2	-
	Q18036	Uncharacterized protein	C16A3.5	7	4	-
	Q18037	Uncharacterized protein	C16A3.4	1	-	-
	Q18040	Probable ornithine aminotransferase, mitochondrial	oatr-1	25	16	7
	Q18066	Disorganized muscle protein 1	dim-1	19	-	1
	Q18074	Uncharacterized protein	C18B2.3	8	-	-
	Q18076	Uncharacterized protein	C18B2.5	17	-	-
	Q18090	Mitochondrial import receptor subunit TOM40 homolog	tomm-40	2	1	-
	Q18095	Uncharacterized protein	C18E9.4	3	-	-
	Q18115	26S proteasome non-ATPase regulatory subunit 1	rpn-2	9	5	2
	Q18164	Dihydropyrimidine dehydrogenase [NADP(+)]	dpyd-1	11	2	1
	Q18198	Uncharacterized protein	C26B9.5	1	-	-
	Q18211	Regulator of chromosome condensation	ran-3	3	-	-
	Q18212	Spliceosome RNA helicase DDX39B homolog	hel-1	11	2	-
	Q18218	MethylMalonic Aciduria type B homolog	mmab-1	1	-	-
	Q18265	FUS/TLS RNA binding protein homolog	fust-1	4	-	-
	Q18310	Uncharacterized protein	C29F5.1	3	4	1
	Q18316	Arginyl(R) Amino-acyl tRNA Synthetase	rars-2	1	-	-
	Q18336	Histone H1.X	hil-1	3	-	-
	Q18359	Probable NADH dehydrogenase [ubiquinone] 1 alpha subcomplex subunit 5	C33A12.1	2	-	-
	Q18409	Probable splicing factor, arginine/serine-rich 6	rsp-6	1	-	-
	Q18453	Uncharacterized protein	rsd-3	1	-	-
	Q18493	Probable UDP-N-acetylglucosamine pyrophosphorylase	C36A4.4	6	1	1
	Q18529	Uncharacterized protein	C39D10.7	2	-	-
	Q18559	PolyKetide Synthase	pks-1	1	-	-
	Q18577	Uncharacterized protein	C42D4.1	3	-	-
	Q18581	Inactive angiotensin-converting enzyme-related protein	acn-1	1	-	-
	Q18586	Uncharacterized protein	C43H6.4	1	-	-
	Q18599	ACEtyl-CoA Regulator	acer-1	18	2	-
	Q18625	Galectin	lec-4	8	9	3
	Q18674	Ribosomal RNA processing protein 1 homolog	C47E12.7	1	-	-
	Q18678	Probable serine--tRNA ligase, cytoplasmic	srs-2	5	-	-
	Q18680	Probable inorganic pyrophosphatase 1	pyp-1	9	-	-
	Q18685	Protein unc-112	unc-112	5	6	8
	Q18688	Heat shock protein 90	daf-21	39	13	7
	Q18758	KLOtho (Mammalian aging-associated protein) homolog	klo-1	2	-	-
	Q18782	Uncharacterized protein	C52E12.1	1	-	-
	Q18786	Probable small nuclear ribonucleoprotein Sm D2	snr-4	2	-	-
	Q18787	26S proteasome regulatory subunit 7	rpt-1	12	-	4
	Q18801	GDP-mannose 4,6 dehydratase 1	bre-1	2	1	1
	Q18803	Probable ATP synthase subunit g 2, mitochondrial	asg-2	4	7	5
	Q18817	Tubulin beta chain	ben-1	26	-	-
	Q18822	ALdehyde deHydrogenase	alh-10	2	-	-
	Q18823	Laminin-like protein lam-2	lam-2	8	-	-
	Q18832	CaDmium Responsive	cdr-3	1	-	-
	Q18853	CYtochrome C	cyc-1	9	8	7
	Q18864	Surfeit locus protein 4 homolog	sft-4	3	3	2
	Q18878	TransThyretin-Related family domain	ttr-44	1	-	-
	Q18885	Transcription factor BTF3 homolog	icd-1	6	3	-
	Q18916	Fatty Acid CoA Synthetase family	acs-22	1	1	2
	Q18921	SNAP (Soluble NSF Attachment Protein) homolog	snap-1	2	-	-
	Q18938	Probable maleylacetoacetate isomerase	gst-42	2	4	2
	Q18943	Uncharacterized protein	CELE_D1054.10	4	3	3
	Q18947	Uterine Lumin Expressed/locailized	ule-3	8	12	9
	Q18964	WD repeat and FYVE domain-containing protein 2	wdfy-2	1	-	-
	Q18967	Eukaryotic translation initiation factor 3 subunit F	eif-3.F	2	-	-
	Q18990	CAD protein	pyr-1	13	-	-
	Q19007	Nucleosome Assembly Protein	nap-1	13	1	1
	Q19020	Dynein heavy chain, cytoplasmic	dhc-1	6	5	1
	Q19057	Acyl CoA DeHydrogenase	acdh-12	10	11	3
	Q19058	MAO-C-like dehydratase domain	maoc-1	3	-	-
	Q19086	Dipeptidyl Peptidase Four (IV) family	dpf-4	1	-	-
	Q19087	Aspartyl aminopeptidase	dnpp-1	7	2	1
	Q19102	Alcohol/Ribitol Dehydrogenase family	ard-1	4	-	-
	Q19126	ATP Synthase B homolog	asb-2	6	9	6
	Q19130	Glutamine-Fructose 6-phosphate AminoTransferase homolog	gfat-1	8	-	-
	Q19162	60S ribosomal protein L11-2	rpl-11.2	11	1	1
	Q19191	Uncharacterized protein F08B12.4	F08B12.4	2	-	-
	Q19202	Apyrase apy-1	apy-1	1	-	-
	Q19203	Zinc finger protein unc-98	unc-98	2	-	-
	Q19246	DeHydrogenases, Short chain	dhs-25	1	-	-
	Q19264	Putative deoxyribose-phosphate aldolase	F09E5.3	6	-	-
	Q19278	3-hydroxyisobutyryl-CoA hydrolase, mitochondrial	hach-1	2	3	-
	Q19289	Intermediate filament protein ifb-1	ifb-1	13	-	-
	Q19317	Putative neurobeachin homolog	sel-2	1	-	-
	Q19324	Proteasome Regulatory Particle, Non-ATPase-like	rpn-5	8	8	5
	Q19328	Tudor Staphylococcal Nuclease homolog	tsn-1	34	-	-
	Q19338	Monensin-resistant homolog 2	mon-2	2	1	-
	Q19339	Fatty Acid CoA Synthetase family	acs-14	1	-	-
	Q19371	Yeast SEC homolog	sec-24.1	5	-	-
	Q19404	Yes-associated protein homolog 1	yap-1	3	-	-
	Q19420	Inositol monophosphatase ttx-7	ttx-7	4	1	-
	Q19433	Uncharacterized protein	CELE_F13H8.2	1	-	-
	Q19437	UreidoPropionase Beta	upb-1	7	3	1
	Q19459	Golgi apparatus protein 1 homolog	F14E5.2	1	-	-
	Q19554	ABC transporter, class F	abcf-1	2	-	-
	Q19582	Uncharacterized protein	CELE_F19B6.3	1	-	-
	Q19591	Uncharacterized protein	CELE_F19C7.1	3	1	1
	Q19626	Probable V-type proton ATPase subunit B	vha-12	28	24	15
	Q19655	Uncharacterized protein	CELE_F20D6.11	1	-	-
	Q19694	TransThyretin-Related family domain	ttr-35	3	3	3
	Q19698	Invertebrate LYSozyme	ilys-5	1	-	1
	Q19699	Glutamine-Fructose 6-phosphate AminoTransferase homolog	gfat-2	3	2	1
	Q19706	Eukaryotic translation initiation factor 3 subunit G	eif-3.G	4	6	5
	Q19713	Phenylalanine--tRNA ligase beta subunit	frs-2	7	-	-
	Q19714	Calcium load-activated calcium channel homolog	F22B5.10	1	-	-
	Q19722	Asparagine--tRNA ligase, cytoplasmic	nrs-1	7	-	-
	Q19724	Probable NADH dehydrogenase [ubiquinone] iron-sulfur protein 6, mitochondrial	nduf-6	1	-	1
	Q19727	Vertebrate Pre-mRNA Processing Factor	prpf-4	3	-	-
	Q19746	Innexin-3	inx-3	1	-	-
	Q19749	Dihydrolipoyllysine-residue acetyltransferase component of pyruvate dehydrogenase complex, mitochondrial	dlat-1	13	4	3
	Q19766	Mitochondrial import receptor subunit TOM20 homolog	tomm-20	1	-	-
	Q19775	Protein phosphatase ppm-1	ppm-1	6	-	-
	Q19782	Intermediate filament protein ifd-2	ifd-2	1	-	-
	Q19818	NHL (Ring finger b-box coiled coil) domain containing	nhl-2	1	-	-
	Q19825	Probable arginine--tRNA ligase, cytoplasmic	rrt-1	6	-	-
	Q19842	Propionyl-CoA carboxylase alpha chain, mitochondrial	pcca-1	20	2	1
	Q19853	Uncharacterized protein	CELE_F28B4.3	18	8	11
	Q19869	60S ribosomal protein L26	rpl-26	5	-	-
	Q19877	40S ribosomal protein S23	rps-23	3	1	1
	Q19905	UDP-glucose 6-dehydrogenase	sqv-4	5	-	-
	Q19967	Protein transport protein Sec61 subunit gamma	emo-1	3	1	-
	Q19969	Importin subunit alpha-3	ima-3	3	-	-
	Q19973	C.Elegans Chromodomain protein	cec-5	1	-	-
	Q1XFY9	Ribosomal Protein, Small subunit	rps-24	1	-	-
	Q1XFZ3	DeHydrogenases, Short chain	dhs-17	1	1	4
	Q20025	Profilin-2	pfn-2	1	-	-
	Q20034	Uncharacterized protein	CELE_F35D11.4	1	-	-
	Q20049	Isocitrate dehydrogenase [NAD] subunit, mitochondrial	idhg-1	7	5	2
	Q20057	Enhancer of rudimentary homolog	CELE_F35G12.11	1	-	-
	Q20058	Uncharacterized protein	CELE_F35G12.12	1	-	-
	Q20062	Mitochondrial Associated RiBonuclease homolog	marb-1	3	-	-
	Q20065	Prolyl 4-hydroxylase subunit alpha-2	phy-2	5	-	-
	Q20107	Peptidylprolyl isomerase	fkb-1	1	-	-
	Q20121	Fatty Acid CoA Synthetase family	acs-4	7	-	-
	Q20128	EXOSome (Multiexonuclease complex) component	exos-9	1	-	-
	Q20140	Adenylate kinase isoenzyme 1	F38B2.4	8	1	-
	Q20164	Heat Shock Protein	hsp-12.3	1	-	-
	Q20168	Probable coatomer subunit beta'	copb-2	16	18	17
	Q20173	Uncharacterized protein	CELE_F38E9.5	2	-	-
	Q20206	Ribosomal Protein, Small subunit	rps-11	8	5	5
	Q20222	Fatty acid-binding protein homolog 3	lbp-3	1	-	-
	Q20224	Fatty acid-binding protein homolog 2	lbp-2	2	3	2
	Q20228	40S ribosomal protein S9	rps-9	7	3	4
	Q20229	LSM Sm-like protein	lsm-1	1	-	-
	Q20239	Acid Alpha Glucosidase Relate	aagr-3	1	-	-
	Q20263	Probable Golgi transport protein 1	F41C3.4	1	-	-
	Q20264	Fatty Acid CoA Synthetase family	acs-11	4	3	3
	Q20277	FIP (Fungus-Induced Protein) Related	fipr-21	2	1	2
	Q20287	Uncharacterized protein	CELE_F41G3.6	2	-	-
	Q20300	Elongation of very long chain fatty acids protein 5	elo-5	3	3	6
	Q20303	Elongation of very long chain fatty acids protein 6	elo-6	2	6	6
	Q20311	Uncharacterized protein	CELE_F42A10.6	1	-	-
	Q20330	Intermediate Filament Organize	ifo-1	16	-	-
	Q20363	Stress-induced protein 1	sip-1	10	-	-
	Q20364	SLY1 homolog	sly-1	1	-	-
	Q20375	Serine palmitoyltransferase 2	sptl-2	1	1	-
	Q20412	Probable NADH dehydrogenase [ubiquinone] 1 beta subcomplex subunit 2, mitochondrial	F44G4.2	3	1	-
	Q20448	Zinc finger putative Transcription Factor family	ztf-7	1	-	-
	Q20456	Heavy chain, Unconventional Myosin	hum-4	1	-	-
	Q20502	Histidine ammonia-lyase	haly-1	7	-	-
	Q20507	Acyl-CoA-binding protein homolog 3	acbp-3	1	-	-
	Q20584	Uncharacterized protein	CELE_F49C12.7	3	-	-
	Q20585	26S proteasome non-ATPase regulatory subunit 6	rpn-7	5	5	1
	Q20616	Peroxidase skpo-1	skpo-1	1	-	-
	Q20626	Uncharacterized protein	CELE_F49E2.5	15	-	-
	Q20634	Glycine cleavage system H protein	gcsh-2	1	-	-
	Q20641	Non-muscle MYosin	nmy-1	3	-	-
	Q20647	60S ribosomal protein L23a 2	rpl-25.2	3	-	-
	Q20655	14-3-3-like protein 2	ftt-2	11	18	16
	Q20656	Uncharacterized protein	CELE_F52D10.4	2	-	-
	Q20676	Propionyl Coenzyme A Carboxylase Beta subunit	pccb-1	24	9	4
	Q20684	GaLECtin	lec-2	12	2	4
	Q20697	Uncharacterized protein	CELE_F53B1.4	4	-	-
	Q20719	Probable NADH dehydrogenase [ubiquinone] flavoprotein 2, mitochondrial	F53F4.10	2	2	5
	Q20720	Uncharacterized protein	CELE_F53F4.11	1	-	-
	Q20748	ATPase family AAA domain-containing protein 3	atad-3	4	-	-
	Q20751	Eukaryotic translation initiation factor 5A-2	iff-2	16	-	-
	Q20779	Probable cytochrome c oxidase subunit 6A, mitochondrial	tag-174	2	4	-
	Q20780	ALdehyde deHydrogenase	alh-1	21	3	3
	Q20796	Uncharacterized protein	CELE_F55A11.1	2	-	-
	Q20819	Elongation factor Ts, mitochondrial	tsfm-1	1	-	-
	Q20822	Probable signal recognition particle subunit SRP68	srpa-68	1	-	-
	Q20875	Pre-mRNA-splicing factor ATP-dependent RNA helicase ddx-15	ddx-15	2	-	-
	Q20898	Translational repressor ifet-1	ifet-1	2	-	-
	Q20937	NTL-1a	let-711	2	1	-
	Q20938	Probable 26S proteasome regulatory subunit rpn-6.1	rpn-6.1	6	-	-
	Q20950	Uncharacterized protein	CELE_F57F5.1	4	1	2
	Q20970	Methionine--tRNA ligase, cytoplasmic	mrs-1	5	-	-
	Q20992	Acyl-coenzyme A oxidase	acox-3	2	-	-
	Q21000	MYOsin heavy chain structural genes	myo-5	7	-	-
	Q21018	Conserved regulator of innate immunity protein 3	cri-3	6	5	1
	Q21083	Mitochondrial Ribosomal Protein, Large	mrpl-10	1	-	-
	Q21086	Guanine nucleotide-binding protein-like 3 homolog	nst-1	1	-	-
	Q21122	6-phosphofructo-2-kinase/fructose-2,6-bisphosphatase	pfkb-1.2	1	-	-
	Q21153	Probable calcium-binding mitochondrial carrier K02F3.2	K02F3.2	11	1	-
	Q21161	Palmitoyltransferase	dhhc-10	1	-	-
	Q21166	Acetoacetyl-CoA synthetase	sur-5	4	1	2
	Q21193	Profilin-3	pfn-3	2	2	1
	Q21215	Guanine nucleotide-binding protein subunit beta-2-like 1	rack-1	23	12	11
	Q21217	Probable 4-aminobutyrate aminotransferase, mitochondrial	gta-1	20	15	5
	Q21219	Peptide transporter family 1	pept-1	6	-	-
	Q21230	Eukaryotic translation initiation factor 2 subunit 2	K04G2.1	2	-	-
	Q21233	NADH dehydrogenase [ubiquinone] 1 alpha subcomplex subunit 10, mitochondrial	nuo-4	20	11	7
	Q21253	Gelsolin-like protein 1	gsnl-1	11	2	1
	Q21265	Putative metalloproteinase inhibitor tag-225	tag-225	4	1	3
	Q21268	UPF0046 protein K07C11.7	K07C11.7	1	-	-
	Q21274	Uncharacterized protein	CELE_K07C5.2	1	-	-
	Q21276	Uncharacterized NOP5 family protein K07C5.4	K07C5.4	23	9	4
	Q21281	Transmembrane matrix receptor MUP-4	mup-4	2	3	1
	Q21284	Uncharacterized protein	CELE_K07E3.4	9	-	-
	Q21285	Dauer or Aging adult Overexpression	dao-3	4	2	1
	Q21307	Dual specificity mitogen-activated protein kinase kinase mek-1	mek-1	1	-	-
	Q21338	Transcription elongation factor SPT5	spt-5	1	-	-
	Q21351	Ras-Gtpase-activating protein SH3 (Three) domain-Binding Protein	gtbp-1	8	-	-
	Q21408	SPeCtrin	spc-1	23	-	-
	Q21443	Lamin-1	lmn-1	4	-	-
	Q21463	Asparagine synthetase	asns-2	23	1	-
	Q21465	2 (Zwei) IG domain protein	zig-12	2	-	-
	Q21480	AuTophaGy (Yeast Atg homolog)	atg-2	1	-	-
	Q21481	DeHydrogenases, Short chain	dhs-28	6	-	-
	Q21525	Uncharacterized protein	CELE_M05D6.6	1	1	1
	Q21531	Initiation Factor 4G (eIF4G) family	ifg-1	2	-	-
	Q21534	Uncharacterized NTE family protein M110.7	M110.7	1	-	-
	Q21549	Glutathione synthetase	gss-1	2	-	-
	Q21568	NHP2-like protein 1 homolog	M28.5	3	-	-
	Q21633	UBiquitin Conjugating enzyme	ubc-18	4	-	-
	Q21693	Eukaryotic translation initiation factor 4E-2	ife-2	1	-	-
	Q21702	Uncharacterized protein	CELE_R04B5.5	1	-	-
	Q21732	Uncharacterized protein	CELE_R04F11.2	4	1	1
	Q21742	Uncharacterized protein	CELE_R05F9.6	11	-	-
	Q21746	Small Glutamine-rich Tetratrico repeat protein	sgt-1	2	1	1
	Q21750	Acid Alpha Glucosidase Relate	aagr-2	2	-	-
	Q21752	Probable voltage-dependent anion-selective channel	vdac-1	17	-	-
	Q21754	Phosphoinositide phospholipase C	plc-4	1	-	-
	Q21763	Uncharacterized protein	CELE_R05H5.3	1	1	-
	Q21770	Argonaute protein wago-1	wago-1	3	-	-
	Q21774	Adenylosuccinate lyase	adsl-1	8	4	1
	Q21801	GAlactosidase/N-Acetylgalactosaminidase	gana-1	1	-	-
	Q21810	Uncharacterized protein	CELE_R07E3.1	3	-	-
	Q21816	Uncharacterized protein	CELE_R07E4.5	1	-	-
	Q21824	Probable peroxiredoxin prdx-3	prdx-3	3	1	-
	Q21827	G patch domain-containing protein 1 homolog	R07E5.1	2	-	-
	Q21850	Uncharacterized protein	CELE_R08E3.1	1	-	-
	Q21884	Uncharacterized protein	CELE_R09H10.5	9	2	1
	Q21888	Uncharacterized protein	CELE_R102.2	1	1	-
	Q21926	Isoleucine--tRNA ligase, cytoplasmic	irs-1	11	1	-
	Q21929	L-xylulose reductase	dhs-21	2	-	-
	Q21930	60S ribosomal protein L28	rpl-28	3	2	-
	Q21962	Glycine cleavage system P protein	gldc-1	16	6	3
	Q21966	ASpartyl Protease	asp-4	17	8	7
	Q21986	N-terminal acetyltransferase B complex subunit NAA25 homolog	cra-1	1	-	-
	Q22015	Uncharacterized protein	CELE_R31.2	2	-	-
	Q22021	Putative ATP synthase subunit f, mitochondrial	R53.4	7	8	6
	Q22037	Heterogeneous nuclear ribonucleoprotein A1	hrp-1	2	-	-
	Q22038	Ras-like GTP-binding protein rhoA	rho-1	7	2	3
	Q22053	rRNA 2'-O-methyltransferase fibrillarin	fib-1	15	3	4
	Q22054	40S ribosomal protein S16	rps-16	7	1	1
	Q22067	Probable aspartate aminotransferase, cytoplasmic	got-1.2	13	34	23
	Q22100	Acetyl-CoA acetyltransferase homolog, mitochondrial	kat-1	4	-	-
	Q22101	Uncharacterized protein	CELE_T02G5.7	6	-	-
	Q22135	Uncharacterized protein	CELE_T04A8.6	1	-	-
	Q22137	Uncharacterized protein	CELE_T04A8.7	6	5	3
	Q22170	Intracellular LEctin	ile-2	1	-	-
	Q22235	Endoplasmin homolog	enpl-1	16	6	-
	Q22253	Proteasome Regulatory Particle, Non-ATPase-like	rpn-9	5	2	-
	Q22285	Transthyretin-like protein 46	ttr-46	1	-	-
	Q22288	Transthyretin-like protein 15	ttr-15	4	1	-
	Q22347	Probable medium-chain specific acyl-CoA dehydrogenase 10, mitochondrial	acdh-10	8	1	-
	Q22352	Uncharacterized protein	CELE_T08H10.1	13	1	1
	Q22361	Protein cornichon homolog 1	cni-1	1	-	-
	Q22370	Ubiquinol-Cytochrome c oxidoReductase complex	ucr-2.2	4	-	-
	Q22392	DeHydrogenases, Short chain	dhs-19	1	-	-
	Q22436	SeQueSTosome related	sqst-1	1	-	-
	Q22470	Mitochondrial Ribosomal Protein, Small	mrps-18b	1	3	3
	Q22492	Beta-hexosaminidase A	hex-1	2	-	1
	Q22494	Probable V-type proton ATPase subunit H 2	vha-15	25	29	20
	Q22505	MICOS complex subunit MIC60-1	immt-1	4	-	-
	Q22508	Uncharacterized protein	tag-18	4	-	-
	Q22540	Uncharacterized protein	CELE_T18D3.1	2	-	-
	Q22562	Uncharacterized protein	CELE_T19B10.2	18	2	4
	Q22601	AdaPtin, Alpha chain (Clathrin associated complex)	apa-2	3	-	-
	Q22619	Probable NADH dehydrogenase [ubiquinone] iron-sulfur protein 8, mitochondrial	T20H4.5	5	2	-
	Q22620	Prolyl Amino-acyl tRNA Synthetase	pars-1	7	-	-
	Q22623	Mitochondrial Ribosomal Protein, Large	mrpl-50	1	-	-
	Q22631	Uncharacterized protein	CELE_T21B6.3	3	3	2
	Q22633	4-hydroxyphenylpyruvate dioxygenase	hpd-1	20	8	3
	Q22641	LiPid Depleted	lpd-9	3	3	2
	Q22647	Mitochondrial import inner membrane translocase subunit TIM50	scpl-4	1	2	-
	Q22651	COLlagen	col-164	1	-	-
	Q22716	Ribosomal Protein, Large subunit	rpl-32	3	1	1
	Q22741	Ligand-Gated ion Channel	lgc-40	2	-	-
	Q22743	RAs-related GTP-binding protein A	raga-1	1	-	-
	Q22757	Uncharacterized protein	CELE_T24H7.3	1	-	-
	Q22763	NEPrilysin metallopeptidase family	nep-22	9	-	-
	Q22781	Acyl CoA DeHydrogenase	acdh-7	7	-	-
	Q22792	60S ribosomal export protein NMD3	CELE_T25G3.3	4	1	1
	Q22816	Uncharacterized protein	CELE_T26C5.3	1	-	-
	Q22918	Eukaryotic translation initiation factor 5	C37C3.2	1	-	-
	Q22968	Aminomethyltransferase	gcst-1	6	-	-
	Q22993	Phosphoethanolamine MethylTransferase	pmt-2	19	12	7
	Q23050	CaLponIn-liKe proteins	clik-1	13	-	-
	Q23068	Epoxide hydrolase	CELE_W01A11.1	4	1	6
	Q23089	EXPOrtin (Nuclear export receptor)	xpo-1	2	3	3
	Q23098	NADH Ubiquinone Oxidoreductase	nuo-6	2	-	-
	Q23119	Uncharacterized protein	CELE_W02B12.1	2	-	-
	Q23120	Probable splicing factor, arginine/serine-rich 2	rsp-2	1	-	-
	Q23126	tRNA (guanine-N(7)-)-methyltransferase	W02B12.10	1	-	-
	Q23146	RAB family	rab-7	1	-	-
	Q23158	AcTiniN	atn-1	26	8	3
	Q23179	Uncharacterized protein	CELE_W05H9.1	8	-	-
	Q23188	Reticulon-like protein	ret-1	4	7	-
	Q23237	Proteasome subunit beta type-3	pbs-3	10	-	-
	Q23255	Double-strand break repair protein mre-11	mre-11	1	-	-
	Q23258	Uncharacterized protein	CELE_ZC373.2	1	2	2
	Q23263	COLlagen	col-176	1	-	-
	Q23280	Co-chaperone protein daf-41	daf-41	1	-	-
	Q23281	Similar to Transporter Of divalent Cations	toc-1	7	18	-
	Q23295	Mitochondrial Processing Peptidase Beta	mppb-1	1	-	-
	Q23312	40S ribosomal protein S7	rps-7	7	2	1
	Q23315	Glutamyl(E) Amino-acyl tRNA Synthetase	ears-1	9	-	-
	Q23368	Yeast SEC homolog	sec-24.2	1	2	-
	Q23378	TransThyretin-Related family domain	ttr-48	2	-	-
	Q23381	Probable methylmalonyl-CoA mutase, mitochondrial	mmcm-1	6	-	-
	Q23424	Transmembrane GTPase fzo-1	fzo-1	1	-	-
	Q23445	GTP-binding protein SAR1	ZK180.4	6	2	-
	Q23451	Uncharacterized protein	rad-23	3	-	-
	Q23460	Uncharacterized protein	CELE_ZK287.1	1	1	-
	Q23463	Elongation Factor TU family	eftu-2	3	1	-
	Q23483	Uncharacterized protein	CELE_ZK418.5	1	3	3
	Q23493	3'(2'), 5'-BisPhosphate NucleoTidase 1 homolog	bpnt-1	1	-	-
	Q23495	HEAT repeat-containing protein 1 homolog	toe-1	1	-	-
	Q23500	Probable cytoplasmic aconitate hydratase	aco-1	23	-	-
	Q23525	Uncharacterized protein ZK546.14	ZK546.14	2	2	-
	Q23539	Pyruvate kinase	pyk-2	2	-	-
	Q23551	Twitchin	unc-22	20	1	-
	Q23571	Lipoamide acyltransferase component of branched-chain alpha-keto acid dehydrogenase complex, mitochondrial	dbt-1	4	-	-
	Q23588	Uridine and thymidine phosphorylase	upp-1	4	-	1
	Q23597	Uncharacterized protein	CELE_ZK809.3	2	-	-
	Q23604	Uncharacterized protein	CELE_ZK813.3	1	1	2
	Q23612	DeHydrogenases, Short chain	dhs-26	1	-	-
	Q23621	Glutamate dehydrogenase	gdh-1	30	22	17
	Q23624	Uncharacterized protein	CELE_ZK829.7	3	-	-
	Q23629	Probable 2-oxoglutarate dehydrogenase E1 component DHKTD1 homolog, mitochondrial	ogdh-2	9	6	1
	Q23642	Uncharacterized protein	CELE_ZK856.7	3	-	-
	Q23670	Probable DNA topoisomerase 2	K12D12.1	2	-	-
	Q23680	Probable V-type proton ATPase subunit F	vha-9	6	-	1
	Q27245	Putative aminopeptidase W07G4.4	lap-2	9	1	1
	Q27257	Protein dif-1	dif-1	4	-	-
	Q27274	60 kDa SS-A/Ro ribonucleoprotein homolog	rop-1	2	1	-
	Q27371	Troponin T	mup-2	3	-	-
	Q27389	60S ribosomal protein L13a	rpl-16	8	7	4
	Q27473	Annexin	nex-3	2	-	-
	Q27481	UBA (Human ubiquitin) related	uba-1	28	12	5
	Q27484	Probable histone H2B 3	his-41	3	-	-
	Q27487	Peroxisomal catalase 1	ctl-2	12	4	-
	Q27488	Proteasome subunit alpha type-2	pas-2	4	-	-
	Q27493	DNA-directed RNA polymerase subunit beta	rpoa-2	1	-	-
	Q27497	Serine/threonine-protein phosphatase PP1-alpha	gsp-1	12	16	9
	Q27511	Histone H2A.V	htz-1	2	-	-
	Q27527	Enolase	enol-1	34	17	24
	Q27535	Probable arginine kinase ZC434.8	ZC434.8	5	-	-
	Q27888	L-lactate dehydrogenase	ldh-1	9	6	2
	Q2L6Y6	Heat Shock Protein	hsp-75	3	-	-
	Q2PJ77	YIP1-Interacting Factor homolog	yif-1	2	-	-
	Q304E5	Uncharacterized protein	pgl-1	3	-	-
	Q336L8	Cell Division Cycle related	cdc-37	3	-	-
	Q3LFN1	Lipid Binding Protein	lbp-9	9	-	-
	Q3Y3Z9	Uncharacterized protein	C01B10.11	7	2	1
	Q3Y402	Uncharacterized protein	C24B5.4	1	-	-
	Q45EK1	TransThyretin-Related family domain	ttr-36	2	-	-
	Q4A1S8	Branched Chain Keto acid Dehydrogenase e1 (E1) subunit	bckd-1a	3	-	-
	Q4R127	Uncharacterized protein	CELE_K11D12.13	2	-	-
	Q4TT88	Puromycin-sensitive aminopeptidase	pam-1	15	16	14
	Q4W4Y5	Uncharacterized protein	CELE_E02D9.1	4	-	-
	Q53U87	SAX-7 LONGFORM	sax-7	1	-	-
	Q564Q1	UDP-glucose 4-epimerase	gale-1	6	-	-
	Q5DX48	Sensory AXon guidance	sax-2	1	-	-
	Q5WRS4	Aminoacylase	C06A6.4	1	-	-
	Q5ZR27	Galectin	lec-12	1	-	-
	Q65XX4	Uncharacterized protein	CELE_Y47G6A.15	9	-	-
	Q65XX9	MeValonate Kinase	mvk-1	2	4	3
	Q65ZJ7	Uncharacterized protein	C32D5.8	4	2	1
	Q69ZI6	Uncharacterized protein	CELE_T12D8.10	3	-	-
	Q6A4V9	Uncharacterized protein	C05D12.3	1	-	-
	Q6A573	Uncharacterized protein	CELE_Y44E3A.4	1	-	-
	Q6AHR3	Uncharacterized protein	CELE_R151.2	2	-	-
	Q6AW03	Uncharacterized protein	CELE_Y37E3.17	16	1	-
	Q7JMR0	Uncharacterized protein	evl-18	2	-	-
	Q7JNG1	ATP synthase subunit	atp-3	8	-	-
	Q7K707	Glucose-6-phosphate isomerase	gpi-1	14	13	14
	Q7KNR1	Uncharacterized protein	CELE_K01A2.4	1	-	-
	Q7YTG9	Cleavage and Polyadenylation Specificity Factor	cpsf-4	1	-	-
	Q7YTR9	Uncharacterized protein	C27B7.9	1	-	-
	Q7YZG5	Tyrosine-protein phosphatase	CELE_Y48G9A.9	1	2	1
	Q7YZT6	Alpha,alpha-trehalose-phosphate synthase [UDP-forming] 1	tps-1	1	1	3
	Q7Z072	TropoNin T	tnt-2	4	-	-
	Q7Z1Q3	ALdehyde deHydrogenase	alh-12	8	-	-
	Q86DC6	Intermediate filament protein ifd-1	ifd-1	7	-	-
	Q86G90	Nuclear Pore complex Protein	npp-9	4	-	-
	Q86GC3	Adenosine Deaminase acting on RNA	adr-1	2	-	-
	Q86LS4	Dauer or Aging adult Overexpression	dao-2	3	3	2
	Q86MI3	Uncharacterized protein	CELE_Y71H10B.1	1	2	3
	Q86NC2	NADH Ubiquinone Oxidoreductase	nuo-2	8	1	-
	Q86NE1	ASpartyl Protease	asp-2	4	-	-
	Q86NH9	TransThyretin-Related family domain	ttr-41	2	3	6
	Q86S40	Probable ADP-dependent glucokinase	C50D2.7	2	-	-
	Q86S57	Aldehyde dehydrogenase	alh-4	12	-	-
	Q86S66	Nascent polypeptide-associated complex subunit alpha	icd-2	12	-	3
	Q8I111	Pyruvate dehydrogenase E1 component subunit alpha	pdha-1	13	14	2
	Q8I4F7	SET (Trithorax/polycomb) domain containing	set-18	1	-	-
	Q8I4K2	Uncharacterized protein	CELE_F32D8.12	1	-	-
	Q8IFX6	Uncharacterized protein	CELE_K06A9.1	1	-	-
	Q8ITY8	Uncharacterized protein	CELE_R148.3	11	-	-
	Q8MNV8	Uncharacterized protein	C14B9.10	1	-	-
	Q8MP09	Nematode Kynurenine AminoTransferase	nkat-3	2	3	2
	Q8MQ42	Uncharacterized protein	CELE_F46H5.7	1	-	-
	Q8MQ51	NUCleoBindin homolog	nucb-1	3	-	-
	Q8MQ99	Uncharacterized protein	C51E3.9	2	-	-
	Q8MXF1	Uncharacterized protein	CELE_F56F11.4	3	-	-
	Q8MXH7	Uncharacterized protein	C11D2.7	1	-	-
	Q8MXI1	Ubiquinol-Cytochrome c oxidoReductase complex	ucr-11	2	2	1
	Q8MXQ7	Threonylcarbamoyladenosine tRNA methylthiotransferase	Y92H12BL.1	1	-	-
	Q8MXR6	Homologous to Drosophila SQD (Squid) protein	sqd-1	6	-	-
	Q8MXS8	Uncharacterized protein	CELE_Y47G6A.22	1	-	-
	Q8MYL7	Catalase	ctl-3	16	5	1
	Q8WQA8	Ribosomal Protein, Small subunit	rps-20	6	2	1
	Q8WQB6	Uncharacterized protein	CELE_Y105E8A.3	10	10	10
	Q8WQC9	Dynamin-Related Protein	drp-1	2	1	-
	Q8WTL6	Uncharacterized protein	hpo-29	6	1	-
	Q8WTM0	Uncharacterized protein	CELE_Y45G5AL.1	1	-	-
	Q8WTM6	Probable actin-related protein 2/3 complex subunit 2	arx-4	1	1	-
	Q93167	Uncharacterized protein	C01G10.7	1	-	-
	Q93235	Sodium/potassium-transporting ATPase subunit beta-1	nkb-1	3	1	-
	Q93242	UDP-glucuronosyltransferase	ugt-23	3	-	-
	Q93244	Cysteine synthase 1	cysl-1	4	-	-
	Q93353	Probable isocitrate dehydrogenase [NAD] subunit beta, mitochondrial	idhb-1	8	-	-
	Q93379	Glutathione reductase, mitochondrial	gsr-1	4	-	-
	Q93459	Cytosolic Fe-S cluster assembly factor NUBP1 homolog	nubp-1	1	-	-
	Q93535	Uncharacterized protein	CELE_F20D1.3	2	2	-
	Q93545	Uncharacterized protein	CELE_F20G2.2	7	2	1
	Q93568	Uncharacterized protein	CELE_F25H2.4	1	-	-
	Q93572	60S acidic ribosomal protein P0	rpa-0	15	5	-
	Q93573	Translationally-controlled tumor protein homolog	tct-1	13	9	4
	Q93576	Nucleoside diphosphate kinase	ndk-1	9	12	18
	Q93615	Probable electron transfer flavoprotein subunit alpha, mitochondrial	F27D4.1	3	-	-
	Q93618	Zinc finger CCCH domain-containing protein 15 homolog	F27D4.4	1	-	-
	Q93619	Branched Chain Keto acid Dehydrogenase e1 (E1) subunit	bckd-1b	3	-	-
	Q93637	Uncharacterized protein	hpo-34	15	3	3
	Q93714	Probable isocitrate dehydrogenase [NAD] subunit alpha, mitochondrial	idha-1	14	1	-
	Q93725	NEDD8	ned-8	1	-	-
	Q93746	SCP-Like extracellular protein	scl-11	1	-	-
	Q93761	Uncharacterized oxidoreductase F53C11.3	F53C11.3	3	1	1
	Q93791	NIDogen (Basement membrane protein)	nid-1	7	-	-
	Q93805	TransThyretin-Related family domain	ttr-31	3	2	2
	Q93831	Uncharacterized protein	CELE_F59C6.5	2	-	-
	Q93873	Probable NADH dehydrogenase [ubiquinone] iron-sulfur protein 2, mitochondrial	gas-1	3	7	5
	Q93934	Uncharacterized protein	CELE_R07H5.8	19	8	5
	Q94010	Uncharacterized protein	CELE_T08G11.1	5	1	4
	Q94055	Serine--pyruvate aminotransferase	agxt-1	2	-	-
	Q94207	SUPpressor	sup-36	1	-	-
	Q94215	Galectin	lec-11	3	6	1
	Q94216	DNaJ domain (Prokaryotic heat shock protein)	dnj-11	3	-	-
	Q94230	Pur alpha Like Protein	plp-1	2	1	-
	Q94241	Yeast SEC homolog	sec-22	1	-	-
	Q94246	GEI-4 (Four) Interacting protein	gfi-1	8	9	3
	Q94261	COP9/Signalosome and eIF3 complex-shared subunit 1	cif-1	5	2	-
	Q94269	Carboxypeptidase	CELE_K10C2.1	23	1	-
	Q94272	FumarylAcetoacetate Hydrolase	fah-1	11	1	-
	Q94300	60S ribosomal protein L11-1	rpl-11.1	8	-	-
	Q94360	Probable NADH dehydrogenase [ubiquinone] iron-sulfur protein 7, mitochondrial	nduf-7	3	2	1
	Q94392	Vesicle-fusing ATPase	nsf-1	1	-	1
	Q94417	C-type lectin domain-containing protein 91	clec-91	1	-	-
	Q95005	Proteasome subunit alpha type-7	pas-4	4	-	-
	Q95008	Proteasome subunit alpha type-5	pas-5	5	2	2
	Q95017	SUMO-conjugating enzyme UBC9	ubc-9	3	-	-
	Q95PZ1	KASH (Klarsicht/ANC-1/Syne Homology) Domain Protein	kdp-1	11	4	1
	Q95Q60	Peptidylprolyl isomerase	fkb-5	3	-	-
	Q95Q68	Uncharacterized protein	C37H5.13	1	-	-
	Q95QL1	Uncharacterized protein	CELE_F13H8.11	1	-	1
	Q95QM5	Uncharacterized protein	unc-115	1	-	-
	Q95QQ4	5-Aminoimidazole-4-carboxamide ribonucleotide formylTransferase/IMP Cyclohydrolase homolog	atic-1	5	-	-
	Q95QR7	Uncharacterized protein	C39D10.8	1	-	-
	Q95QV3	RAB family	rab-3	3	-	-
	Q95QV8	TIA-1/TIAL RNA binding protein homolog	tiar-1	2	-	-
	Q95QW4	Cation diffusion facilitator family protein 1	cdf-1	4	1	-
	Q95QX5	Uncharacterized protein	C07A12.7	1	3	2
	Q95X39	Mitochondrial Ribosomal Protein, Large	mrpl-9	1	-	-
	Q95X42	Uncharacterized protein	C05D2.10	1	-	-
	Q95X44	Vacuolar H ATPase	vha-8	15	7	4
	Q95XD0	EXOSome (Multiexonuclease complex) component	exos-2	1	-	-
	Q95XG9	D-amino-acid oxidase	daao-1	1	-	-
	Q95XI9	Uncharacterized protein	CELE_Y69A2AR.18	6	4	3
	Q95XM5	Uncharacterized protein	CELE_Y71G12B.6	3	3	1
	Q95XM8	Uncharacterized protein	CELE_Y71G12B.25	1	-	-
	Q95XM9	DEAD boX helicase homolog	ddx-27	1	-	-
	Q95XN1	Uncharacterized protein	CELE_Y71G12B.10	1	-	-
	Q95XP5	Calcium-transporting ATPase	mca-3	20	9	5
	Q95XR0	Eukaryotic Initiation Factor	eif-2gamma	6	-	-
	Q95XS1	TRanslocon-Associated Protein	trap-3	1	-	-
	Q95XT5	TRanslocon-Associated Protein	trap-1	3	-	-
	Q95Y04	40S ribosomal protein S28	rps-28	2	1	3
	Q95Y17	Uncharacterized protein	hpo-6	1	-	-
	Q95Y28	Uncharacterized protein	CELE_Y34B4A.9	1	4	2
	Q95Y29	Uncharacterized protein	CELE_Y34B4A.6	1	-	-
	Q95Y83	Probable 39S ribosomal protein L19, mitochondrial	mrpl-19	1	-	-
	Q95Y87	Uncharacterized protein	CELE_R13A5.10	1	-	-
	Q95Y89	Pescadillo homolog	lpd-7	1	-	-
	Q95Y90	60S ribosomal protein L9	rpl-9	7	6	2
	Q95YA9	Adenylyl cyclase-associated protein	cas-1	3	-	-
	Q95YB2	Acyl CoA DeHydrogenase	acdh-9	8	1	1
	Q95YD5	V-type proton ATPase subunit	vha-16	9	7	7
	Q95YD8	Isocitrate dehydrogenase [NAD] subunit, mitochondrial	idhg-2	3	-	-
	Q95YF3	ATP-dependent RNA helicase cgh-1	cgh-1	15	26	17
	Q95ZI6	PITH domain-containing protein ZK353.9	ZK353.9	1	-	-
	Q95ZN7	Glycylpeptide N-tetradecanoyltransferase	nmt-1	18	7	-
	Q95ZQ3	Lysine--tRNA ligase	kars-1	7	-	-
	Q95ZQ4	5'-AMP-activated protein kinase catalytic subunit alpha-2	aak-2	1	-	-
	Q95ZS5	Uncharacterized protein	CELE_F56A8.3	1	1	-
	Q95ZW2	Ribulose-phosphate 3-epimerase	CELE_F08F8.7	3	-	-
	Q965N8	Uncharacterized protein	CELE_Y46E12BL.2	2	-	-
	Q965Q1	Uncharacterized protein	CELE_Y22D7AL.10	2	-	-
	Q965S0	DNA-directed RNA polymerase subunit	rpb-9	2	1	-
	Q965V4	EXPOrtin (Nuclear export receptor)	xpo-2	2	4	-
	Q965W3	Catechol-O-MethylTransferase family	comt-3	2	-	-
	Q965Y1	Methionine aminopeptidase	map-1	1	-	-
	Q966C6	60S ribosomal protein L7a	rpl-7A	8	1	-
	Q966C7	Transaldolase	tald-1	12	16	12
	Q966E7	Uncharacterized protein	CELE_Y104H12D.3	1	-	-
	Q966I7	Uncharacterized protein	CELE_K08D12.3	4	1	1
	Q966I8	Proteasome subunit beta type	pbs-1	2	-	-
	Q966L5	Serrate RNA effector molecule homolog	E01A2.2	1	-	-
	Q966L6	Uncharacterized protein	let-504	2	-	-
	Q967F1	Eukaryotic Initiation Factor	eif-1	3	-	-
	Q9BI71	EPsiN (Endocytic protein) homolog	epn-1	1	-	-
	Q9BIB8	IMportin Beta family	imb-1	6	-	-
	Q9BKQ9	CDGSH Iron Sulfur Domain protein homolog	cisd-3.2	5	-	-
	Q9BKT9	Nuclear pore protein	npp-13	1	-	-
	Q9BKU3	Eukaryotic Initiation Factor	eif-2alpha	4	-	-
	Q9BKU5	Uncharacterized protein	CELE_Y37E3.8	5	5	3
	Q9BKU8	MOdifier of protein AGgregation	moag-4	1	-	-
	Q9BL03	NADH dehydrogenase [ubiquinone] 1 alpha subcomplex subunit 8	CELE_Y54F10AM.5	6	-	-
	Q9BL07	Putative phospholipase B-like 3	Y54F10AM.8	7	7	6
	Q9BL15	Uncharacterized protein	CELE_Y48G8AL.5	1	-	-
	Q9BL19	60S ribosomal protein L17	rpl-17	5	9	6
	Q9BL28	Probable tRNA N6-adenosine threonylcarbamoyltransferase	CELE_Y71H2AM.1	2	-	-
	Q9BL34	Uncharacterized protein	CELE_Y71H2AM.5	4	-	-
	Q9BL46	Uncharacterized protein	CELE_Y71H2AM.11	2	4	2
	Q9BL83	Related to yeast Vacuolar Protein Sorting factor	vps-4	1	-	-
	Q9BL86	Mitochondrial Ribosomal Protein, Large	mrpl-38	1	-	-
	Q9BMU4	ATLastiN (Endoplasmic reticulum GTPase) related	atln-1	8	2	-
	Q9BPN8	Uncharacterized protein Y92H12BR.3	Y92H12BR.3	1	-	-
	Q9GPA0	UDP-Glucose Glycoprotein glucosylTransferase	uggt-1	6	2	-
	Q9GRY9	NOVA kh (KH) homology domain homolog	nova-1	1	-	-
	Q9GRZ9	Transmembrane and Coiled-Coil protein	tcc-1	2	-	-
	Q9GUF2	ACid Phosphatase family	acp-6	6	-	-
	Q9GUF5	Secreted Frizzled-Related Protein	sfrp-1	1	-	-
	Q9GYF1	Troponin I 2	unc-27	1	-	-
	Q9GYI1	Uncharacterized protein	CELE_F29B9.11	2	-	-
	Q9GYM9	ENDonuclease, poly(U) specific	endu-2	3	-	-
	Q9GYQ4	Receptor-type guanylate cyclase gcy-8	gcy-8	1	-	-
	Q9GYS8	Phenylalanyl Amino-acyl tRNA Synthetase	fars-1	4	1	-
	Q9GYT0	Enoyl-CoA Hydratase	ech-1.2	16	2	-
	Q9GZE9	Lipid DroPlet localized protein	ldp-1	9	2	-
	Q9GZH2	RuvB-like 2	ruvb-2	1	-	1
	Q9GZH3	Inosine-5'-monophosphate dehydrogenase	T22D1.3	3	2	1
	Q9GZH4	Dolichyl-diphosphooligosaccharide--protein glycosyltransferase subunit 1	ribo-1	2	-	-
	Q9GZH5	Proteasome Regulatory Particle, Non-ATPase-like	rpn-1	9	4	3
	Q9N2U6	Ragulator complex protein LAMTOR2 homolog	lmtr-2	1	-	-
	Q9N2W7	Probable NADH dehydrogenase [ubiquinone] 1 alpha subcomplex subunit 12	Y94H6A.8	1	-	-
	Q9N357	Uncharacterized protein	CELE_Y55F3AR.2	3	-	-
	Q9N358	T-complex protein 1 subunit theta	cct-8	10	1	-
	Q9N362	Uncharacterized protein	CELE_Y55F3AM.13	2	-	-
	Q9N363	mRNA DeCAPping enzyme	dcap-1	2	-	-
	Q9N384	Galectin	lec-6	9	9	5
	Q9N391	Uncharacterized protein	B0353.1	1	-	-
	Q9N3C9	RNA Polymerase II (B) subunit	rpb-7	1	-	-
	Q9N3D9	NADH Ubiquinone oxidoreductase Fe-S protein	nduf-5	3	-	-
	Q9N3F2	Uncharacterized protein	CELE_Y54E10A.6	1	-	-
	Q9N3H3	Uncharacterized protein	CELE_Y53G8AL.2	12	3	1
	Q9N3I1	Uncharacterized protein	CELE_Y51H7C.13	6	-	-
	Q9N3T5	SPG (Spastic paraplegia)	spg-7	4	-	-
	Q9N3X2	40S ribosomal protein S4	rps-4	22	25	19
	Q9N3Y1	Uncharacterized protein	CELE_Y42H9AR.1	13	1	-
	Q9N3Z0	SeQueSTosome related	sqst-2	5	3	2
	Q9N408	Mitochondrial import inner membrane translocase subunit Tim8	ddp-1	1	-	-
	Q9N456	GLutaRedoXin	glrx-10	4	-	-
	Q9N4A5	Phosphotransferase	hxk-3	7	4	1
	Q9N4A7	Protein SEC13 homolog	npp-20	4	-	-
	Q9N4D8	Neuropeptide-like peptides nlp-40	nlp-40	2	-	-
	Q9N4F3	AP complex subunit beta	apb-1	5	2	1
	Q9N4G8	Receptor expression-enhancing protein	yop-1	1	-	-
	Q9N4H7	Coatomer subunit alpha	copa-1	28	22	19
	Q9N4I0	Actin-related protein 3	arx-1	1	1	2
	Q9N4I3	Uncharacterized protein	CELE_Y71F9AL.9	5	-	-
	Q9N4I4	60S ribosomal protein L10a	rpl-10a	5	3	1
	Q9N4J2	Vitellogenin-3	vit-3	85	89	77
	Q9N4J8	T-complex protein 1 subunit gamma	cct-3	16	2	-
	Q9N4L6	Uncharacterized protein	CELE_ZK973.11	1	-	-
	Q9N4L8	LiPid Depleted	lpd-5	1	1	1
	Q9N4M0	Pyruvate Dehydrogenase Phosphatase homolog	pdp-1	1	-	-
	Q9N4M4	Nuclear anchorage protein 1	anc-1	16	-	-
	Q9N4X8	Glutathione S-transferase P 10	gst-10	7	19	26
	Q9N4Y8	NADH Ubiquinone Oxidoreductase	nuo-5	7	-	-
	Q9N4Y9	Zinc finger protein-like 1 homolog	Y45G12B.2	1	-	-
	Q9N538	DeHydrogenases, Short chain	dhs-9	1	-	-
	Q9N584	Uncharacterized protein	let-630	1	-	-
	Q9N590	Uncharacterized protein	pfkb-1.1	1	-	-
	Q9N599	Proteasome subunit alpha type-4	pas-3	5	6	-
	Q9N5B3	Uncharacterized protein	CELE_W08E12.7	14	1	-
	Q9N5E4	Uncharacterized protein	CELE_T02H6.11	3	-	-
	Q9N5F6	Uncharacterized protein	CELE_R193.2	3	-	-
	Q9N5N3	SCP-Like extracellular protein	scl-12	3	-	-
	Q9N5N4	SCP-Like extracellular protein	scl-13	4	-	-
	Q9N5S7	Uncharacterized protein	CELE_F49H12.5	9	-	-
	Q9N5T2	Uncharacterized protein	CELE_F45D11.14	41	44	39
	Q9N5U1	Alpha-1,4 glucan phosphorylase	CELE_T22F3.3	40	56	31
	Q9N5V3	IMportin Beta family	imb-3	19	18	14
	Q9N5Y2	Probable very-long-chain enoyl-CoA reductase art-1	art-1	4	6	1
	Q9NA26	Vacuolar protein sorting-associated protein 28 homolog	vps-28	1	-	-
	Q9NA74	Uncharacterized protein	CELE_Y57A10A.26	3	3	3
	Q9NA75	Trimeric intracellular cation channel type 1B.1	Y57A10A.10	2	1	1
	Q9NA98	Actin-Related Proteins	arp-1	2	-	-
	Q9NAB3	Glutathione S-Transferase	gst-27	4	-	-
	Q9NAB4	Glutathione S-Transferase	gst-26	4	-	-
	Q9NAG5	Uncharacterized protein	CELE_Y48C3A.3	1	-	-
	Q9NAI5	Uncharacterized protein	CELE_Y39G8B.1	10	-	-
	Q9NAQ2	Uncharacterized protein	CELE_JC8.2	1	-	-
	Q9NEN6	40S ribosomal protein S6	rps-6	7	-	-
	Q9NEQ0	Omega-3 fatty acid desaturase fat-1	fat-1	3	-	-
	Q9NES7	Uncharacterized protein	CELE_Y39B6A.1	4	6	4
	Q9NES8	Serine/threonine-protein phosphatase 5	pph-5	1	-	-
	Q9NEW6	Probable splicing factor, arginine/serine-rich 3	rsp-3	3	-	-
	Q9NEY7	Uncharacterized protein	CELE_Y105E8A.11	1	-	-
	Q9NEZ8	Enoyl-CoA Hydratase	ech-7	7	-	-
	Q9NF11	Hypoxanthine phosphoribosyltransferase	hprt-1	6	1	4
	Q9NLD1	HnRNP A1 homolog	hrp-2	6	-	-
	Q9TXI4	Uncharacterized protein	CELE_F23C8.5	2	-	-
	Q9TXP0	40S ribosomal protein S27	rps-27	8	6	4
	Q9TXQ7	Uncharacterized protein	C01G5.9	1	2	3
	Q9TYL9	Coatomer subunit beta	copb-1	9	-	1
	Q9TYN2	tRNA-dihydrouridine(47) synthase [NAD(P)(+)]	CELE_Y37E11B.5	1	-	-
	Q9TYP9	Calcium-transporting ATPase	mca-2	4	-	-
	Q9TYQ7	Uncharacterized protein	CELE_H04M03.12	1	-	-
	Q9TYS3	Ferritin	ftn-2	1	-	-
	Q9TYX1	Dipeptidyl Peptidase Four (IV) family	dpf-5	3	-	-
	Q9TYY0	Uncharacterized protein	CELE_M57.2	3	1	-
	Q9TZ51	Fatty Acid/Retinol binding protein	far-7	1	-	-
	Q9TZ68	Cytochrome OXidase assembly protein	cox-17	1	-	-
	Q9TZC4	Integrin-linked protein kinase homolog pat-4	pat-4	6	-	2
	Q9TZD9	HAlF transporter (PGP related)	haf-4	8	1	4
	Q9TZH6	Putative pterin-4-alpha-carbinolamine dehydratase	pcbd-1	5	6	2
	Q9TZI1	Ceramide kinase 1	cerk-1	1	-	-
	Q9TZL8	ATP-dependent 6-phosphofructokinase 1	pfk-1.1	6	1	3
	Q9TZS5	Chaperonin Containing TCP-1	cct-7	25	1	2
	Q9U1Q4	Valine--tRNA ligase	vrs-2	16	3	-
	Q9U1Q7	Uncharacterized protein	emb-4	4	2	3
	Q9U1Q8	Uncharacterized protein	CELE_Y80D3A.9	1	-	-
	Q9U1R7	ARp2/3 compleX component	arx-3	1	-	-
	Q9U1V9	DNaJ domain (Prokaryotic heat shock protein)	dnj-29	2	-	-
	Q9U1W1	TFG related	tfg-1	4	-	-
	Q9U1X9	Ribosomal protein, Large subunit, Acidic (P1)	rla-2	3	1	-
	Q9U1Y6	DeHydrogenases, Short chain	dhs-24	1	-	-
	Q9U202	Uncharacterized protein	CELE_Y57G11C.9	2	-	-
	Q9U210	Uncharacterized protein	CELE_Y57A10A.27	1	-	-
	Q9U217	Fatty Acid Amide Hydrolase homolog	faah-4	2	-	-
	Q9U228	MIF (Macrophage migration Inhibitory Factor) related	mif-1	2	-	-
	Q9U229	Worm AIF (Apoptosis inducing factor) Homolog	wah-1	5	-	-
	Q9U238	TRanslocon-Associated Protein	trap-4	7	1	-
	Q9U241	Acyl carrier protein	CELE_Y56A3A.19	1	-	-
	Q9U296	Malic enzyme	men-1	6	4	4
	Q9U2A8	60S ribosomal protein L37a	rpl-43	3	-	-
	Q9U2D9	Glycogen [starch] synthase	gsy-1	11	5	5
	Q9U2F2	Carnitine Palmitoyl Transferase	cpt-1	1	-	-
	Q9U2G0	Putative U5 small nuclear ribonucleoprotein 200 kDa helicase	snrp-200	8	2	2
	Q9U2H9	Probable elongation factor 1-beta/1-delta 2	eef-1B.2	18	2	1
	Q9U2K8	ABC transporter, class E	abce-1	7	-	-
	Q9U2M4	Hydroxyacid-oxoacid transhydrogenase, mitochondrial	hphd-1	6	-	-
	Q9U2Q8	Peptidylprolyl isomerase	fkb-2	4	2	1
	Q9U2Q9	Glycogen synthase kinase-3	gsk-3	3	3	2
	Q9U2X0	Protein arginine N-methyltransferase 1	prmt-1	10	6	9
	Q9U2Y2	CDK5RAP3-like protein	cdkr-3	1	-	-
	Q9U2Z1	Yeast SEC homolog	sec-23	10	2	2
	Q9U302	Polyadenylate-binding protein	pab-1	19	2	1
	Q9U307	Glutamine synthetase	gln-3	16	2	2
	Q9U329	Uncharacterized protein	CELE_W09C5.8	4	-	-
	Q9U332	60S ribosomal protein L31	rpl-31	1	-	-
	Q9U362	ProGRaNulin homolog	pgrn-1	1	-	-
	Q9U3A1	CDGSH Iron Sulfur Domain protein homolog	cisd-3.1	2	-	-
	Q9U3L5	Uncharacterized protein	C47B2.2	1	-	-
	Q9U3N5	Thioredoxin reductase-like selenoprotein T homolog selt-1.1	selt-1.1	4	1	-
	Q9U3T5	Uncharacterized protein	CELE_Y116F11A.6	1	-	-
	Q9UA61	Galectin	CELE_W04B5.3	8	-	-
	Q9UA63	Mitochondrial Ribosomal Protein, Large	mrpl-30	1	-	-
	Q9UAQ6	RAB family	rab-1	11	9	-
	Q9UAV3	Ubiquitin carboxyl-terminal hydrolase	ubh-1	1	-	-
	Q9UAV5	Malate dehydrogenase	mdh-1	8	4	3
	Q9UAV8	Fatty Acid CoA Synthetase family	acs-1	3	1	-
	Q9UAW8	Uncharacterized protein	CELE_T12B3.3	2	4	4
	Q9UAY9	RNA Polymerase I/III (A/C) shared subunit	rpac-40	3	-	-
	Q9UB28	Myotactin form B	let-805	24	3	2
	Q9XTI0	Probable 3-hydroxyisobutyrate dehydrogenase, mitochondrial	B0250.5	1	-	-
	Q9XTQ7	Histidine-rich membrane protein KE4 homolog 2	hke-4.2	4	3	4
	Q9XTU3	Uncharacterized protein	CELE_Y49E10.18	1	2	1
	Q9XU97	Uncharacterized protein	CELE_F44E5.1	6	2	-
	Q9XUE5	NOmpA Homolog (Drosophila nompA: no mechanoreceptor potential A)	noah-2	1	-	-
	Q9XUE6	Probable phosphomannomutase	F52B11.2	3	-	-
	Q9XUF9	Uncharacterized protein	C49C3.4	1	-	-
	Q9XUL7	C-type LECtin	clec-50	2	-	-
	Q9XUN9	Troponin I 3	tni-3	1	-	-
	Q9XUP3	Eukaryotic translation initiation factor 3 subunit K	eif-3.K	3	-	-
	Q9XUS5	Uncharacterized protein	CELE_K08E3.5	9	2	-
	Q9XUT9	Uncharacterized protein	CELE_K06G5.1	2	-	-
	Q9XUV0	Proteasome subunit beta type	pbs-5	3	-	-
	Q9XUW5	DEAD boX helicase homolog	ddx-17	7	-	-
	Q9XUY0	Uncharacterized protein	CELE_F56G4.6	2	-	-
	Q9XUY5	Probable sodium/potassium-transporting ATPase subunit beta-3	nkb-3	2	-	-
	Q9XVE5	CAAX prenyl protease 1 homolog	fce-1	1	1	-
	Q9XVE9	Ribosomal Protein, Large subunit	rpl-14	2	-	1
	Q9XVF7	60S ribosomal protein L8	rpl-8	9	1	1
	Q9XVI9	Myosin-2 essential light chain	mlc-5	3	-	-
	Q9XVJ3	Quinoid DihydroPteridine Reductase	qdpr-1	1	-	-
	Q9XVK5	NEDD8-conjugating enzyme ubc-12	ubc-12	1	-	-
	Q9XVP0	40S ribosomal protein S15	rps-15	8	11	9
	Q9XVR7	DNA helicase	mcm-3	4	-	-
	Q9XVR8	Putative H/ACA ribonucleoprotein complex subunit 3	nola-3	3	-	-
	Q9XVS1	mRNA cap guanine-N7 methyltransferase	tag-72	1	-	1
	Q9XVS3	C-type lectin domain-containing protein 87	clec-87	1	3	2
	Q9XVS9	DeHydrogenases, Short chain	dhs-22	1	-	-
	Q9XVU3	Amino acid Transporter GlycoProtein subunit	atgp-1	2	-	-
	Q9XVZ2	Uncharacterized protein	CELE_Y7A5A.1	1	1	-
	Q9XW16	Profilin-1	pfn-1	7	-	-
	Q9XW17	Cytokinesis, Apoptosis, RNA-associated	car-1	7	-	-
	Q9XW67	Uncharacterized protein	CELE_Y75B8A.19	2	-	-
	Q9XW92	V-type proton ATPase catalytic subunit A	vha-13	36	12	12
	Q9XWC2	DOMON domain-containing protein Y73F4A.1	Y73F4A.1	1	-	-
	Q9XWD1	Fatty Acid CoA Synthetase family	acs-5	12	6	-
	Q9XWG2	Uncharacterized protein	CELE_Y63D3A.7	3	-	-
	Q9XWI6	Eukaryotic translation initiation factor 3 subunit B	eif-3.B	7	-	-
	Q9XWJ5	Uncharacterized protein	CELE_Y51H1A.3	2	-	-
	Q9XWK2	Uncharacterized protein	CELE_Y54E5A.5	2	-	-
	Q9XWN7	Uncharacterized protein	CELE_Y43F8C.13	2	-	-
	Q9XWP1	Uncharacterized protein	CELE_Y43F8C.7	1	-	-
	Q9XWS4	Ribosomal Protein, Large subunit	rpl-30	8	1	-
	Q9XWS6	Uncharacterized protein	CELE_Y62H9A.5	2	1	1
	Q9XWT3	Uterine Lumin Expressed/locailized	ule-5	5	4	3
	Q9XWT5	Uncharacterized protein	CELE_Y62H9A.3	1	-	-
	Q9XWV2	Putative phospholipase B-like 1	Y37D8A.2	7	3	2
	Q9XWZ2	Acyl-CoA dehydrogenase family member 11	acdh-11	2	-	-
	Q9XX14	Arf-GAP with ANK repeat and PH domain-containing protein cnt-2	cnt-2	1	-	-
	Q9XX57	DAF-16/FOXO Controlled, germline Tumor affecting	dct-16	9	-	-
	Q9XXD0	Uncharacterized protein	CELE_Y48A6B.7	1	-	-
	Q9XXD4	Putative H/ACA ribonucleoprotein complex subunit 2-like protein	Y48A6B.3	2	-	-
	Q9XXF9	Uncharacterized protein	CELE_Y37A1B.5	4	4	2
	Q9XXJ1	Uncharacterized protein	CELE_Y17G7B.3	3	-	-
	Q9XXK1	ATP synthase subunit alpha, mitochondrial	H28O16.1	18	8	5
	Q9XXQ6	TransThyretin-Related family domain	ttr-25	2	-	-
	Q9XXR4	TransThyretin-Related family domain	ttr-24	3	-	-
	Q9XXU9	V-type proton ATPase subunit C	vha-11	3	-	-
	Q9XZI6	Phosphatidylinositol-binding clathrin assembly protein unc-11	unc-11	2	1	1
	Q9Y041	Homogentisate 1,2-dioxygenase	hgo-1	7	8	4
	Q9Y194	Sphingosine-1-phosphate lyase	spl-1	3	1	-
	S6CPF4	Major Sperm Protein	msp-58	4	-	-
	U4PB05	Glutathione peroxidase	gpx-2	4	1	3
	U4PBJ9	FiLamiN (Actin binding protein) homolog	fln-1	20	-	-
	U4PBU8	PLaSTin (Actin bundling protein) homolog	plst-1	4	2	1
	U4PBY0	Enhancer of EfL-1 mutant phenotype	eel-1	3	-	-
	U4PEQ9	cGMP-dependent protein kinase	egl-4	2	-	-
	U4PFH6	Uncharacterized protein	CELE_R02D3.1	13	4	3
	V6CKR1	Inhibitor of Cell Death	icd-2	10	6	-
	V6CLA7	HECtD1 ubiquitin ligase homolog	hecd-1	1	-	-
	V6CLI5	Fatty Acid CoA Synthetase family	acs-13	7	2	-
	V6CLP5	KETtiN (Drosophila actin-binding) homolog	ketn-1	34	-	-
	X5LPX5	Uncharacterized protein	CELE_Y37E3.11	1	-	-
	X5LVA5	NHERF (Mammalian Na/H Exchange Regulatory Factor) Like	nrfl-1	6	-	-
	A0A1C3NSP3	Major sperm protein	CELE_D2007.2	-	1	-
	C2BR92	Uncharacterized protein	C39B5.14	-	1	-
	C6KRN4	Uncharacterized protein	CELE_D1086.11	-	1	-
	G5EBN9	Sodium- and chloride-dependent betaine transporter	snf-3	-	1	-
	G5ECR8	Putative glucosylceramidase 3	gba-3	-	1	-
	G5EDP0	Uncharacterized protein	CELE_Y32F6A.5	-	1	1
	G5EEG6	Carrier protein (C2)	CELE_T09F3.2	-	1	-
	G5EEN3	CED-5	ced-5	-	1	-
	G5EFR6	Calcium-transporting ATPase	mca-1	-	4	-
	G5EGE3	Protein Kinase N (PKN) homolog	pkn-1	-	1	-
	H2KYN6	SMEK (Dictyostelium Suppressor of MEK null) homolog	smk-1	-	1	-
	H2L0Q1	Uncharacterized protein	CELE_ZK6.11	-	1	-
	J7SEY5	Uncharacterized protein	CELE_F53F1.6	-	1	1
	O01578	Probable mitochondrial pyruvate carrier 2	F53F10.3	-	2	3
	O01583	Serine/threonine-protein kinase mrck-1	mrck-1	-	1	-
	O02086	HAlF transporter (PGP related)	haf-2	-	2	4
	O02109	Uncharacterized protein	CELE_W08F4.3	-	3	6
	O16225	PHAryngeal gland Toxin-related	phat-3	-	1	2
	O16369	AdaPtin, Small chain (Clathrin associated complex)	aps-1	-	1	-
	O16466	AuTophaGy (Yeast Atg homolog)	atg-18	-	5	2
	O17805	COLlagen	col-98	-	2	2
	O18069	Seven TM Receptor	str-15	-	1	-
	O44408	GLH-binding kinase 1	kgb-1	-	2	1
	O44874	Protein-tyrosine-phosphatase	CELE_R06B10.2	-	1	-
	O45069	Uncharacterized protein	C11D2.4	-	1	-
	O45227	Uncharacterized protein	B0513.4	-	2	1
	O45380	Alpha,alpha-trehalose-phosphate synthase [UDP-forming] 2	tps-2	-	1	-
	O45417	Uncharacterized protein	CELE_F31D4.2	-	1	1
	O45936	Uncharacterized protein	CELE_Y43F4B.7	-	1	-
	O61845	Chromodomain and Helicase Domain protein	chd-7	-	1	-
	O62388	Ribosomal protein L37	CELE_W01D2.1	-	1	-
	O76735	Synaptogyrin homolog 1	sng-1	-	1	-
	O76743	ATP-dependent RNA helicase glh-4	glh-4	-	2	-
	P17511	Metallothionein-1	mtl-1	-	1	1
	P34526	Uncharacterized protein K12H4.5	K12H4.5	-	2	-
	P34669	Probable dolichyl-diphosphooligosaccharide--protein glycosyltransferase subunit 3	ZK686.3	-	1	1
	P41882	Ankyrin repeat-containing protein F37A4.4	F37A4.4	-	1	-
	P42170	Ribonucleoside-diphosphate reductase small chain	rnr-2	-	1	2
	P46576	SAM50-like protein gop-3	gop-3	-	1	-
	P90790	Uncharacterized protein	CELE_D2030.3	-	1	-
	P91857	RAB family	rab-5	-	1	-
	Q03574	Putative fatty acid elongation protein 4	elo-4	-	1	-
	Q09474	Tryptophan 2,3-dioxygenase	tdo-2	-	1	-
	Q10901	Excitatory amino acid transporter	glt-1	-	1	-
	Q17361	Ubiquitin carboxyl-terminal hydrolase 14	usp-14	-	1	-
	Q17700	Uncharacterized protein	C06B3.1	-	1	1
	Q17871	Uncharacterized protein	C09G9.1	-	1	-
	Q17962	Uncharacterized protein	C14B1.3	-	1	-
	Q18406	Exocyst complex component 5	sec-10	-	1	-
	Q18496	Acetyl-coenzyme A synthetase	acs-19	-	1	-
	Q18598	Peroxisomal Membrane Protein related	pmp-2	-	1	2
	Q18668	Uncharacterized protein	C47D12.2	-	1	-
	Q18687	Uncharacterized protein	C47E8.3	-	2	-
	Q19752	FarNesylTransferase, Beta subunit	fntb-1	-	1	1
	Q1W0R7	Uncharacterized protein	CELE_F10G7.10	-	2	1
	Q20053	ATP Synthase B homolog	asb-1	-	6	4
	Q20624	Molybdenum cofactor biosynthesis protein 1	F49E2.1	-	1	-
	Q21551	MICOS complex subunit MIC19	chch-3	-	1	1
	Q21642	Heme transporter hrg-1	hrg-1	-	2	-
	Q21737	Uncharacterized protein	CELE_R05D11.5	-	4	3
	Q21747	BTB/POZ Domain-containing protein homolog	btbd-10	-	1	-
	Q21828	Probable mitochondrial pyruvate carrier 1	R07E5.13	-	2	2
	Q22129	Uncharacterized protein	CELE_T03G6.3	-	3	-
	Q22712	Myotubularin-related protein 3	mtm-3	-	1	-
	Q22815	Uncharacterized protein	CELE_T26C5.2	-	1	1
	Q23091	Uncharacterized protein	CELE_ZK742.4	-	1	-
	Q23352	GRound-Like (Grd related)	grl-9	-	2	-
	Q23565	C-type LECtin	clec-61	-	1	-
	Q23660	Uncharacterized protein	CELE_ZK899.2	-	2	1
	Q4W4Z2	Reticulon-4-interacting protein 1, mitochondrial	rad-8	-	2	-
	Q5CZ37	FIT family protein fitm-2	fitm-2	-	3	-
	Q65ZI3	DeHydrogenases, Short chain	dhs-30	-	1	-
	Q86MH2	F-box B protein	fbxb-75	-	1	-
	Q93169	Methylthioribose-1-phosphate isomerase	C01G10.9	-	1	-
	Q93538	Rab3 GTPase-activating protein catalytic subunit	rbg-1	-	1	-
	Q93561	Derlin-1	cup-2	-	4	2
	Q94218	Ufm1-specific protease	odr-8	-	1	1
	Q95QB1	Uncharacterized protein	CELE_T13H5.8	-	3	1
	Q95QD1	Transmembrane protein 135 homolog	tmem-135	-	1	-
	Q95R11	Uncharacterized protein	CELE_F28B3.10	-	3	-
	Q95XL0	Uncharacterized protein	CELE_Y54F10BM.9	-	1	-
	Q965T2	Uncharacterized protein	CELE_Y54F10AR.1	-	1	-
	Q965W1	Fatty acid-binding protein homolog 9	lbp-9	-	1	-
	Q9BKR0	N-acetyltransferase 9-like protein	Y67D2.5	-	1	-
	Q9GRZ1	Microtubule End Binding Protein	ebp-1	-	1	-
	Q9N4H6	Glutathione S-Transferase	gst-43	-	1	-
	Q9N4M8	Uncharacterized protein	CELE_ZK616.8	-	1	-
	Q9N585	Piwi-like protein	ppw-2	-	1	-
	Q9N5L0	Uncharacterized protein	CELE_H24K24.4	-	1	-
	Q9N5R9	FACT complex subunit spt-16	spt-16	-	2	-
	Q9NAB2	Glutathione S-Transferase	gst-28	-	1	-
	Q9NAH6	Ribosomal protein S6 kinase beta	rsks-1	-	1	1
	Q9NAK9	Uncharacterized protein	CELE_Y38E10A.1	-	1	-
	Q9NDC9	Lissencephaly-1 homolog	lis-1	-	5	6
	Q9NEZ5	Uncharacterized protein	unc-95	-	1	-
	Q9TYJ7	Dolichol Phosphate Mannosyltransferase	dpm-1	-	1	1
	Q9U1Y2	Uncharacterized protein	CELE_Y60A9.3	-	1	-
	Q9U237	Uncharacterized protein	CELE_Y56A3A.22	-	1	-
	Q9U252	Regulator of SYnapse formation	rsy-1	-	1	-
	Q9U2J0	SLC (SoLute Carrier) homolog	slc-25a46	-	2	-
	Q9XTU5	Uncharacterized protein	CELE_Y49E10.16	-	2	-
	Q9XU13	Calcium-transporting ATPase	sca-1	-	21	12
	Q9XVQ9	Elongation of very long chain fatty acids protein	elo-2	-	12	8
	Q9XW02	Uncharacterized protein	CELE_Y54G11A.4	-	2	-
	Q9XW37	Uncharacterized protein	CELE_Y69E1A.5	-	2	1
	Q9XWU8	Ectopic P granules protein 3	epg-3	-	2	2
	Q9XWW1	Probable signal peptidase complex subunit 2	hpo-21	-	4	3
	S6FCZ1	Uncharacterized protein	let-767	-	11	3
	S6FWN4	K+/Cl-Cotransporter	kcc-1	-	1	-
	U4PEB6	Uncharacterized protein	CELE_M4.1	-	1	-
	V6CJY2	Ubiquitin carboxyl-terminal hydrolase	CELE_H34C03.2	-	1	-
	V6CLD3	Uncharacterized protein	CELE_W04C9.9	-	1	-
	W6RQY9	Uncharacterized protein	CELE_Y92H12A.4	-	1	-
	A5Z2S9	Uncharacterized protein	CELE_ZK809.8	-	-	1
	G5ECM9	Cystatin	cpi-2	-	-	1
	H2KZQ0	Uncharacterized protein	CELE_F11D5.1	-	-	1
	O01854	Uncharacterized protein	CELE_F32B5.1	-	-	1
	P48583	ER lumen protein-retaining receptor	erd-2	-	-	1
	P49594	Ca(2+)/calmodulin-dependent protein kinase phosphatase	fem-2	-	-	1
	P52010	Peptidyl-prolyl cis-trans isomerase 2	cyn-2	-	-	1
	Q18932	Putative carbonic anhydrase-like protein 2	cah-2	-	-	1
	Q21473	AQuaPorin or aquaglyceroporin related	aqp-7	-	-	1
	Q45EL5	Similar to Transporter Of divalent Cations	toc-1	-	-	13
	Q4JFH7	Uncharacterized protein	CELE_ZK470.2	-	-	1
	Q5FC46	Uncharacterized protein	CELE_F17B5.6	-	-	1
	Q7Z139	Ceramide synthase hyl-2	hyl-2	-	-	2
	Q95XX1	Nicotinate phosphoribosyltransferase	nprt-1	-	-	1
	Q95Y96	Uncharacterized protein	CELE_M04F3.4	-	-	2
	Q9N4G1	Uncharacterized protein	CELE_Y71F9B.1	-	-	2
	Q9XU15	Phosphotransferase	hxk-2	-	-	1

## Sheet: SA1_Azf_labeled_with_enrich
				PSMs
	Accession	Description	Gene name	N=1	N=2	N=3	Tissue enrichment analysis1
	G5ED94	3A339	3A339	1	1	2	-
	G5EBI0	4D656	4D656	9	5	9	-
	G5EF26	Putative low density lipoprotein receptor associated protein (37.4 kD)	5N226	-	-	1	-
	Q19004	Acid Alpha Glucosidase Relate	aagr-1	5	20	16	-
	Q21750	Acid Alpha Glucosidase Relate	aagr-2	50	36	44	-
	Q20239	Acid Alpha Glucosidase Relate	aagr-3	34	24	37	-
	P45894	5'-AMP-activated protein kinase catalytic subunit alpha-1	aak-1	-	-	2	Annotated as neuronal localization
	Q95ZQ4	5'-AMP-activated protein kinase catalytic subunit alpha-2	aak-2	17	22	20	-
	Q9XUY2	AMP-Activated Kinase Beta subunit	aakb-1	-	1	1	-
	Q9NAH7	AMP-Activated Kinase Beta subunit	aakb-2	-	-	4	-
	A0A1T5HUK9	AMP-Activated protein Kinase Gamma subunit	aakg-1	5	2	6	-
	O02168	AMP-Activated protein Kinase Gamma subunit	aakg-2	6	14	9	-
	H2L0K0	AMP-Activated protein Kinase Gamma subunit	aakg-4	2	-	-	Annotated as neuronal localization
	O01541	Alanine--tRNA ligase, cytoplasmic	aars-2	16	19	22	-
	Q19834	Amino Acid Transporter	aat-1	7	7	7	Annotated as neuronal localization
	A0A0K3AVL7	Amino Acid Transporter	aat-3	5	5	4	Annotated as neuronal localization
	Q9U2K8	ABC transporter, class E	abce-1	8	12	10	-
	Q19554	ABC transporter, class F	abcf-1	5	4	3	-
	G5EFG4	ABC transporter, class F	abcf-2	7	5	10	-
	Q20306	ABC transporter, class F	abcf-3	5	3	7	-
	Q965S2	ABHydrolase Domain containing homolog	abhd-12	-	-	2	-
	P03949	Tyrosine-protein kinase abl-1	abl-1	-	3	-	Annotated as neuronal localization
	Q1RS86	ABC Transporter family	abt-2	-	-	1	-
	Q9TXV8	ABC Transporter family	abt-4	-	3	5	Annotated as neuronal localization
	O01842	ABC Transporter family	abt-6	-	-	1	-
	G4SRS5	ABC Transporter, Mitochondrial	abtm-1	3	-	-	-
	B3WFV9	Anion exchange protein	abts-1	41	20	23	-
	G5EBE4	Anion transporter ABTS-3	abts-3	3	-	-	Annotated as neuronal localization
	Q58QG8	Anion transporter ABTS-4a	abts-4	3	5	6	-
	O45552	ACetyl-CoA Acyltransferase 2 homolog	acaa-2	-	9	9	-
	O01805	Acyl-CoA-binding protein homolog 1	acbp-1	9	9	12	-
	Q20507	Acyl-CoA-binding protein homolog 3	acbp-3	9	8	9	-
	H2KZG6	Acyl CoA DeHydrogenase	acdh-1	5	4	-	-
	Q22347	Probable medium-chain specific acyl-CoA dehydrogenase 10, mitochondrial	acdh-10	8	4	6	-
	Q9XWZ2	Acyl-CoA dehydrogenase family member 11	acdh-11	2	5	3	-
	Q19057	Acyl CoA DeHydrogenase	acdh-12	9	18	17	-
	H2KYN3	Acyl CoA DeHydrogenase	acdh-13	-	-	1	-
	O44549	Acyl CoA DeHydrogenase	acdh-3	15	13	8	-
	Q22781	Acyl CoA DeHydrogenase	acdh-7	3	6	7	-
	Q95YB2	Acyl CoA DeHydrogenase	acdh-9	2	5	3	-
	O01590	ACaD (ACAD, acyl-CoA Dehydrogenase) Sequence homolog	acds-10	8	7	20	-
	Q18599	ACEtyl-CoA Regulator	acer-1	1	25	30	-
	P91156	ACINus (Mammalian Apoptotic Chromatin condensation Inducer in the Nucleus) homolog	acin-1	1	1	1	-
	Q93841	Putative 1-acyl-sn-glycerol-3-phosphate acyltransferase acl-1	acl-1	-	1	2	-
	Q11087	Putative 1-acyl-sn-glycerol-3-phosphate acyltransferase acl-12	acl-12	-	-	2	Annotated as neuronal localization
	O01882	ACyLtransferase-like	acl-14	13	-	-	Annotated as neuronal localization
	Q95R03	ACyLtransferase-like	acl-14	-	16	14	Annotated as neuronal localization
	Q9N5S8	ACyLtransferase-like	acl-4	-	2	5	-
	G5EFP8	ACyLtransferase-like	acl-7	1	-	4	-
	Q23087	ACyLtransferase-like	acl-9	9	-	9	-
	P53585	Probable ATP-citrate synthase	acly-1	50	52	62	-
	P90731	ATP-citrate synthase	acly-2	-	-	32	-
	Q23500	Probable cytoplasmic aconitate hydratase	aco-1	38	50	68	-
	P34455	Probable aconitate hydratase, mitochondrial	aco-2	15	34	43	-
	O62140	Acyl-coenzyme A oxidase	acox-1.1	3	7	7	-
	O62137	Acyl-coenzyme A oxidase	acox-1.2	-	1	-	-
	P34355	Probable peroxisomal acyl-coenzyme A oxidase 1.5	acox-1.5	10	8	10	-
	Q20992	Acyl-coenzyme A oxidase	acox-3	13	14	11	-
	Q19390	ACid Phosphatase family	acp-5	1	6	3	-
	Q9GUF2	ACid Phosphatase family	acp-6	2	1	1	-
	Q21645	AcetylCholine Receptor	acr-10	1	-	-	-
	Q9UAV8	Fatty Acid CoA Synthetase family	acs-1	2	-	1	-
	Q20264	Fatty Acid CoA Synthetase family	acs-11	11	7	6	-
	V6CLI5	Fatty Acid CoA Synthetase family	acs-13	20	21	18	-
	Q19339	Fatty Acid CoA Synthetase family	acs-14	23	24	29	-
	Q18660	Fatty Acid CoA Synthetase family	acs-17	2	3	9	-
	Q18496	Acetyl-coenzyme A synthetase	acs-19	40	61	88	-
	O18693	Fatty Acid CoA Synthetase family	acs-2	8	34	30	-
	Q18916	Fatty Acid CoA Synthetase family	acs-22	14	15	15	-
	Q20121	Fatty Acid CoA Synthetase family	acs-4	43	35	37	-
	Q9XWD1	Fatty Acid CoA Synthetase family	acs-5	12	18	13	-
	Q17577	Fatty Acid CoA Synthetase family	acs-7	-	1	1	-
	P0DM41	Actin-1	act-1	73	44	64	-
	P10986	Actin-4	act-4	74	46	64	Annotated as neuronal localization
	O45815	ACTin	act-5	63	61	60	-
	Q9U9K0	Adducin-related protein 1	add-1	7	-	2	Annotated as neuronal localization
	Q20952	Adducin-related protein 2	add-2	-	-	5	-
	Q9U3D6	Adenosine Deaminase acting on RNA	adr-1	7	14	15	-
	Q22618	Probable double-stranded RNA-specific adenosine deaminase	adr-2	3	1	1	-
	O45218	Alkyldihydroxyacetonephosphate synthase	ads-1	30	49	57	-
	Q21774	Adenylosuccinate lyase	adsl-1	23	28	31	-
	P91134	Adenylosuccinate synthetase	adss-1	9	11	15	-
	O02626	MAP kinase-activating death domain protein	aex-3	-	1	7	-
	G5EBS5	Rab27	aex-6	6	5	4	-
	Q86NJ4	AFaDin (Actin filament binding protein) homolog	afd-1	-	-	1	-
	O62460	ArylForMamiDase	afmd-2	-	1	3	-
	G5EFH7	Arf-1 Guanine nucleotide Exchange Factor homolog	agef-1	5	7	7	-
	O62334	AGL (Amylo-1,6-GLucosidase, 4-alpha-glucanotransferase) glycogen debranching enzyme	agl-1	6	5	5	-
	G5EG68	AGRin (Synaptic protein) homolog	agr-1	1	-	-	Annotated as neuronal localization
	Q94055	Serine--pyruvate aminotransferase	agxt-1	2	1	3	-
	O02219	Aryl hydrocarbon receptor nuclear translocator homolog	aha-1	1	2	4	Annotated as neuronal localization
	P27604	Adenosylhomocysteinase	ahcy-1	27	53	64	-
	Q21221	Uncharacterized protein	aho-3	-	-	1	-
	Q17740	ALG-1 INteracting protein	ain-1	6	4	12	-
	H2KY58	ALG-1 INteracting protein	ain-2	5	4	4	-
	Q9XUW8	Arsenite Inducible Protein	aip-1	6	2	6	Annotated as neuronal localization
	G5EDL3	Aurora/Ipl1 Related kinase	air-1	-	-	1	-
	A0A1C3NSP2	Apical Junction Molecule	ajm-1	2	2	5	-
	H2KZI9	A Kinase Anchor protein	aka-1	-	1	6	-
	Q09285	KH domain-containing protein akap-1	akap-1	11	6	10	-
	Q17941	Serine/threonine-protein kinase akt-1	akt-1	26	26	26	-
	Q9XTG7	Serine/threonine-protein kinase akt-2	akt-2	3	9	11	-
	P54216	Fructose-bisphosphate aldolase 1	aldo-1	17	17	22	-
	P46563	Fructose-bisphosphate aldolase 2	aldo-2	17	21	23	-
	Q95QK5	ALS/FTD Associated gene homolog	alfa-1	2	-	1	Annotated as neuronal localization
	G5EES3	Protein argonaute	alg-1	39	18	27	-
	O16720	Protein argonaute	alg-2	26	12	11	-
	P92012	Asparagine Linked Glycosylation (ALG) homolog, Nematode	algn-13	-	1	3	Annotated as neuronal localization
	U4PE03	Asparagine Linked Glycosylation (ALG) homolog, Nematode	algn-14	6	2	3	Annotated as neuronal localization
	Q19265	Asparagine Linked Glycosylation (ALG) homolog, Nematode	algn-2	-	5	2	-
	Q20780	ALdehyde deHydrogenase	alh-1	16	15	26	-
	Q20352	ALdehyde deHydrogenase	alh-11	1	4	3	Annotated as neuronal localization
	Q7Z1Q3	ALdehyde deHydrogenase	alh-12	2	11	11	-
	P54889	Probable delta-1-pyrroline-5-carboxylate synthase	alh-13	5	18	15	-
	G5ECV9	10-formyltetrahydrofolate dehydrogenase	alh-3	11	13	9	-
	Q86S57	Aldehyde dehydrogenase	alh-4	11	20	25	-
	G5EC31	ALdehyde deHydrogenase	alh-6	10	7	3	-
	O02266	ALdehyde deHydrogenase	alh-7	-	2	2	-
	P52713	Probable methylmalonate-semialdehyde dehydrogenase [acylating], mitochondrial	alh-8	13	16	16	-
	P46562	Putative aldehyde dehydrogenase family 7 member A1 homolog	alh-9	1	1	-	-
	G5EFL5	ALP/Enigma encoding	alp-1	6	10	5	-
	P34552	Apoptosis-linked gene 2-interacting protein X 1	alx-1	11	27	27	-
	Q17561	Ref/ALY RNA export adaptor family	aly-1	-	1	5	-
	Q21559	Ref/ALY RNA export adaptor family	aly-3	2	3	4	-
	P16356	DNA-directed RNA polymerase II subunit RPB1	ama-1	5	11	13	-
	Q2PJ74	Alpha-mannosidase	aman-2	5	6	7	-
	H2KZ19	AMP deaminase	ampd-1	45	42	44	-
	Q21004	AMPHiphysin homolog	amph-1	3	3	4	-
	G5EDH7	AANAT (Arylalkylamine N-AcetylTransferase) homolog	anat-1	5	7	14	-
	Q9N4M4	Nuclear anchorage protein 1	anc-1	32	51	61	-
	O45865	Adenine Nucleotide Translocator	ant-1.1	53	55	78	-
	Q17820	SUMO-activating enzyme subunit aos-1	aos-1	3	3	5	-
	Q22601	AdaPtin, Alpha chain (Clathrin associated complex)	apa-2	18	12	15	-
	Q9N4F3	AP complex subunit beta	apb-1	37	31	43	-
	O16637	AP-3 complex subunit delta	apd-3	-	1	2	-
	Q8WQB3	AdaPtin, Gamma chain (Clathrin associated complex)	apg-1	15	11	22	-
	Q23316	Nicastrin	aph-2	-	1	1	-
	Q10651	Amyloid-beta-like protein	apl-1	5	5	4	-
	O01755	AdaPtin, Mu/medium chain (Clathrin associated complex)	apm-1	7	6	13	-
	O44750	Xaa-Pro aminopeptidase app-1	app-1	3	10	5	-
	O16369	AdaPtin, Small chain (Clathrin associated complex)	aps-1	1	4	2	-
	Q19123	AdaPtin, Small chain (Clathrin associated complex)	aps-2	4	2	-	Annotated as neuronal localization
	Q8T874	AdaPtin, Small chain (Clathrin associated complex)	aps-3	3	-	2	Annotated as neuronal localization
	Q19202	Apyrase apy-1	apy-1	16	21	20	-
	Q19949	AQuaPorin or aquaglyceroporin related	aqp-1	3	5	7	-
	Q8IG23	AQuaPorin or aquaglyceroporin related	aqp-1	3	5	-	-
	O46024	Aquaporin	aqp-11	-	-	2	-
	Q17571	AQuaPorin or aquaglyceroporin related	aqp-2	1	2	3	-
	G5EEK0	AQuaPorin or aquaglyceroporin related	aqp-4	5	2	-	-
	Q21473	AQuaPorin or aquaglyceroporin related	aqp-7	3	5	4	-
	Q9TZN1	Protein archease-like	arch-1	1	1	4	-
	Q19102	Alcohol/Ribitol Dehydrogenase family	ard-1	2	2	4	-
	Q94231	ADP-ribosylation factor 1-like 1	arf-1.1	15	11	21	-
	Q10943	ADP-ribosylation factor 1-like 2	arf-1.2	34	25	22	-
	G5EFK4	ADP-Ribosylation Factor related	arf-3	24	23	25	-
	Q9U2S4	ADP-Ribosylation Factor related	arf-6	5	4	7	Annotated as neuronal localization
	Q20758	ADP-ribosylation factor-like protein 1	arl-1	5	3	5	-
	O45379	ADP-ribosylation factor-like protein 3	arl-3	3	6	3	Annotated as neuronal localization
	G5EDC6	ARF-Like	arl-8	21	9	16	-
	Q9NA98	Actin-Related Proteins	arp-1	9	24	22	-
	Q9GYR2	Actin-Related Proteins	arp-11	2	-	-	-
	P51485	Beta-arrestin arr-1	arr-1	-	1	2	-
	Q17624	ARRestin Domain protein	arrd-25	5	4	6	-
	Q23674	ARRestin Domain protein	arrd-5	-	1	-	Annotated as neuronal localization
	D1MN74	ARRestin Domain protein	arrd-6	-	-	1	Annotated as neuronal localization
	Q9XXI4	ARRestin Domain protein	arrd-7	-	1	2	Annotated as neuronal localization
	Q9N5Y2	Probable very-long-chain enoyl-CoA reductase art-1	art-1	8	12	8	-
	Q9N4I0	Actin-related protein 3	arx-1	9	9	9	-
	P53489	Actin-related protein 2	arx-2	14	16	19	-
	Q9U1R7	ARp2/3 compleX component	arx-3	11	9	12	-
	Q8WTM6	Probable actin-related protein 2/3 complex subunit 2	arx-4	15	19	30	-
	Q9XWV3	Probable actin-related protein 2/3 complex subunit 3	arx-5	5	3	2	-
	P58798	Probable actin-related protein 2/3 complex subunit 4	arx-6	5	5	3	-
	O61861	Actin-related protein 2/3 complex subunit 5	arx-7	3	-	-	-
	O45686	Acid ceramidase	asah-1	3	1	4	Annotated as neuronal localization
	Q20053	ATP Synthase B homolog	asb-1	3	4	-	-
	Q19126	ATP Synthase B homolog	asb-2	8	8	12	-
	G5EDK1	ASC-1	asc-1	3	4	2	-
	Q19326	Probable histone chaperone asf-1	asf-1	11	4	5	-
	Q18803	Probable ATP synthase subunit g 2, mitochondrial	asg-2	10	7	9	-
	Q23498	Sphingomyelin phosphodiesterase 2	asm-2	1	-	-	Annotated as neuronal localization
	P30632	ATPase asna-1	asna-1	22	23	30	-
	Q21463	Asparagine synthetase	asns-2	22	14	21	-
	G5EEI4	ASpartyl Protease	asp-1	68	83	84	-
	Q18020	ASpartyl Protease	asp-10	9	10	17	-
	O01531	ASpartyl Protease	asp-12	-	-	1	-
	Q22972	ASpartyl Protease	asp-13	18	10	10	-
	Q94271	ASpartyl Protease	asp-14	1	-	-	-
	Q8MYN5	ASpartyl Protease	asp-17	5	-	1	-
	Q86NE1	ASpartyl Protease	asp-2	15	17	12	-
	P55956	Aspartic protease 3	asp-3	64	48	50	-
	Q21966	ASpartyl Protease	asp-4	29	32	51	-
	O01532	ASpartyl Protease	asp-5	5	3	3	-
	O01530	Aspartic protease 6	asp-6	36	47	58	-
	O16338	ASpartyl Protease	asp-8	2	2	-	Annotated as neuronal localization
	O45072	ASpartyl Protease	asp-9	-	1	-	-
	Q20748	ATPase family AAA domain-containing protein 3	atad-3	6	2	5	-
	Q23192	Alpha-tubulin N-acetyltransferase 2	atat-2	15	9	10	Annotated as neuronal localization
	P90914	Arginyl-tRNA--protein transferase 1	ate-1	-	-	4	Annotated as neuronal localization
	Q86MD3	ATF (cAMP-dependent transcription factor) family	atf-7	-	-	1	Annotated as neuronal localization
	P34379	Autophagy-related protein 13 homolog	atg-13	-	1	-	Annotated as neuronal localization
	O16466	AuTophaGy (Yeast Atg homolog)	atg-18	18	9	13	-
	Q21480	AuTophaGy (Yeast Atg homolog)	atg-2	1	6	15	-
	Q9N369	Autophagy-related protein 3	atg-3	7	13	15	-
	K8ESC5	Cysteine protease	atg-4.1	10	27	23	-
	Q3V5I7	Autophagy protein 5	atg-5	4	7	9	-
	G5EBK4	AuTophaGy (Yeast Atg homolog)	atg-7	-	-	1	-
	Q9TXN6	Autophagy-related protein 9	atg-9	4	1	7	Annotated as neuronal localization
	Q8T3F2	Adipose TriGlyceride Lipase	atgl-1	-	-	2	Annotated as neuronal localization
	Q9XVU3	Amino acid Transporter GlycoProtein subunit	atgp-1	13	10	16	-
	O45298	Amino acid Transporter GlycoProtein subunit	atgp-2	3	3	3	-
	A0A061ACY0	Acyl protein THioesterase family	ath-1	7	18	10	-
	Q95QQ4	5-Aminoimidazole-4-carboxamide ribonucleotide formylTransferase/IMP Cyclohydrolase homolog	atic-1	9	9	11	-
	Q9BMU4	ATLastiN (Endoplasmic reticulum GTPase) related	atln-1	29	57	92	-
	Q9XVU8	AcTiniN	atn-1	52	69	88	-
	P46561	ATP synthase subunit beta, mitochondrial	atp-2	85	106	123	-
	Q7JNG1	ATP synthase subunit	atp-3	-	1	2	-
	O16517	ATP synthase subunit	atp-4	2	3	7	-
	Q17763	ATP synthase subunit	atp-5	7	7	6	-
	O17406	AT hook Transcription Factor family	attf-2	2	2	2	-
	D4PH96	ATX (Ataxin) related	atx-2	10	8	6	-
	Q17412	Uncharacterized protein	B0001.3	-	1	1	Annotated as neuronal localization
	Q17413	Probable uridine-cytidine kinase	B0001.4	7	2	4	-
	Q9U3S8	Uncharacterized protein	B0035.1	5	2	2	-
	Q17437	Uncharacterized protein	B0035.13	1	3	-	-
	Q17432	Uncharacterized protein	B0035.3	5	1	4	-
	Q336L1	Uncharacterized protein	B0205.13	2	2	4	Annotated as neuronal localization
	O61741	Uncharacterized protein	B0205.6	5	5	2	-
	O01426	Uncharacterized protein	B0207.6	5	2	4	-
	Q17457	Uncharacterized protein	B0222.5	-	1	1	-
	Q09438	S-methyl-5'-thioadenosine phosphorylase	B0228.7	5	11	11	-
	O16497	Carboxylic ester hydrolase	B0238.1	1	2	3	-
	Q9XTI0	Probable 3-hydroxyisobutyrate dehydrogenase, mitochondrial	B0250.5	-	1	4	-
	O01441	Uncharacterized protein	B0261.1	-	-	2	Annotated as neuronal localization
	Q7Z116	Uncharacterized protein	B0261.8	2	1	-	-
	P41938	Probable 3-hydroxyacyl-CoA dehydrogenase B0272.3	B0272.3	9	22	15	-
	P42000	U3 small nucleolar RNA-associated protein 18 homolog	B0280.9	-	1	1	-
	O16614	Uncharacterized protein	B0281.3	1	-	1	Annotated as neuronal localization
	P46554	Probable leucine carboxyl methyltransferase 1	B0285.4	6	3	3	-
	Q10457	Probable multifunctional protein ADE2	B0286.3	3	5	4	-
	Q9TXP8	Uncharacterized protein	B0294.1	-	-	2	Annotated as neuronal localization
	Q10928	Uncharacterized protein B0302.5	B0302.5	2	1	-	-
	P34255	Uncharacterized protein B0303.3	B0303.3	2	4	4	-
	Q17474	Uncharacterized protein	B0334.3	21	22	25	-
	Q10954	Uncharacterized protein	B0336.3	-	2	2	-
	Q7JPQ6	Uncharacterized protein B0361.3	B0361.3	3	2	7	-
	Q9XU45	Uncharacterized protein	B0379.1	-	-	1	-
	Q17499	Uncharacterized protein	B0395.3	6	11	15	-
	Q11077	Uncharacterized protein B0403.3	B0403.3	7	8	15	-
	Q11073	Uncharacterized protein B0416.5	B0416.5	21	4	9	-
	Q3HKB5	Uncharacterized protein	B0432.14	-	1	1	Annotated as neuronal localization
	Q03564	Uncharacterized protein B0464.6	B0464.6	-	2	4	-
	Q9BIB3	Probable protein phosphatase methylesterase 1	B0464.9	-	-	2	-
	Q17515	Uncharacterized protein	B0491.1	2	1	1	Annotated as neuronal localization
	Q17512	Uncharacterized protein	B0491.5	5	12	6	-
	A5Z2S5	Uncharacterized protein	B0491.6	-	1	1	-
	Q17514	Diphthine synthase	B0491.7	-	3	2	-
	Q09214	Uncharacterized protein B0495.5	B0495.5	1	2	4	-
	Q09216	Putative endoplasmic reticulum metallopeptidase 1-A	B0495.7	9	10	13	-
	Q22885	BRO1 domain-containing protein BROX homolog	B0507.2	2	14	9	-
	E3W720	Uncharacterized protein	B0507.6	2	7	9	-
	Q22882	Uncharacterized protein	B0507.8	11	12	15	-
	O61815	RNA helicase	B0511.6	-	9	17	-
	O45227	Uncharacterized protein	B0513.4	-	1	1	Annotated as neuronal localization
	U4PBQ7	Uncharacterized protein	B0546.3	-	-	1	-
	Q17532	Uncharacterized protein	B0564.7	4	5	3	-
	Q03565	Barrier-to-autointegration factor 1	baf-1	14	20	16	-
	O44739	BAG family molecular chaperone regulator 1	bag-1	-	1	2	-
	G5ECL4	BAM-2	bam-2	4	5	4	-
	O45137	Biogenic Amine Synthesis related	bas-1	6	7	9	-
	O76611	BTB and MATH domain containing	bath-26	-	-	1	Annotated as neuronal localization
	Q20681	BTB and MATH domain-containing protein 38	bath-38	-	1	-	Annotated as neuronal localization
	Q22460	Beta carbonic anhydrase 1	bca-1	6	2	4	-
	D3NQA9	Carbonic anhydrase	bca-2	2	5	5	-
	P54688	Branched-chain-amino-acid aminotransferase, cytosolic	bcat-1	24	23	28	-
	Q4A1S8	Branched Chain Keto acid Dehydrogenase e1 (E1) subunit	bckd-1a	1	5	2	-
	Q93619	Branched Chain Keto acid Dehydrogenase e1 (E1) subunit	bckd-1b	1	3	5	-
	Q9TXT9	Beta-Carotene 15,15'-MonoOxygenase	bcmo-2	9	5	8	-
	Q22592	Beclin homolog	bec-1	1	-	1	-
	Q56VX2	BED-type zinc finger putative transcription factor	bed-1	-	-	1	Annotated as neuronal localization
	Q18817	Tubulin beta chain	ben-1	78	71	69	-
	O76632	Beta GALactosidase homolog	bgal-2	1	2	-	-
	G5EFA2	Chromosomal passenger complex protein bir-1	bir-1	3	-	1	Annotated as neuronal localization
	O61213	Dual oxidase 1	bli-3	11	-	2	-
	Q95XD3	Biogenesis of lysosome-related organelles complex 1 subunit 2	blos-2	-	1	-	-
	Q9BI98	Biotin Protein Ligase	bpl-1	3	1	2	-
	Q95QN6	BRCA1-associated protein homolog 2	brap-2	4	1	1	-
	Q18801	GDP-mannose 4,6 dehydratase 1	bre-1	17	13	20	-
	P91543	BTB (Broad/complex/Tramtrack/Bric a brac) domain protein	btb-12	-	1	-	-
	O16746	BTB (Broad/complex/Tramtrack/Bric a brac) domain protein	btb-9	2	2	4	Annotated as neuronal localization
	Q21747	BTB/POZ Domain-containing protein homolog	btbd-10	11	5	8	Annotated as neuronal localization
	Q9XWH0	Mitotic checkpoint protein bub-3	bub-3	1	8	5	-
	Q20932	Cell adhesion protein byn-1	byn-1	2	1	4	-
	Q17542	Uncharacterized protein	C01B10.10	18	9	15	-
	Q3Y3Z9	Uncharacterized protein	C01B10.11	1	-	1	-
	H2KYC9	Uncharacterized protein	C01B10.6	4	4	4	-
	Q17539	Uncharacterized protein	C01B10.8	2	1	1	-
	Q17540	Uncharacterized protein	C01B10.9	4	6	3	-
	G5ECR6	Aldose 1-epimerase	C01B4.6	8	8	11	-
	Q11090	Putative serine/threonine-protein kinase C01C4.3	C01C4.3	2	1	1	-
	G5EDA6	Nx	C01F6.9	4	-	1	Annotated as neuronal localization
	Q93167	Uncharacterized protein	C01G10.7	-	-	2	-
	Q93168	Uncharacterized protein	C01G10.8	3	7	9	-
	Q93169	Methylthioribose-1-phosphate isomerase	C01G10.9	16	15	19	-
	Q17568	Uncharacterized protein	C01G5.5	-	-	1	-
	Q9TXQ7	Uncharacterized protein	C01G5.9	-	1	-	-
	Q17573	Uncharacterized protein	C01G6.4	3	3	1	-
	Q17585	Flavin-containing monooxygenase	C01H6.4	3	2	1	Annotated as neuronal localization
	O44443	EGF-like domain-containing protein C02B10.3	C02B10.3	5	3	2	-
	O44444	Uncharacterized protein	C02B10.4	7	3	6	-
	A5JYR5	Uncharacterized protein	C02B4.4	-	-	1	Annotated as neuronal localization
	Q11093	Uncharacterized protein C02B8.3	C02B8.3	4	3	4	Annotated as neuronal localization
	Q11096	Uncharacterized RING finger protein C02B8.6	C02B8.6	2	-	-	Annotated as neuronal localization
	P34274	TIP41-like protein	C02C2.6	1	2	2	-
	D7SFI3	Uncharacterized protein	C02D5.4	10	3	4	-
	P34280	Uncharacterized GTP-binding protein C02F5.3	C02F5.3	5	1	5	-
	P34284	Uncharacterized F-box/LRR-repeat protein C02F5.7	C02F5.7	4	1	2	Annotated as neuronal localization
	Q17597	Uncharacterized protein	C03A3.1	1	-	-	Annotated as neuronal localization
	Q17598	Transmembrane protein 104 homolog	C03A3.2	6	1	4	Annotated as neuronal localization
	Q95QY5	Uncharacterized protein	C03B1.14	-	1	6	-
	Q11125	Uncharacterized protein C03F11.4	C03F11.4	-	-	1	Annotated as neuronal localization
	Q8IFY6	Uncharacterized protein	C04E6.13	-	-	1	Annotated as neuronal localization
	Q9XVF1	Uncharacterized protein	C04F12.1	16	22	39	-
	Q17633	Uncharacterized protein	C04G2.9	-	1	1	-
	O45241	Multifunctional methyltransferase subunit TRM112-like protein	C04H5.1	1	-	2	-
	Q09450	Probable succinyl-CoA:3-ketoacid coenzyme A transferase, mitochondrial	C05C10.3	5	1	2	-
	O16314	Uncharacterized protein	C05C8.1	2	2	3	-
	O16311	KRR1 small subunit processome component	C05C8.2	-	1	-	-
	P48053	Uncharacterized protein C05D11.1	C05D11.1	24	27	30	-
	Q11185	Putative hydroxypyruvate isomerase	C05D11.5	2	2	1	-
	Q6A4V9	Uncharacterized protein	C05D12.3	24	9	12	Annotated as neuronal localization
	Q95X42	Uncharacterized protein	C05D2.10	-	1	-	-
	O45136	Uncharacterized protein	C05D2.8	6	10	9	-
	Q9GYK2	Uncharacterized integrin beta-like protein C05D9.3	C05D9.3	-	2	1	-
	Q9GYK1	Uncharacterized protein	C05D9.7	-	9	6	-
	Q17686	Aminoacylase	C06A6.4	-	24	-	-
	Q5WRS4	Aminoacylase	C06A6.4	21	-	24	-
	Q17688	Thioredoxin domain-containing protein C06A6.5	C06A6.5	1	-	3	-
	Q17698	Uncharacterized protein	C06A8.3	2	-	-	-
	Q17700	Uncharacterized protein	C06B3.1	2	-	1	-
	Q17705	Uncharacterized protein	C06B3.6	2	5	4	-
	B7WN68	Uncharacterized protein	C06C3.12	-	-	1	-
	O62032	Uncharacterized protein	C06C6.6	3	-	-	-
	P34304	Uncharacterized protein C06E1.9	C06E1.9	-	1	1	-
	Q17731	Uncharacterized protein	C06E7.2	1	-	-	Annotated as neuronal localization
	H2KYI5	Uncharacterized protein	C06G3.5	32	46	49	-
	G5EDA7	Uncharacterized protein	C06H5.6	3	5	3	Annotated as neuronal localization
	H2KYH5	Uncharacterized protein	C07A12.7	-	25	-	-
	Q95QX5	Uncharacterized protein	C07A12.7	26	-	41	-
	P34313	Protein BUD31 homolog	C07A9.2	6	7	8	-
	Q17780	Uncharacterized protein	C07D10.5	-	1	1	Annotated as neuronal localization
	P91020	Uncharacterized protein	C07D8.6	7	17	16	-
	Q95YF1	Uncharacterized protein	C07H6.4	2	-	-	Annotated as neuronal localization
	Q09441	SWI/SNF nucleosome remodeling complex component	C08B11.3	2	4	10	-
	G5EFJ3	Uncharacterized protein	C08E8.4	8	18	15	-
	Q7YX96	Uncharacterized protein	C08F8.9	-	-	7	Annotated as neuronal localization
	O01735	Uncharacterized MFS-type transporter C09D4.1	C09D4.1	1	-	-	-
	Q9N5Y7	Uncharacterized protein	C09E7.7	2	2	3	-
	H2KYM8	Uncharacterized protein	C09E8.1	3	-	4	Annotated as neuronal localization
	Q17871	Uncharacterized protein	C09G9.1	1	2	5	Annotated as neuronal localization
	O16319	Uncharacterized protein	C10B5.3	2	3	6	-
	Q17896	Uncharacterized protein	C10C5.2	1	1	3	-
	O45069	Uncharacterized protein	C11D2.4	4	-	6	-
	Q8MXH7	Uncharacterized protein	C11D2.7	12	9	13	-
	G5EDB0	Uncharacterized protein	C11H1.7	3	-	-	Annotated as neuronal localization
	H2KYQ3	Uncharacterized protein	C12D12.1	6	5	4	-
	Q17924	Uncharacterized protein	C12D5.5	1	-	-	-
	Q17935	Uncharacterized protein	C12D8.1	-	-	6	Annotated as neuronal localization
	Q17936	Uncharacterized protein	C12D8.1	6	5	-	Annotated as neuronal localization
	P34327	Uncharacterized protein C13G5.2	C13G5.2	1	-	-	-
	Q17962	Uncharacterized protein	C14B1.3	1	3	7	Annotated as neuronal localization
	Q8MNV8	Uncharacterized protein	C14B9.10	1	-	2	-
	P34329	Probable protein disulfide-isomerase A4	C14B9.2	23	28	34	-
	Q17971	Uncharacterized protein	C14C10.5	8	12	36	-
	Q17993	Uncharacterized protein	C14F11.6	7	3	4	-
	B1Q254	Uncharacterized protein	C14H10.3	18	21	30	-
	Q18006	Putative sarcosine oxidase	C15B12.1	2	3	2	Annotated as neuronal localization
	Q18010	Uncharacterized protein	C15C7.4	15	4	5	-
	Q18012	Uncharacterized protein	C15C7.5	1	1	1	-
	Q18014	GDP-fucose protein O-fucosyltransferase 1	C15C7.7	8	6	11	-
	Q18025	Uncharacterized protein	C15H9.4	3	3	3	-
	Q18024	Uncharacterized protein	C15H9.5	2	-	1	-
	Q18032	Uncharacterized protein	C15H9.9	9	10	4	-
	H2KYD0	Uncharacterized protein	C16A11.2	-	-	2	-
	Q18037	Uncharacterized protein	C16A3.4	1	-	2	Annotated as neuronal localization
	Q18036	Uncharacterized protein	C16A3.5	10	6	6	-
	Q18035	Protein MAK16 homolog	C16A3.6	4	1	1	-
	Q09462	Probable U3 small nucleolar RNA-associated protein 11	C16C10.2	1	-	-	-
	Q09249	Uncharacterized protein C16C10.3	C16C10.3	-	-	1	Annotated as neuronal localization
	O17591	Uncharacterized protein	C16C2.4	4	-	2	-
	Q22898	Uncharacterized protein	C16D9.4	4	2	3	Annotated as neuronal localization
	Q9BIA9	Uncharacterized protein	C17C3.1	4	1	3	-
	Q93231	Uncharacterized protein	C17E4.10	-	3	-	Annotated as neuronal localization
	Q9BKP8	Uncharacterized protein	C17F4.7	4	7	8	-
	Q09974	Uncharacterized protein	C17G10.2	-	1	4	-
	O45081	Uncharacterized protein	C17H12.10	3	2	4	-
	O45086	Uncharacterized protein	C17H12.2	-	-	1	Annotated as neuronal localization
	O45083	Uncharacterized protein	C17H12.4	1	-	4	-
	O45078	Uncharacterized protein	C17H12.8	13	10	15	Annotated as neuronal localization
	Q18070	Uncharacterized protein	C18A11.1	5	7	17	Annotated as neuronal localization
	Q18074	Uncharacterized protein	C18B2.3	-	1	4	-
	Q18075	Uncharacterized protein	C18B2.4	17	11	11	-
	Q18076	Uncharacterized protein	C18B2.5	46	54	58	Annotated as neuronal localization
	O02099	Uncharacterized protein	C18E3.3	-	-	1	-
	Q18093	Uncharacterized protein	C18E9.2	1	2	1	-
	Q18095	Uncharacterized protein	C18E9.4	1	1	4	-
	Q18091	Uncharacterized protein	C18E9.5	3	3	8	-
	Q18099	Uncharacterized protein	C18F10.7	2	-	1	Annotated as neuronal localization
	O61918	Uncharacterized protein	C18G1.7	6	-	-	-
	Q4R118	Uncharacterized protein	C18H7.11	1	-	-	Annotated as neuronal localization
	Q09237	GYF domain-containing protein C18H9.3	C18H9.3/C18H9.2	2	4	7	-
	Q09238	Uncharacterized protein C18H9.6	C18H9.6	-	4	3	Annotated as neuronal localization
	Q9GYR5	Uncharacterized protein	C23G10.8	1	-	2	-
	A9Z1L6	Uncharacterized protein	C23H3.3	-	1	3	-
	A0A0K3ATW3	Uncharacterized protein	C23H3.9	-	1	-	Annotated as neuronal localization
	Q93254	Uncharacterized protein	C23H4.3	2	-	-	-
	H2KYX9	Uncharacterized protein	C23H5.8	2	1	1	Annotated as neuronal localization
	H2KYZ3	Uncharacterized protein	C24A3.2	-	-	2	-
	Q18122	Uncharacterized protein	C24A3.4	-	1	-	Annotated as neuronal localization
	Q3Y402	Uncharacterized protein	C24B5.4	-	-	1	-
	O76430	Uncharacterized protein	C24B9.3	1	-	-	-
	O44134	Uncharacterized protein	C24D10.4	2	-	-	-
	O76387	Probable peptidyl-tRNA hydrolase 2	C24G6.8	-	3	4	-
	O17157	Uncharacterized protein	C24H12.4	-	1	1	-
	Q9XVS2	Uncharacterized protein	C25A1.4	7	17	21	-
	O17602	Uncharacterized protein	C25D7.10	-	-	1	Annotated as neuronal localization
	A5JYW3	Uncharacterized protein	C25F9.11	9	11	10	Annotated as neuronal localization
	O62078	Uncharacterized protein	C25F9.4	-	-	1	-
	O62079	Uncharacterized protein	C25F9.5	2	-	-	Annotated as neuronal localization
	Q8MQC1	Uncharacterized protein	C25H3.7	2	-	-	-
	H2KYV1	Uncharacterized protein	C25H3.9	5	2	2	-
	Q18196	Uncharacterized protein	C26B2.7	1	-	-	-
	Q18198	Uncharacterized protein	C26B9.5	14	10	16	-
	Q7YX71	Uncharacterized protein	C26C6.9	2	2	1	-
	Q18214	Uncharacterized protein	C26D10.4	-	-	2	Annotated as neuronal localization
	G5EG16	Uncharacterized protein	C26D10.6	1	-	-	Annotated as neuronal localization
	O01963	Uncharacterized protein	C27A12.6	-	1	2	Annotated as neuronal localization
	Q18251	Uncharacterized protein	C27C12.4	1	-	-	Annotated as neuronal localization
	Q95QU0	PCI domain-containing protein 2 homolog	C27F2.10	13	9	15	-
	Q95QU1	Uncharacterized protein	C27F2.9	-	-	2	-
	H2KZ27	Uncharacterized protein	C27H5.4	1	1	-	-
	O17606	UPF0160 protein C27H6.8	C27H6.8	11	16	15	-
	A8WFJ8	Uncharacterized protein	C28G1.5	7	16	11	-
	Q8MQB4	Uncharacterized protein	C28G1.6	-	-	1	Annotated as neuronal localization
	Q09475	Uncharacterized helicase C28H8.3	C28H8.3	25	28	29	-
	O17616	Uncharacterized protein	C29F3.7	3	2	4	Annotated as neuronal localization
	Q18310	Uncharacterized protein	C29F5.1	-	4	4	-
	O17620	Uncharacterized protein	C29F7.1	1	2	2	Annotated as neuronal localization
	O17621	Uncharacterized protein	C29F7.2	16	15	16	-
	O17622	UMP-CMP kinase 1	C29F7.3	4	7	6	-
	Q18315	Uncharacterized protein	C29H12.2	-	2	2	-
	P34349	Uncharacterized protein C30A5.3	C30A5.3	6	1	3	-
	Q18318	Uncharacterized protein	C30B5.4	2	-	1	-
	Q09486	Uncharacterized protein	C30G12.2	-	5	6	-
	O17626	Uncharacterized protein	C31C9.2	1	6	8	-
	Q8I4M6	Uncharacterized protein	C31C9.6	2	4	3	-
	B3WFZ3	Uncharacterized protein	C31H5.6	8	8	10	-
	Q09268	Uncharacterized RING finger protein C32D5.10	C32D5.10	-	-	1	Annotated as neuronal localization
	Q09263	Protein EFR3 homolog	C32D5.3	6	3	5	Annotated as neuronal localization
	Q65ZJ7	Uncharacterized protein	C32D5.8	3	8	6	-
	O01681	Uncharacterized protein	C32F10.4	-	3	2	Annotated as neuronal localization
	O01685	Uncharacterized protein	C32F10.8	11	11	11	-
	Q18357	Uncharacterized protein	C33A12.3	1	10	8	-
	C6KRJ1	Uncharacterized protein	C33D9.13	-	-	5	-
	Q18377	Uncharacterized protein	C33D9.6	-	-	1	-
	Q5DX36	Uncharacterized protein	C33F10.14	-	-	1	-
	O44953	Probable signal peptidase complex subunit 1	C34B2.10	6	6	4	-
	O44951	Uncharacterized protein	C34B2.5	3	4	6	-
	O44955	Uncharacterized protein	C34B2.8	3	5	6	-
	Q09269	Uncharacterized protein C34C12.4	C34C12.4	-	4	5	Annotated as neuronal localization
	Q18421	GrpE protein homolog, mitochondrial	C34C12.8	8	4	3	-
	Q18429	Uncharacterized protein	C34C6.4	-	-	1	-
	L8E6Y3	Uncharacterized protein	C34D10.2	9	7	10	-
	Q18449	Uncharacterized Golgi apparatus membrane protein-like protein C34D4.4	C34D4.4	3	6	7	-
	G5EF49	Uncharacterized protein	C34F6.10	1	1	3	Annotated as neuronal localization
	O45144	Uncharacterized protein	C34H4.1	3	5	7	-
	O45143	Uncharacterized protein	C34H4.2	-	1	-	Annotated as neuronal localization
	Q18476	Uncharacterized protein	C35A5.8	29	21	30	-
	O45060	Uncharacterized protein	C35B1.5	20	33	35	-
	Q93333	Uncharacterized protein	C35C5.9	-	1	-	-
	Q8WQG1	ER membrane protein complex subunit 7 homolog	C35D10.1	2	-	1	-
	Q18484	Thioredoxin-related transmembrane protein 2 homolog	C35D10.10	1	1	3	-
	Q18489	Uncharacterized protein	C35D10.12	2	-	-	Annotated as neuronal localization
	Q18483	Uncharacterized protein	C35D10.6	3	7	7	-
	H2KZ78	Uncharacterized protein	C35E7.2	-	1	-	Annotated as neuronal localization
	O61770	Uncharacterized protein	C35E7.6	3	-	3	Annotated as neuronal localization
	Q18493	Probable UDP-N-acetylglucosamine pyrophosphorylase	C36A4.4	13	9	8	-
	Q93343	Uncharacterized protein	C36B1.9	-	-	4	-
	Q966P8	Uncharacterized protein	C36B7.6	9	13	21	-
	Q9BLA0	Uncharacterized protein	C36E6.1	2	-	-	-
	Q9BL99	Uncharacterized protein	C36E6.2	3	7	6	Annotated as neuronal localization
	Q93351	Uncharacterized protein	C36F7.5	1	-	-	-
	O01504	60S acidic ribosomal protein P2	C37A2.7	-	3	4	-
	O01506	Uncharacterized protein	C37A2.8	-	1	-	Annotated as neuronal localization
	Q22918	Eukaryotic translation initiation factor 5	C37C3.2	7	7	9	-
	Q95Q68	Uncharacterized protein	C37H5.13	-	2	2	-
	Q03567	Uncharacterized transporter slc-17.2	C38C10.2	5	5	5	Annotated as neuronal localization
	Q18515	Glycoprotein-N-acetylgalactosamine 3-beta-galactosyltransferase 1	C38H2.2	4	2	5	-
	Q18529	Uncharacterized protein	C39D10.7	-	1	-	-
	Q18550	Uncharacterized protein	C39H7.4	3	2	5	Annotated as neuronal localization
	A0A1I6CM73	Uncharacterized protein	C40H1.7	9	9	5	Annotated as neuronal localization
	B0M0N4	Uncharacterized protein	C41G7.8	1	-	1	Annotated as neuronal localization
	B3WFW9	Uncharacterized protein	C41G7.9	12	10	12	-
	G5EFT4	Aminopeptidase-1	C42C1.11	1	5	4	-
	Q18577	Uncharacterized protein	C42D4.1	8	14	14	-
	P91154	60S ribosome subunit biogenesis protein NIP7 homolog	C43E11.9	-	7	4	-
	Q95QZ6	Uncharacterized protein	C44B11.4	2	1	1	Annotated as neuronal localization
	Q18600	Putative endoplasmic reticulum metallopeptidase 1-B	C44B7.11	6	7	5	Annotated as neuronal localization
	Q95QR5	Uncharacterized protein	C44B7.2	3	-	1	-
	G0KFF5	Uncharacterized protein	C44C11.6	3	-	1	-
	Q18621	Uncharacterized protein	C44E12.1	6	3	7	-
	O01806	Uncharacterized protein	C44E4.4	3	11	7	-
	A6PVA1	Uncharacterized protein	C44E4.5	2	1	3	-
	G5EFT9	Uncharacterized protein	C44F1.1	-	-	2	-
	G5EE16	Uncharacterized protein	C44H4.4	8	8	8	-
	Q93372	Uncharacterized protein	C44H4.6	3	2	-	-
	Q18633	Uncharacterized protein	C44H9.4	-	-	1	-
	Q95YC6	Uncharacterized protein	C45B2.1	-	1	1	-
	Q95YD2	Uncharacterized protein	C45B2.6	3	-	3	-
	Q09278	Uncharacterized protein C45G9.5	C45G9.5	4	2	6	-
	Q09506	Uncharacterized protein C45G9.7	C45G9.7	1	1	2	Annotated as neuronal localization
	Q966P3	Uncharacterized protein	C46C11.3	-	-	2	-
	Q18655	Uncharacterized protein	C46C2.2	6	4	2	-
	Q93382	Uncharacterized protein	C46F11.4	3	2	-	-
	Q9GYJ1	Flavin-containing monooxygenase	C46H11.2	4	1	-	-
	Q9U3L5	Uncharacterized protein	C47B2.2	13	5	5	-
	Q18668	Uncharacterized protein	C47D12.2	4	6	4	-
	Q18674	Ribosomal RNA processing protein 1 homolog	C47E12.7	9	2	10	-
	Q18691	Protein FAM50 homolog	C47E8.4	-	1	2	-
	Q18695	LMBR1 domain-containing protein 2 homolog	C47G2.4	1	-	-	Annotated as neuronal localization
	O01513	Putative 40S ribosomal protein S4-like	C48B6.2	-	1	4	-
	Q8IG72	Uncharacterized protein	C48E7.6	1	-	-	-
	O44154	Uncharacterized protein	C49A9.2	8	8	19	-
	O44153	Uncharacterized protein	C49A9.3	-	2	1	-
	O44151	Uncharacterized protein	C49A9.5	3	3	6	-
	O44150	Uncharacterized protein	C49A9.6	-	3	6	-
	Q9BKP7	Uncharacterized protein	C49A9.9	13	10	14	-
	Q9U3L3	Uncharacterized protein	C49C3.10	16	15	24	-
	Q9XUF9	Uncharacterized protein	C49C3.4	54	57	57	-
	Q9XUF6	Uncharacterized protein	C49C3.9	2	-	2	Annotated as neuronal localization
	Q18705	Uncharacterized protein	C49C8.5	17	20	19	-
	Q18709	Uncharacterized protein	C49F8.3	1	-	1	-
	P91982	Alpha-amylase	C50B6.7	4	4	2	Annotated as neuronal localization
	P34368	Uncharacterized calcium-binding protein C50C3.5	C50C3.5	-	-	1	Annotated as neuronal localization
	O44798	Uncharacterized protein	C50D2.2	2	-	-	Annotated as neuronal localization
	Q8ITY4	Splicing factor 3B subunit 6-like protein	C50D2.5	4	4	4	-
	Q8ITY7	Uncharacterized protein	C50D2.6	3	-	-	Annotated as neuronal localization
	Q86S40	Probable ADP-dependent glucokinase	C50D2.7	9	6	14	-
	Q8ITY5	Uncharacterized protein	C50D2.8	2	-	-	Annotated as neuronal localization
	Q18739	Uncharacterized protein	C50F4.1	3	8	11	-
	Q95ZW9	Uncharacterized protein	C50F4.16	6	8	8	-
	Q18744	Uncharacterized protein	C50F4.9	1	-	-	Annotated as neuronal localization
	Q18751	Uncharacterized protein	C50F7.5	-	1	-	Annotated as neuronal localization
	Q18771	Uncharacterized protein	C51E3.6	-	-	1	-
	Q95YC4	Carboxylic ester hydrolase	C52A10.1	6	5	5	-
	Q22938	Uncharacterized protein	C52B9.4	3	-	5	-
	Q18782	Uncharacterized protein	C52E12.1	8	4	6	-
	Q18788	Mannosyl-oligosaccharide 1,2-alpha-mannosidase C52E4.5	C52E4.5	1	1	7	-
	O17700	Uncharacterized protein	C53A5.9	1	1	-	-
	Q09936	Uncharacterized protein C53C9.2	C53C9.2	1	1	1	-
	Q9N5V4	Uncharacterized protein	C53D5.5	-	1	1	Annotated as neuronal localization
	Q18810	Uncharacterized protein	C53D6.4	7	7	9	-
	O01826	Uncharacterized protein	C53H9.2	-	3	5	-
	Q86D25	Cilia- and flagella-associated protein 20	C54C6.6	-	-	2	-
	L8E700	Uncharacterized protein	C54F6.18	6	2	1	-
	Q18854	Uncharacterized protein	C54G4.9	-	-	1	-
	P90781	Uncharacterized protein	C55A6.7	-	2	4	-
	Q18875	Uncharacterized protein	C56A3.4	3	-	1	Annotated as neuronal localization
	Q18877	Uncharacterized protein	C56A3.5	5	4	6	-
	Q18889	Uncharacterized protein	C56C10.11	2	-	2	-
	Q95QQ2	Probable trafficking protein particle complex subunit 13 homolog	C56C10.7	1	-	-	-
	Q09289	Proteasomal ubiquitin receptor ADRM1 homolog	C56G2.7	12	9	10	-
	Q93249	Protein cab-1	cab-1	12	3	3	-
	G5EG14	Cactin	cacn-1	-	2	1	-
	Q27504	Putative carbonic anhydrase 3	cah-3	4	11	5	-
	Q21614	Carbonic AnHydrase	cah-4	1	3	6	Annotated as neuronal localization
	Q10462	Putative carbonic anhydrase 5	cah-5	1	3	4	-
	O02637	Carbonic AnHydrase	cah-6	12	11	11	Annotated as neuronal localization
	G5EDZ8	CALmodulin related genes	cal-4	2	1	1	Annotated as neuronal localization
	Q18136	CALmodulin related genes	cal-5	-	-	2	-
	G5EBH7	CALUmenin (Calcium-binding protein) homolog	calu-1	25	12	19	-
	Q9TYS8	CALUmenin (Calcium-binding protein) homolog	calu-2	3	1	5	-
	H2KY84	CAMTA (CAlModulin-binding Transcriptional activator)	camt-1	-	1	-	-
	G5ED41	Cullin-associated NEDD8-dissociated protein 1	cand-1	55	52	52	-
	P34685	F-actin-capping protein subunit alpha	cap-1	3	7	10	-
	P34686	F-actin-capping protein subunit beta	cap-2	8	8	7	-
	G5EFJ4	Condensin complex subunit capg-1	capg-1	3	2	4	-
	Q9XW17	Cytokinesis, Apoptosis, RNA-associated	car-1	2	5	13	-
	O76618	Cysteinyl Amino-acyl tRNA Synthetase	cars-1	27	33	37	-
	Q95YA9	Adenylyl cyclase-associated protein	cas-1	1	6	7	-
	G5EE12	CKA And Striatin Homolog	cash-1	4	7	9	-
	G5ED46	CAlSYntenin/Alcadein homolog	casy-1	13	5	14	-
	Q9GNP0	Uncharacterized protein	cat-1	-	-	2	Annotated as neuronal localization
	Q19980	GTP cyclohydrolase 1	cat-4	5	3	3	-
	Q9N323	Cation-transporting ATPase	catp-7	1	2	2	Annotated as neuronal localization
	P90747	Probable manganese-transporting ATPase catp-8	catp-8	9	14	16	-
	Q94051	Caveolin-1	cav-1	-	2	-	-
	Q18879	Caveolin-2	cav-2	8	3	3	-
	O45599	Chitin-Binding Domain protein	cbd-1	-	1	1	-
	O02215	Cystathionine Beta Lyase	cbl-1	3	5	6	-
	P34545	Protein cbp-1	cbp-1	9	9	9	Annotated as neuronal localization
	G5EBG3	CBP/p300 homolog	cbp-2	-	-	5	Annotated as neuronal localization
	G5EFH8	Cystathionine Beta-Synthase	cbs-1	1	-	-	-
	D4S385	Uncharacterized protein	CC8.3	-	-	1	Annotated as neuronal localization
	A0A0S4XR43	CCAR1 homolog	ccar-1	11	10	15	-
	Q23170	CCCH-type zinc finger putative transcription factor	ccch-3	-	-	1	-
	Q23382	CCDC (Human Coiled Coil Domain Containing) homolog	ccdc-47	8	12	9	-
	Q17345	CCR4-NOT transcription complex subunit 7	ccf-1	1	2	2	-
	Q9NA39	Conserved Cysteine/Glycine domain protein	ccg-1	-	-	1	Annotated as neuronal localization
	P53703	Probable cytochrome c-type heme lyase	cchl-1	3	7	13	-
	Q17958	Programmed cell death protein 10 homolog	ccm-3	-	1	-	-
	P90849	Cytochrome C Oxidase	cco-1	3	2	4	-
	P55954	Cytochrome c oxidase subunit 5A, mitochondrial	cco-2	10	9	14	-
	Q9U1P4	CCR (Yeast CCR4/NOT complex component) homolog	ccr-4	5	5	13	-
	P41988	T-complex protein 1 subunit alpha	cct-1	8	15	14	-
	P47207	T-complex protein 1 subunit beta	cct-2	21	27	31	-
	Q9N4J8	T-complex protein 1 subunit gamma	cct-3	19	16	22	-
	P47208	T-complex protein 1 subunit delta	cct-4	32	22	29	-
	P47209	T-complex protein 1 subunit epsilon	cct-5	12	28	43	-
	P46550	T-complex protein 1 subunit zeta	cct-6	13	31	28	-
	Q9TZS5	Chaperonin Containing TCP-1	cct-7	37	53	68	-
	Q9N358	T-complex protein 1 subunit theta	cct-8	25	43	38	-
	Q9XVL8	Uncharacterized protein	ccz-1	1	-	-	-
	P81299	Probable tyrosine-protein phosphatase cdc-14	cdc-14	-	-	1	Annotated as neuronal localization
	Q336L8	Cell Division Cycle related	cdc-37	10	17	16	-
	Q05062	Cell division control protein 42 homolog	cdc-42	10	21	19	-
	P54811	Transitional endoplasmic reticulum ATPase homolog 1	cdc-48.1	82	58	76	-
	P54812	Transitional endoplasmic reticulum ATPase homolog 2	cdc-48.2	71	73	85	-
	Q21222	Cell Division Cycle related	cdc-48.3	-	-	3	-
	G5EFC4	Cell Division Cycle related	cdc-5l	-	-	2	-
	Q9N5U5	Cell division cycle protein 73	cdc-73	-	4	1	-
	Q22922	Cytidine deaminase	cdd-1	5	2	5	-
	Q20628	Cytidine deaminase	cdd-2	-	-	1	-
	Q95QW4	Cation diffusion facilitator family protein 1	cdf-1	3	2	1	Annotated as neuronal localization
	Q22541	Cation Diffusion Facilitator family	cdf-2	2	1	2	Annotated as neuronal localization
	P53439	Phosphatidate cytidylyltransferase	cdgs-1	4	9	7	-
	A0A1C3NSI5	Cadherin-4	cdh-4	3	-	-	Annotated as neuronal localization
	P34556	Cyclin-dependent kinase 1	cdk-1	7	2	3	-
	P46551	Cyclin-dependent kinase 12	cdk-12	-	3	1	Annotated as neuronal localization
	G5ECH7	Cyclin-dependent-like kinase 5	cdk-5	9	5	7	Annotated as neuronal localization
	Q9U2Y2	CDK5RAP3-like protein	cdkr-3	9	6	12	-
	G5ECX9	CaDmium Responsive	cdr-2	31	33	27	-
	Q18832	CaDmium Responsive	cdr-3	1	-	-	-
	G5EDZ7	CaDmium Responsive	cdr-4	40	61	69	-
	G5EET3	CaDmium Responsive	cdr-6	15	23	19	-
	Q18909	C/EBP (CCAAT/enhancer-binding protein) homolog	cebp-1	7	5	8	Annotated as neuronal localization
	P34618	Chromo domain-containing protein cec-1	cec-1	9	9	9	-
	Q9N4L7	C.Elegans Chromodomain protein	cec-10	-	1	-	-
	O44139	C.Elegans Chromodomain protein	cec-2	1	6	4	Annotated as neuronal localization
	Q19972	Chromo domain-containing protein cec-4	cec-4	2	3	2	-
	Q19973	C.Elegans Chromodomain protein	cec-5	-	2	3	-
	Q22430	C.Elegans Chromodomain protein	cec-6	-	-	2	Annotated as neuronal localization
	Q9XWD6	Cell death abnormality protein 1	ced-1	2	1	4	-
	Q19824	Conserved Edge Expressed protein	cee-1	11	5	16	-
	P41779	Homeobox protein ceh-20	ceh-20	-	2	2	Annotated as neuronal localization
	Q23175	Homeobox protein ceh-32	ceh-32	1	-	-	-
	A0A1X7RCT5	One cut domain family member	ceh-38	2	-	5	Annotated as neuronal localization
	Q17607	mRNA-capping enzyme	cel-1	5	2	6	Annotated as neuronal localization
	H2KY55	Uncharacterized protein	CELE_cTel55X.1	-	-	1	Annotated as neuronal localization
	O01863	Uncharacterized protein	CELE_D1007.15	2	-	-	Annotated as neuronal localization
	O01870	Uncharacterized protein	CELE_D1007.5	1	-	1	-
	Q18926	Uncharacterized protein	CELE_D1022.4	18	12	10	-
	Q18943	Uncharacterized protein	CELE_D1054.10	1	6	8	-
	Q18949	Uncharacterized protein	CELE_D1054.3	8	5	4	-
	Q18945	Uncharacterized protein	CELE_D1054.5	-	1	1	Annotated as neuronal localization
	B1Q273	Uncharacterized protein	CELE_D1086.10	-	-	1	-
	C6KRN4	Uncharacterized protein	CELE_D1086.11	-	1	1	-
	A0A1C3NSP3	Major sperm protein	CELE_D2007.2	1	-	-	Annotated as neuronal localization
	Q18966	Uncharacterized protein	CELE_D2013.6	4	5	5	-
	P90785	Uncharacterized protein	CELE_D2023.3	-	-	3	Annotated as neuronal localization
	O17731	Uncharacterized protein	CELE_D2023.4	3	3	5	-
	P90790	Uncharacterized protein	CELE_D2030.3	1	2	1	-
	Q18983	Uncharacterized protein	CELE_D2045.2	-	5	13	-
	Q18988	Uncharacterized protein	CELE_D2045.7	2	-	-	Annotated as neuronal localization
	Q18986	Uncharacterized protein	CELE_D2045.8	13	10	14	Annotated as neuronal localization
	P91194	Uncharacterized protein	CELE_D2092.4	1	-	-	-
	Q19009	Uncharacterized protein	CELE_D2096.9	1	3	2	Annotated as neuronal localization
	Q19014	Uncharacterized protein	CELE_DH11.2	1	-	3	Annotated as neuronal localization
	G5EDP5	Uncharacterized protein	CELE_DH11.5	6	-	-	-
	G5EGC1	Uncharacterized protein	CELE_DY3.8	1	-	-	-
	A9CZN9	Uncharacterized protein	CELE_E01A2.1	5	-	5	-
	G5EC03	Carboxylic ester hydrolase	CELE_E01G6.3	-	-	1	-
	Q4W4Y5	Uncharacterized protein	CELE_E02D9.1	-	3	3	Annotated as neuronal localization
	Q9TYV7	Uncharacterized protein	CELE_E02D9.1	-	-	1	Annotated as neuronal localization
	Q9XVB1	Uncharacterized protein	CELE_F01D5.1	2	3	1	Annotated as neuronal localization
	Q9XVB4	Uncharacterized protein	CELE_F01D5.3	1	-	-	-
	Q9XVA9	Uncharacterized protein	CELE_F01D5.5	1	-	-	Annotated as neuronal localization
	Q9XVA7	Uncharacterized protein	CELE_F01D5.8	-	3	2	Annotated as neuronal localization
	Q95QN1	Uncharacterized protein	CELE_F01F1.15	-	1	3	-
	G5ECU3	Uncharacterized protein	CELE_F01G4.6	24	22	21	-
	Q19107	Uncharacterized protein	CELE_F02C12.1	1	-	1	-
	G4S102	Uncharacterized protein	CELE_F02E11.2	-	-	1	Annotated as neuronal localization
	O01314	Uncharacterized protein	CELE_F02E9.1	-	-	1	-
	A5Z2V7	Uncharacterized protein	CELE_F02E9.10	1	-	1	-
	O01317	Uncharacterized protein	CELE_F02E9.3	-	-	1	Annotated as neuronal localization
	Q19132	Ubiquitin carboxyl-terminal hydrolase	CELE_F07A11.4	2	-	2	-
	Q19133	Ribokinase	CELE_F07A11.5	-	1	2	-
	Q19147	Uncharacterized protein	CELE_F07C3.2	1	1	-	-
	P91223	Uncharacterized protein	CELE_F07E5.5	-	-	1	-
	Q8WQF7	Uncharacterized protein	CELE_F07F6.8	2	-	2	-
	Q95ZV8	Uncharacterized protein	CELE_F08F8.10	-	1	1	-
	Q95ZW2	Ribulose-phosphate 3-epimerase	CELE_F08F8.7	-	2	1	-
	Q7JLR4	Uncharacterized protein	CELE_F08G5.3	-	-	1	Annotated as neuronal localization
	O17773	Uncharacterized protein	CELE_F09C3.2	1	1	3	-
	O01300	Uncharacterized protein	CELE_F09C8.1	11	2	5	Annotated as neuronal localization
	A0A078BPG0	Uncharacterized protein	CELE_F09E10.7	2	-	-	Annotated as neuronal localization
	Q19259	Uncharacterized protein	CELE_F09E5.11	2	3	3	-
	Q19257	Uncharacterized protein	CELE_F09E5.7	23	19	18	-
	A7LPH5	Uncharacterized protein	CELE_F09E8.2	-	5	10	-
	Q19267	Uncharacterized protein	CELE_F09E8.2	1	-	-	-
	Q19275	Uncharacterized protein	CELE_F09F7.5	-	2	1	-
	Q19276	Uncharacterized protein	CELE_F09F7.6	-	1	1	Annotated as neuronal localization
	A7LPJ5	Uncharacterized protein	CELE_F10A3.17	6	6	6	-
	Q8I4L6	Uncharacterized protein	CELE_F10A3.4	-	-	1	Annotated as neuronal localization
	Q9U3K2	Uncharacterized protein	CELE_F10B5.8	1	-	1	Annotated as neuronal localization
	A0A078BPH9	Uncharacterized protein	CELE_F10C1.9	3	3	4	-
	O17777	Uncharacterized protein	CELE_F10D11.2	-	-	3	-
	Q19296	Uncharacterized protein	CELE_F10D7.2	2	-	-	-
	Q19302	Ribosome assembly factor mrt4	CELE_F10E7.5	-	-	2	-
	Q19301	Uncharacterized protein	CELE_F10E7.9	4	1	1	Annotated as neuronal localization
	Q1W0R7	Uncharacterized protein	CELE_F10G7.10	5	2	4	-
	Q1W0R3	Uncharacterized protein	CELE_F10G7.5	5	-	1	Annotated as neuronal localization
	Q9U3K1	Uncharacterized protein	CELE_F11A10.6	5	-	-	-
	B6VQ59	Uncharacterized protein	CELE_F11C1.5	1	2	6	-
	H2KZQ0	Uncharacterized protein	CELE_F11D5.1	-	1	2	-
	G5EE62	Uncharacterized protein	CELE_F12F6.1	1	2	-	Annotated as neuronal localization
	K8ESG0	Uncharacterized protein	CELE_F13B12.6	-	1	2	-
	O44483	Uncharacterized protein	CELE_F13B6.3	1	2	2	Annotated as neuronal localization
	H2KZQ8	Protein transport protein sec16	CELE_F13B9.1	6	2	7	Annotated as neuronal localization
	O76561	Uncharacterized protein	CELE_F13C5.2	11	6	5	-
	K8F7Z5	Uncharacterized protein	CELE_F13D2.1	-	-	1	-
	K8F807	Uncharacterized protein	CELE_F13E9.1	1	-	-	Annotated as neuronal localization
	K8ESG8	Uncharacterized protein	CELE_F13E9.11	2	2	2	Annotated as neuronal localization
	Q19422	Uncharacterized protein	CELE_F13G3.7	-	2	-	-
	Q95QL1	Uncharacterized protein	CELE_F13H8.11	16	18	28	-
	Q19433	Uncharacterized protein	CELE_F13H8.2	-	1	-	-
	O62165	Hexosyltransferase	CELE_F14B6.6	3	2	4	-
	Q3HKC5	Uncharacterized protein	CELE_F14B8.5	4	2	2	-
	Q19446	Uncharacterized protein	CELE_F14B8.6	-	-	1	Annotated as neuronal localization
	A0A1C3NSL8	Carboxylic ester hydrolase	CELE_F15A8.6	-	1	3	Annotated as neuronal localization
	A5Z2T9	Uncharacterized protein	CELE_F15B9.10	11	3	5	-
	Q19481	Uncharacterized protein	CELE_F15B9.6	9	7	11	Annotated as neuronal localization
	O62173	Uncharacterized protein	CELE_F15D3.6	-	2	-	-
	O61198	Uncharacterized protein	CELE_F15E6.6	5	-	9	Annotated as neuronal localization
	P90839	Uncharacterized protein	CELE_F16A11.1	-	1	1	-
	Q93520	Uncharacterized protein	CELE_F16B12.6	1	4	2	-
	Q2A953	Uncharacterized protein	CELE_F16B3.3	2	-	-	Annotated as neuronal localization
	Q6EZG9	Uncharacterized protein	CELE_F16B4.2	-	1	2	-
	Q94187	Uncharacterized protein	CELE_F16F9.4	2	3	2	Annotated as neuronal localization
	G5ECG9	Uncharacterized protein	CELE_F16H6.10	7	6	14	Annotated as neuronal localization
	O16214	Uncharacterized protein	CELE_F17A9.4	-	1	2	-
	O45373	Uncharacterized protein	CELE_F17B5.1	2	4	5	-
	A5Z2U7	Uncharacterized protein	CELE_F17B5.8	-	2	4	Annotated as neuronal localization
	Q9BI97	Uncharacterized protein	CELE_F17C11.11	-	-	2	Annotated as neuronal localization
	G5EC34	Uncharacterized protein	CELE_F17C11.12	8	1	8	-
	Q19517	Uncharacterized protein	CELE_F17C11.6	1	-	-	Annotated as neuronal localization
	D2N112	Uncharacterized protein	CELE_F18A11.5	3	-	-	Annotated as neuronal localization
	G5EFM7	Uncharacterized protein	CELE_F18C12.3	-	-	1	-
	Q8MQ73	Uncharacterized protein	CELE_F18C5.10	3	1	4	Annotated as neuronal localization
	Q19571	Uncharacterized protein	CELE_F18E9.1	-	-	1	-
	P91262	Uncharacterized protein	CELE_F18F11.1	5	2	5	Annotated as neuronal localization
	Q19580	Uncharacterized protein	CELE_F18H3.4	-	-	4	Annotated as neuronal localization
	C7IVQ9	Uncharacterized protein	CELE_F19B10.13	7	6	9	Annotated as neuronal localization
	H2L2A8	Uridine kinase	CELE_F19B6.1	2	3	5	-
	Q19591	Uncharacterized protein	CELE_F19C7.1	16	11	9	-
	Q19590	Uncharacterized protein	CELE_F19C7.4	1	3	5	Annotated as neuronal localization
	O01524	Uncharacterized protein	CELE_F19F10.9	-	1	3	-
	Q93535	Uncharacterized protein	CELE_F20D1.3	43	41	55	-
	Q19643	Uncharacterized protein	CELE_F20D12.2	1	-	1	Annotated as neuronal localization
	Q19655	Uncharacterized protein	CELE_F20D6.11	15	5	4	-
	Q19647	Uncharacterized protein	CELE_F20D6.5	-	1	-	Annotated as neuronal localization
	P90840	Uncharacterized protein	CELE_F20D6.8	6	8	8	Annotated as neuronal localization
	A8DZ49	Uncharacterized protein	CELE_F20E11.17	1	-	-	-
	Q93545	Uncharacterized protein	CELE_F20G2.2	6	6	17	-
	H2FLJ4	Purple acid phosphatase	CELE_F21A3.11	1	3	5	Annotated as neuronal localization
	Q19660	Uncharacterized protein	CELE_F21C10.10	-	3	-	-
	Q95QK0	Uncharacterized protein	CELE_F21C10.11	2	1	2	Annotated as neuronal localization
	Q19680	Phosphoacetylglucosamine mutase	CELE_F21D5.1	2	4	5	-
	Q19687	Uncharacterized protein	CELE_F21D5.3	17	10	13	-
	Q93550	Solute carrier organic anion transporter family member	CELE_F21G4.1	4	5	6	-
	O45394	Uncharacterized protein	CELE_F22B8.7	4	1	2	-
	Q19723	Uncharacterized protein	CELE_F22D6.2	1	1	2	Annotated as neuronal localization
	O16711	Uncharacterized protein	CELE_F22E5.6	8	26	23	Annotated as neuronal localization
	Q19748	Uncharacterized protein	CELE_F22F4.1	-	-	1	-
	O45398	Uncharacterized protein	CELE_F22G12.4	-	-	3	-
	A0A0K3AR51	Uncharacterized protein	CELE_F22G12.5	-	1	1	-
	O45400	Uncharacterized protein	CELE_F23B2.10	2	1	3	-
	Q9TXI4	Uncharacterized protein	CELE_F23C8.5	10	7	8	-
	Q19759	Uncharacterized protein	CELE_F23D12.3	5	6	7	Annotated as neuronal localization
	H2KZV4	Uncharacterized protein	CELE_F23H11.4	-	1	3	-
	O16189	Uncharacterized protein	CELE_F25A2.1	-	1	3	-
	Q22961	Uncharacterized protein	CELE_F25B4.5	6	1	3	-
	P91270	Uncharacterized protein	CELE_F25B4.7	2	4	3	Annotated as neuronal localization
	Q8MNR9	Uncharacterized protein	CELE_F25B4.8	-	2	1	-
	O76651	Uncharacterized protein	CELE_F25E5.5	2	2	1	-
	H2KYV5	Uncharacterized protein	CELE_F25E5.8	-	-	3	-
	O16928	Uncharacterized protein	CELE_F25G6.9	2	-	1	-
	Q93568	Uncharacterized protein	CELE_F25H2.4	-	1	3	-
	Q19789	Uncharacterized protein	CELE_F25H8.1	1	-	-	-
	Q19788	Uncharacterized protein	CELE_F25H8.2	3	2	3	-
	O01301	Uncharacterized protein	CELE_F25H9.2	1	-	1	-
	Q19805	Uncharacterized protein	CELE_F26A1.1	1	1	2	Annotated as neuronal localization
	Q19807	Uncharacterized protein	CELE_F26A10.2	-	1	3	Annotated as neuronal localization
	Q93595	Uncharacterized protein	CELE_F26A3.1	-	-	1	-
	A5A8R5	Uncharacterized protein	CELE_F26D11.12	-	-	1	-
	O18687	Uncharacterized protein	CELE_F26E4.6	2	4	2	-
	G5ECB0	Uncharacterized protein	CELE_F26F2.1	-	4	6	-
	O45408	Uncharacterized protein	CELE_F26H11.4	-	-	4	Annotated as neuronal localization
	Q6BEW1	Uncharacterized protein	CELE_F27C1.2	14	10	12	-
	Q19853	Uncharacterized protein	CELE_F28B4.3	149	122	136	-
	I2HA91	Uncharacterized protein	CELE_F28C6.8	3	2	4	-
	A8WFM8	Uncharacterized protein	CELE_F28F9.3	2	1	1	Annotated as neuronal localization
	O16206	Uncharacterized protein	CELE_F29A7.4	1	-	2	Annotated as neuronal localization
	Q9GYI1	Uncharacterized protein	CELE_F29B9.11	6	5	3	-
	Q95Q57	Uncharacterized protein	CELE_F29B9.5	1	-	-	Annotated as neuronal localization
	O76367	Uncharacterized protein	CELE_F29C4.2	6	3	7	-
	Q93644	Kinase	CELE_F30A10.3	-	-	2	Annotated as neuronal localization
	Q8I4K3	Uncharacterized protein	CELE_F30F8.9	1	-	-	Annotated as neuronal localization
	Q95QI1	Uncharacterized protein	CELE_F30F8.9	-	2	1	Annotated as neuronal localization
	G5EFR3	Uncharacterized protein	CELE_F31C3.2	-	1	-	-
	O45417	Uncharacterized protein	CELE_F31D4.2	6	2	7	-
	Q19932	Uncharacterized protein	CELE_F31D5.2	1	-	-	-
	O01546	Uncharacterized protein	CELE_F31F7.1	2	1	3	Annotated as neuronal localization
	O62198	Uncharacterized protein	CELE_F32A11.1	2	1	3	-
	Q95QH4	Uncharacterized protein	CELE_F32A5.8	5	4	1	-
	O01853	Uncharacterized protein	CELE_F32B5.2	1	-	-	-
	O01849	Uncharacterized protein	CELE_F32B5.7	1	-	-	-
	Q19962	Uncharacterized protein	CELE_F32D8.1	5	-	-	Annotated as neuronal localization
	Q8I4K2	Uncharacterized protein	CELE_F32D8.12	4	8	10	-
	Q19965	Uncharacterized protein	CELE_F32D8.4	-	3	-	Annotated as neuronal localization
	P91991	Uncharacterized protein	CELE_F32H5.1	2	1	7	-
	O44781	Uncharacterized protein	CELE_F33D11.10	20	14	18	-
	O44779	Uncharacterized protein	CELE_F33D11.8	2	1	3	Annotated as neuronal localization
	O62219	Uncharacterized protein	CELE_F33H2.2	-	-	1	-
	O62216	Uncharacterized protein	CELE_F33H2.6	8	2	7	-
	Q19994	Uncharacterized protein	CELE_F34D10.4	-	1	-	Annotated as neuronal localization
	Q20005	Uncharacterized protein	CELE_F35A5.8	3	5	8	-
	Q9XVP4	Uncharacterized protein	CELE_F35C12.3	1	-	-	-
	Q20034	Uncharacterized protein	CELE_F35D11.4	1	3	2	-
	O45452	Uncharacterized protein	CELE_F35E8.6	5	-	3	-
	Q9GYT3	Uncharacterized protein	CELE_F35F10.1	-	1	-	-
	Q20058	Uncharacterized protein	CELE_F35G12.12	6	4	3	-
	Q20063	Sulfhydryl oxidase	CELE_F35G2.1	-	-	2	Annotated as neuronal localization
	P90860	Uncharacterized protein	CELE_F36A2.7	13	16	19	-
	Q8I4J6	Uncharacterized protein	CELE_F36A2.9	-	-	2	-
	O45458	Uncharacterized protein	CELE_F36D3.1	-	-	1	-
	H2KZK4	Uncharacterized protein	CELE_F36D4.5	-	-	2	Annotated as neuronal localization
	Q20124	Uncharacterized protein	CELE_F37C12.1	3	2	3	Annotated as neuronal localization
	Q20122	Acyl carrier protein	CELE_F37C12.3	8	2	3	-
	O61196	Uncharacterized protein	CELE_F37C4.6	1	-	1	-
	G4RYA5	Uncharacterized protein	CELE_F38A1.8	7	21	26	-
	H2KZA2	Uncharacterized protein	CELE_F38A5.2	6	10	13	-
	Q20143	Trifunctional purine biosynthetic protein adenosine-3	CELE_F38B6.4	6	15	14	-
	Q20151	Uncharacterized protein	CELE_F38B7.3	1	1	1	-
	Q20173	Uncharacterized protein	CELE_F38E9.5	12	16	21	-
	O16345	Uncharacterized protein	CELE_F38H12.5	-	-	1	-
	O45496	Uncharacterized protein	CELE_F39B2.3	-	2	6	-
	O61201	Uncharacterized protein	CELE_F39C12.1	1	-	-	-
	Q20199	Uncharacterized protein	CELE_F39H12.3	3	-	1	-
	G5EE11	Uncharacterized protein	CELE_F39H2.3	5	1	2	-
	A0A0K3ASH2	Uncharacterized protein	CELE_F40A3.3	9	14	13	-
	G5EGF1	Uncharacterized protein	CELE_F40E10.6	5	3	3	Annotated as neuronal localization
	Q7JMS5	Uncharacterized protein	CELE_F40F12.7	7	8	13	-
	Q20220	Uncharacterized protein	CELE_F40F4.7	3	1	2	-
	A0A0K3ARK6	UMP-CMP kinase	CELE_F40F8.1	8	11	9	-
	Q0G828	Uncharacterized protein	CELE_F40F8.11	2	8	9	-
	H2L2A2	Uncharacterized protein	CELE_F40F8.5	2	6	4	-
	Q20246	Uncharacterized protein	CELE_F40G12.5	2	-	1	-
	C0Z1Y9	Uncharacterized protein	CELE_F40G9.17	2	3	2	-
	H2KZ38	Uncharacterized protein	CELE_F40H3.1	1	-	-	Annotated as neuronal localization
	H2KZE6	Uncharacterized protein	CELE_F41B4.2	2	-	-	Annotated as neuronal localization
	Q966J4	Uncharacterized protein	CELE_F41B4.3	18	1	7	Annotated as neuronal localization
	Q20271	Uncharacterized protein	CELE_F41C6.6	-	1	-	-
	Q20287	Uncharacterized protein	CELE_F41G3.6	2	8	5	-
	Q20310	Uncharacterized protein	CELE_F42A10.5	-	-	3	-
	Q20311	Uncharacterized protein	CELE_F42A10.6	5	6	5	Annotated as neuronal localization
	Q20312	Uncharacterized protein	CELE_F42A10.7	6	5	4	Annotated as neuronal localization
	K8ERU5	Uncharacterized protein	CELE_F42A6.6	1	2	2	Annotated as neuronal localization
	Q20317	Uncharacterized protein	CELE_F42A9.8	1	-	4	-
	Q20322	Uncharacterized protein	CELE_F42C5.3	4	5	4	-
	Q20323	Uncharacterized protein	CELE_F42C5.4	3	5	4	-
	Q20329	Uncharacterized protein	CELE_F42C5.9	1	6	6	-
	Q20340	1,2-dihydroxy-3-keto-5-methylthiopentene dioxygenase	CELE_F42F12.4	6	7	9	Annotated as neuronal localization
	A0A1T5HUK2	Uncharacterized protein	CELE_F42G2.2	2	1	4	-
	O17099	Major sperm protein	CELE_F42G2.5	-	-	1	-
	O44509	Uncharacterized protein	CELE_F42G8.10	-	8	4	-
	A0A1N7SYW5	Uncharacterized protein	CELE_F43B10.1	-	-	3	Annotated as neuronal localization
	Q20358	Uncharacterized protein	CELE_F43C9.2	4	-	1	Annotated as neuronal localization
	Q9XU97	Uncharacterized protein	CELE_F44E5.1	2	1	2	-
	G5ECU5	Uncharacterized protein	CELE_F44E5.4	36	58	67	-
	O16249	Uncharacterized protein	CELE_F44E7.4	16	15	28	-
	H2KZE1	Uncharacterized protein	CELE_F44E7.5	-	-	1	-
	Q9N5T2	Uncharacterized protein	CELE_F45D11.14	81	58	48	-
	E1B6Q7	Uncharacterized protein	CELE_F45F2.9	2	2	2	-
	O45525	Uncharacterized protein	CELE_F45H10.2	3	6	3	-
	O02267	Uncharacterized protein	CELE_F45H10.3	7	5	6	-
	G5EFD7	Uncharacterized protein	CELE_F46C5.9	12	5	13	-
	Q20476	Uncharacterized protein	CELE_F46G10.1	14	14	15	-
	Q8MQ42	Uncharacterized protein	CELE_F46H5.7	2	6	10	-
	H2KZY5	Sulfhydryl oxidase	CELE_F47B7.2	2	2	3	-
	Q20519	Uncharacterized protein	CELE_F47B8.3	10	11	10	-
	Q20546	Uncharacterized protein	CELE_F47G9.1	7	6	3	-
	B3WFZ1	Uncharacterized protein	CELE_F47H4.2	-	-	3	-
	Q20557	Uncharacterized protein	CELE_F48B9.8	7	1	-	-
	G4RU19	Uncharacterized protein	CELE_F48C1.11	-	-	3	-
	O01572	Uncharacterized protein	CELE_F48C1.6	-	3	5	-
	Q20560	Uncharacterized protein	CELE_F48D6.4	-	1	1	Annotated as neuronal localization
	Q09567	Uncharacterized protein	CELE_F48E8.3	-	3	2	-
	Q09396	Uncharacterized protein	CELE_F48E8.4	4	1	5	Annotated as neuronal localization
	O44587	Uncharacterized protein	CELE_F48G7.8	3	1	3	-
	Q20584	Uncharacterized protein	CELE_F49C12.7	-	12	-	Annotated as neuronal localization
	Q27GQ6	Uncharacterized protein	CELE_F49C12.7	5	-	9	Annotated as neuronal localization
	P90879	Uncharacterized protein	CELE_F49C12.9	2	1	2	-
	A6ZJ46	Uncharacterized protein	CELE_F49E2.2	16	4	6	-
	Q20626	Uncharacterized protein	CELE_F49E2.5	29	13	37	-
	H2KZY3	Uncharacterized protein	CELE_F49E8.7	2	-	-	-
	Q9N5S5	Uncharacterized protein	CELE_F49H12.3	-	1	3	Annotated as neuronal localization
	Q9XV04	Uncharacterized protein	CELE_F49H6.5	-	2	8	-
	Q9XUF0	Uncharacterized protein	CELE_F52B11.5	3	1	1	Annotated as neuronal localization
	Q95X18	Probable ribosome biogenesis protein CELE_F52C12.2	CELE_F52C12.2	-	-	1	-
	Q2PJ97	Uncharacterized protein	CELE_F52E1.14	8	10	15	-
	Q20675	Uncharacterized protein	CELE_F52E4.5	18	7	14	-
	O17398	Uncharacterized protein	CELE_F52H2.7	1	1	-	Annotated as neuronal localization
	O45546	Uncharacterized protein	CELE_F53A2.1	3	5	1	Annotated as neuronal localization
	Q20695	Uncharacterized protein	CELE_F53B1.3	5	3	-	Annotated as neuronal localization
	Q20711	Uncharacterized protein	CELE_F53B3.6	-	-	1	-
	Q93765	Uncharacterized protein	CELE_F53C11.1	4	1	1	Annotated as neuronal localization
	P91997	Uncharacterized protein	CELE_F53F1.2	3	9	8	-
	P91998	Uncharacterized protein	CELE_F53F1.3	5	12	15	-
	J7SEY5	Uncharacterized protein	CELE_F53F1.6	5	3	5	-
	O01580	Uncharacterized protein	CELE_F53F10.1	1	-	-	-
	O01579	Uncharacterized protein	CELE_F53F10.2	-	-	1	Annotated as neuronal localization
	Q965K2	Uncharacterized protein	CELE_F53H1.1	2	2	-	-
	O45075	Uncharacterized protein	CELE_F53H1.4	5	-	1	-
	Q20734	Uncharacterized protein	CELE_F53H8.3	5	-	-	-
	Q9N4J7	Uncharacterized protein	CELE_F54A3.2	2	3	2	-
	Q20737	Uncharacterized protein	CELE_F54B11.5	1	-	-	Annotated as neuronal localization
	Q20759	Uncharacterized protein	CELE_F54C9.11	4	1	-	Annotated as neuronal localization
	Q20753	Uncharacterized protein	CELE_F54C9.3	1	3	2	-
	G5EE46	Uncharacterized protein	CELE_F54D5.12	-	1	2	-
	Q20769	Uncharacterized protein	CELE_F54D5.3	10	9	10	-
	Q20770	Uncharacterized protein	CELE_F54D5.4	2	-	1	Annotated as neuronal localization
	O44732	Uncharacterized protein	CELE_F54D7.2	4	8	8	Annotated as neuronal localization
	Q9TXK1	Uncharacterized protein	CELE_F54E2.1	3	3	5	-
	Q93786	Uncharacterized protein	CELE_F54E4.3	7	3	9	-
	Q400L7	Uncharacterized protein	CELE_F54G2.1	15	13	14	Annotated as neuronal localization
	Q20796	Uncharacterized protein	CELE_F55A11.1	8	7	6	Annotated as neuronal localization
	G3MU11	Uncharacterized protein	CELE_F55A11.6	3	8	6	-
	O01756	Uncharacterized protein	CELE_F55A12.5	1	-	-	Annotated as neuronal localization
	O17893	Uncharacterized protein	CELE_F55B11.3	-	-	1	-
	O17890	Uncharacterized protein	CELE_F55B11.4	18	5	6	-
	Q7YX00	Uncharacterized protein	CELE_F55C10.5	-	2	1	Annotated as neuronal localization
	H2L080	Uncharacterized protein	CELE_F55C12.5	-	2	4	-
	L8E6W9	Uncharacterized protein	CELE_F55F10.1	2	-	-	-
	G5EC22	Uncharacterized protein	CELE_F55G11.4	4	5	3	-
	U4PC34	Uncharacterized protein	CELE_F56A11.5	3	1	1	-
	Q95ZS5	Uncharacterized protein	CELE_F56A8.3	2	3	4	-
	Q9TXR7	Uncharacterized protein	CELE_F56B3.11	-	2	2	-
	H2L086	Uncharacterized protein	CELE_F56B3.4	4	-	-	-
	Q86S38	Carboxylic ester hydrolase	CELE_F56C11.6	-	-	1	-
	Q8MQ22	Uncharacterized protein	CELE_F56C9.10	9	5	5	-
	Q20865	Uncharacterized protein	CELE_F56C9.7	17	5	7	Annotated as neuronal localization
	Q20881	Uncharacterized protein	CELE_F56D5.6	5	9	11	-
	B6EU60	Uncharacterized protein	CELE_F57B7.2	7	4	6	-
	Q20935	Uncharacterized protein	CELE_F57B9.3	-	17	20	Annotated as neuronal localization
	O62265	Uncharacterized protein	CELE_F57C2.5	-	2	-	-
	Q20950	Uncharacterized protein	CELE_F57F5.1	12	11	6	-
	D9N150	Uncharacterized protein	CELE_F57G4.11	-	-	3	-
	Q20959	Uncharacterized protein	CELE_F58A6.1	2	-	-	Annotated as neuronal localization
	Q20969	Uncharacterized protein	CELE_F58B3.4	-	-	2	-
	Q20965	Uncharacterized protein	CELE_F58B3.6	3	14	14	-
	Q20966	Uncharacterized protein	CELE_F58B3.7	-	3	1	Annotated as neuronal localization
	Q20973	Uncharacterized protein	CELE_F58B4.3	2	-	2	Annotated as neuronal localization
	Q20974	Uncharacterized protein	CELE_F58B4.5	6	7	6	-
	Q20990	Uncharacterized protein	CELE_F58F9.3	15	13	17	-
	Q20988	Uncharacterized protein	CELE_F58F9.4	1	-	1	Annotated as neuronal localization
	G5EBT2	Uncharacterized protein	CELE_F58H1.7	3	4	4	Annotated as neuronal localization
	Q8IA57	Uncharacterized protein	CELE_F59B1.10	-	2	3	-
	O61880	Uncharacterized protein	CELE_F59B1.2	-	4	4	-
	Q93831	Uncharacterized protein	CELE_F59C6.5	10	7	12	-
	Q8MQ13	Uncharacterized protein	CELE_F59F3.6	4	-	4	Annotated as neuronal localization
	Q21046	Uncharacterized protein	CELE_F59F5.3	1	-	-	-
	O76602	Uncharacterized protein	CELE_H02F09.3	-	1	-	-
	G5EFE3	Uncharacterized protein	CELE_H03A11.2	17	15	17	-
	Q7YXH1	Uncharacterized protein	CELE_H06H21.8	4	18	14	-
	A0A168H5X3	Uncharacterized protein	CELE_H10D18.5	-	1	-	Annotated as neuronal localization
	O76669	Uncharacterized protein	CELE_H10E21.1	-	-	1	-
	O61802	Uncharacterized protein	CELE_H11E01.3	3	-	1	Annotated as neuronal localization
	Q9N5M9	Uncharacterized protein	CELE_H12I13.1	1	-	-	-
	H2L0A6	Uncharacterized protein	CELE_H14E04.2	1	-	1	-
	O61209	Uncharacterized protein	CELE_H17B01.2	-	-	3	-
	G4SLZ9	Uncharacterized protein	CELE_H17B01.5	1	-	1	Annotated as neuronal localization
	Q9N5M3	Uncharacterized protein	CELE_H20J04.6	4	2	1	-
	H2L0C5	Uncharacterized protein	CELE_H24G06.1	8	3	2	-
	Q9N5L0	Uncharacterized protein	CELE_H24K24.4	2	6	6	-
	H2L0D0	Uncharacterized protein	CELE_H28G03.1	4	2	10	-
	V6CJY2	Ubiquitin carboxyl-terminal hydrolase	CELE_H34C03.2	15	13	16	-
	O76672	Uncharacterized protein	CELE_H34I24.2	6	5	6	-
	Q9TYZ4	Uncharacterized protein	CELE_H35B03.1	5	2	5	-
	O45628	Uncharacterized protein	CELE_H40L08.1	15	10	8	-
	O76634	Uncharacterized protein	CELE_H41C03.3	-	-	2	Annotated as neuronal localization
	Q9N5K0	Uncharacterized protein	CELE_H43E16.1	2	-	1	Annotated as neuronal localization
	Q8WSL9	Uncharacterized protein	CELE_H43I07.3	-	4	5	-
	Q21096	Uncharacterized protein	CELE_K01D12.6	1	-	1	-
	Q7YTL1	Uncharacterized protein	CELE_K01F9.2	-	2	-	-
	G5EF83	Uncharacterized protein	CELE_K01G5.9	6	11	9	-
	Q3Y3Z7	Uncharacterized protein	CELE_K02A11.4	3	3	3	Annotated as neuronal localization
	Q21111	Uncharacterized protein	CELE_K02A6.2	3	2	6	Annotated as neuronal localization
	P90904	Uncharacterized protein	CELE_K02B12.7	-	2	1	-
	Q8I4H7	Uncharacterized protein	CELE_K02C4.5	-	1	1	Annotated as neuronal localization
	Q21131	Uncharacterized protein	CELE_K02D3.1	3	4	3	Annotated as neuronal localization
	U4PSA1	Purine nucleoside phosphorylase	CELE_K02D7.1	57	52	36	-
	O44983	Uncharacterized protein	CELE_K02F2.5	10	4	3	-
	H2L0D6	Uncharacterized protein	CELE_K03A1.4	5	-	-	Annotated as neuronal localization
	Q21182	Uncharacterized protein	CELE_K03B8.6	4	-	4	-
	O61848	Uncharacterized protein	CELE_K03E5.2	5	-	3	-
	Q94259	Uncharacterized protein	CELE_K04A8.1	6	4	2	-
	Q9XVV7	Uncharacterized protein	CELE_K04C1.2	2	1	3	-
	Q21210	Uncharacterized protein	CELE_K04C2.2	3	-	3	-
	Q7YWX4	Uncharacterized protein	CELE_K04D7.6	-	1	-	-
	O44772	Uncharacterized protein	CELE_K04F10.7	8	3	8	-
	Q9XUU8	Uncharacterized protein	CELE_K05C4.5	1	1	2	-
	Q8IFX6	Uncharacterized protein	CELE_K06A9.1	5	9	8	-
	Q9XUT9	Uncharacterized protein	CELE_K06G5.1	28	27	31	-
	P90915	Uncharacterized protein	CELE_K07A1.10	-	-	2	-
	P90919	Uncharacterized protein	CELE_K07A12.1	4	4	21	-
	Q21266	Carboxylic ester hydrolase	CELE_K07C11.4	6	3	14	-
	Q21274	Uncharacterized protein	CELE_K07C5.2	-	2	1	-
	Q8ITW9	Uncharacterized protein	CELE_K07D4.9	2	-	-	Annotated as neuronal localization
	Q21284	Uncharacterized protein	CELE_K07E3.4	5	24	40	-
	Q21304	Uncharacterized protein	CELE_K07G5.5	-	-	1	-
	Q966I7	Uncharacterized protein	CELE_K08D12.3	8	2	2	-
	A0A0S4XR86	Uncharacterized protein	CELE_K08D9.10	2	-	1	-
	Q9XUS5	Uncharacterized protein	CELE_K08E3.5	14	16	23	-
	Q21380	Uncharacterized protein	CELE_K09C4.10	-	2	-	-
	Q9NAP6	Uncharacterized protein	CELE_K09E4.4	16	8	14	Annotated as neuronal localization
	S6FN43	Uncharacterized protein	CELE_K09F6.13	2	2	3	Annotated as neuronal localization
	G4S035	Uncharacterized protein	CELE_K10B3.1	10	-	-	Annotated as neuronal localization
	Q94269	Carboxypeptidase	CELE_K10C2.1	77	100	91	-
	O17944	Uncharacterized protein	CELE_K10C3.5	-	7	7	-
	O61887	Uncharacterized protein	CELE_K10C9.3	-	-	2	-
	H9G312	Uncharacterized protein	CELE_K10D11.3	1	2	3	Annotated as neuronal localization
	O45669	Uncharacterized protein	CELE_K10D6.2	6	2	3	-
	O45672	Uncharacterized protein	CELE_K10G4.3	-	-	1	Annotated as neuronal localization
	G5ECC9	Uncharacterized protein	CELE_K11B4.1	4	2	2	-
	Q94276	Uncharacterized protein	CELE_K11C4.2	2	-	1	Annotated as neuronal localization
	Q7YTL5	Uncharacterized protein	CELE_K11D2.5	-	1	-	-
	Q23009	Carboxylic ester hydrolase	CELE_K11G9.2	3	3	4	-
	Q2L6V4	Uncharacterized protein	CELE_K11H12.11	2	-	1	-
	P91369	Uncharacterized protein	CELE_K11H12.4	-	-	2	Annotated as neuronal localization
	P91372	Uncharacterized protein	CELE_K11H12.7	-	-	1	-
	P91373	Uncharacterized protein	CELE_K11H12.8	-	3	-	-
	O44995	Uncharacterized protein	CELE_K12C11.1	9	17	17	-
	Q9N5G9	Uncharacterized protein	CELE_K12H6.6	5	6	5	-
	O17954	Uncharacterized protein	CELE_LLC1.2	24	16	24	-
	G5ECJ7	Uncharacterized protein	CELE_M01B2.13	-	-	1	-
	P91401	Uncharacterized protein	CELE_M01E11.2	1	2	2	-
	Q21453	Uncharacterized protein	CELE_M01F1.4	-	-	1	-
	O62317	Uncharacterized protein	CELE_M01G12.9	1	4	6	Annotated as neuronal localization
	O76687	Uncharacterized protein	CELE_M01G5.3	-	2	3	-
	H2L0G8	Uncharacterized protein	CELE_M01H9.3	12	6	-	Annotated as neuronal localization
	Q95ZL3	Uncharacterized protein	CELE_M01H9.3	-	-	7	Annotated as neuronal localization
	A0A061AD30	Uncharacterized protein	CELE_M02B1.3	2	-	-	Annotated as neuronal localization
	Q94285	Uncharacterized protein	CELE_M02B7.2	1	-	5	-
	A0A0K3AVS5	Uncharacterized protein	CELE_M02H5.8	9	8	10	Annotated as neuronal localization
	Q21483	Uncharacterized protein	CELE_M03C11.1	5	-	-	Annotated as neuronal localization
	A9D4S6	Uncharacterized protein	CELE_M03F8.3	1	-	1	-
	O16379	Uncharacterized protein	CELE_M03F8.6	-	-	1	Annotated as neuronal localization
	Q21504	Uncharacterized protein	CELE_M04B2.4	-	-	1	-
	M1Z848	Uncharacterized protein	CELE_M04C3.1	-	3	3	Annotated as neuronal localization
	P90933	Uncharacterized protein	CELE_M04C9.3	-	-	3	-
	B3WFY5	Uncharacterized protein	CELE_M04D5.3	3	-	1	Annotated as neuronal localization
	Q95Y96	Uncharacterized protein	CELE_M04F3.4	8	9	21	-
	G5ECL1	Uncharacterized protein	CELE_M05D6.2	-	2	6	-
	Q21525	Uncharacterized protein	CELE_M05D6.6	4	2	4	-
	Q0G839	Uncharacterized protein	CELE_M106.3	4	7	5	-
	Q21541	Uncharacterized protein	CELE_M142.5	-	3	2	-
	Q21544	Uncharacterized protein	CELE_M153.1	-	1	1	-
	Q21552	Uncharacterized protein	CELE_M176.4	1	-	-	-
	Q21574	Uncharacterized protein	CELE_M28.8	3	4	3	-
	U4PEB6	Uncharacterized protein	CELE_M4.1	5	3	18	-
	Q9TYY0	Uncharacterized protein	CELE_M57.2	37	31	48	-
	Q7Z2A6	Uncharacterized protein	CELE_M60.4	1	-	3	-
	U4PFG4	Uncharacterized protein	CELE_M70.1	-	-	1	-
	Q688B0	Uncharacterized protein	CELE_M70.4	-	-	2	-
	G5EE59	Uncharacterized protein	CELE_M79.2	-	1	2	-
	U4PFH6	Uncharacterized protein	CELE_R02D3.1	-	2	4	-
	Q9TZZ9	Uncharacterized protein	CELE_R02D3.8	-	5	7	Annotated as neuronal localization
	Q21635	Uncharacterized protein	CELE_R02D5.3	-	1	2	Annotated as neuronal localization
	Q5ZR77	Uncharacterized protein	CELE_R02F11.3	-	1	1	-
	Q21673	Aminopeptidase	CELE_R03G8.4	-	1	-	-
	Q9GYL7	Uncharacterized protein	CELE_R03H10.1	-	1	1	-
	Q9GYL9	Uncharacterized protein	CELE_R03H10.6	1	2	10	Annotated as neuronal localization
	Q9GYL8	Uncharacterized protein	CELE_R03H10.7	-	4	5	-
	Q21702	Uncharacterized protein	CELE_R04B5.5	-	-	2	-
	Q9GYL4	Uncharacterized protein	CELE_R04E5.8	2	-	7	Annotated as neuronal localization
	Q21732	Uncharacterized protein	CELE_R04F11.2	8	5	13	-
	H2L2I9	Uncharacterized protein	CELE_R05A10.1	-	6	2	-
	Q21737	Uncharacterized protein	CELE_R05D11.5	4	5	7	-
	Q95ZR2	Uncharacterized protein	CELE_R05D11.9	2	-	1	-
	Q21742	Uncharacterized protein	CELE_R05F9.6	14	13	22	-
	Q21745	Uncharacterized protein	CELE_R05F9.9	-	2	3	-
	G5EDL4	Uncharacterized protein	CELE_R05H10.3	1	-	1	-
	Q21763	Uncharacterized protein	CELE_R05H5.3	3	3	4	-
	O44874	Protein-tyrosine-phosphatase	CELE_R06B10.2	-	-	1	-
	O62337	Uncharacterized protein	CELE_R06C1.4	2	6	4	-
	Q21796	Uncharacterized protein	CELE_R07B7.6	-	-	2	-
	Q21810	Uncharacterized protein	CELE_R07E3.1	7	1	4	Annotated as neuronal localization
	Q21809	Uncharacterized protein	CELE_R07E3.4	1	-	-	-
	Q21817	Uncharacterized protein	CELE_R07E4.3	3	-	1	-
	Q21821	Uncharacterized protein	CELE_R07E5.7	5	12	14	-
	Q09387	Uncharacterized protein	CELE_R07G3.8	3	-	5	Annotated as neuronal localization
	Q93934	Uncharacterized protein	CELE_R07H5.8	33	34	42	-
	Q9XVW5	Protein yippee-like	CELE_R08B4.3	-	1	1	-
	Q21850	Uncharacterized protein	CELE_R08E3.1	31	33	43	-
	O01593	Uncharacterized protein	CELE_R08E5.3	5	1	2	-
	O01893	Non-lysosomal glucosylceramidase	CELE_R08F11.1	3	4	1	Annotated as neuronal localization
	O61933	Uncharacterized protein	CELE_R09A1.3	1	-	1	Annotated as neuronal localization
	O45713	Uncharacterized protein	CELE_R09B3.3	7	3	4	-
	Q23030	Uncharacterized protein	CELE_R09F10.1	1	1	2	-
	Q21881	Uncharacterized protein	CELE_R09H10.2	-	-	1	-
	Q21884	Uncharacterized protein	CELE_R09H10.5	32	26	30	-
	Q21888	Uncharacterized protein	CELE_R102.2	8	5	5	-
	Q9U389	Uncharacterized protein	CELE_R102.5	-	-	1	Annotated as neuronal localization
	Q21899	Uncharacterized protein	CELE_R10E4.1	4	5	4	-
	Q8I4G7	Uncharacterized protein	CELE_R10E8.8	3	4	7	-
	O01913	Uncharacterized protein	CELE_R10F2.6	2	-	-	Annotated as neuronal localization
	Q21916	Uncharacterized protein	CELE_R10H10.3	9	10	11	-
	O62346	Uncharacterized protein	CELE_R11.2	-	-	1	Annotated as neuronal localization
	Q21938	Uncharacterized protein	CELE_R11D1.10	-	-	1	Annotated as neuronal localization
	H2KYE1	Uncharacterized protein	CELE_R11G1.6	3	-	-	-
	Q8MPZ6	Uncharacterized protein	CELE_R11G1.6	-	-	1	-
	O45719	Uncharacterized protein	CELE_R11H6.2	-	-	3	Annotated as neuronal localization
	O62349	Uncharacterized protein	CELE_R11H6.5	1	-	3	-
	Q21959	Uncharacterized protein	CELE_R12C12.5	1	-	-	-
	Q21956	Uncharacterized protein	CELE_R12C12.9	1	7	8	-
	O61793	Uncharacterized protein	CELE_R12E2.13	8	9	18	-
	Q95Y87	Uncharacterized protein	CELE_R13A5.10	2	2	4	-
	Q965M0	Uncharacterized protein	CELE_R13D11.10	-	1	3	Annotated as neuronal localization
	A5Z2W3	Uncharacterized protein	CELE_R13H4.2	-	9	5	-
	Q8ITY8	Uncharacterized protein	CELE_R148.3	1	4	15	-
	H2KZA6	Uncharacterized protein	CELE_R148.5	3	2	9	-
	Q6AHR3	Uncharacterized protein	CELE_R151.2	1	3	9	-
	Q22003	Uncharacterized protein	CELE_R166.2	4	5	8	-
	Q22013	Uncharacterized protein	CELE_R186.3	9	3	8	-
	Q9N5F6	Uncharacterized protein	CELE_R193.2	8	11	12	-
	Q22020	Uncharacterized protein	CELE_R53.5	5	10	12	-
	G3MTX6	Uncharacterized protein	CELE_R74.10	10	2	4	-
	O45722	Uncharacterized protein	CELE_R74.8	-	-	3	-
	H9G306	Uncharacterized protein	CELE_T01D3.1	2	-	-	Annotated as neuronal localization
	G5EDT4	Uncharacterized protein	CELE_T01D3.6	15	11	10	-
	Q7YWV0	Uncharacterized protein	CELE_T01E8.8	1	-	-	-
	O45723	Uncharacterized protein	CELE_T01G1.2	5	2	1	-
	Q22088	Uncharacterized protein	CELE_T01H3.2	-	2	2	Annotated as neuronal localization
	Q22089	Uncharacterized protein	CELE_T01H3.3	2	3	7	Annotated as neuronal localization
	Q93968	Uncharacterized protein	CELE_T01H8.2	2	2	1	-
	H2L0K1	Uncharacterized protein	CELE_T02C5.1	7	5	8	Annotated as neuronal localization
	G5ECA7	Uncharacterized protein	CELE_T02D1.8	9	8	7	-
	Q9U382	Uncharacterized protein	CELE_T02E9.5	1	-	-	Annotated as neuronal localization
	Q22101	Uncharacterized protein	CELE_T02G5.7	11	16	22	-
	Q9N5E4	Uncharacterized protein	CELE_T02H6.11	3	8	15	-
	P91423	Uncharacterized protein	CELE_T03F1.11	6	2	2	-
	Q22123	Uncharacterized protein	CELE_T03G11.6	2	1	-	Annotated as neuronal localization
	Q22129	Uncharacterized protein	CELE_T03G6.3	1	2	1	-
	G5EG50	Uncharacterized protein	CELE_T04A11.1	-	2	-	-
	Q22137	Uncharacterized protein	CELE_T04A8.7	19	12	12	-
	Q6A583	Uncharacterized protein	CELE_T04B8.5	2	-	-	Annotated as neuronal localization
	H2L0I8	Uncharacterized protein	CELE_T04C4.1	1	1	4	-
	H2KZV6	Uncharacterized protein	CELE_T04C9.1	7	4	2	Annotated as neuronal localization
	O02299	Uncharacterized protein	CELE_T04D3.5	-	-	1	Annotated as neuronal localization
	Q22159	Uncharacterized protein	CELE_T04F3.4	1	9	9	Annotated as neuronal localization
	Q22166	Uncharacterized protein	CELE_T04F8.7	3	5	6	Annotated as neuronal localization
	Q22174	Uncharacterized protein	CELE_T04H1.2	-	-	1	-
	Q22215	Uncharacterized protein	CELE_T05B9.1	-	1	1	Annotated as neuronal localization
	B3GWC2	Uncharacterized protein	CELE_T05E11.2	-	1	5	Annotated as neuronal localization
	Q9XUR6	Uncharacterized protein	CELE_T05E12.3	4	7	11	-
	O01862	Uncharacterized protein	CELE_T05E7.1	-	-	2	Annotated as neuronal localization
	Q9XUQ9	Uncharacterized protein	CELE_T05F1.11	8	2	7	Annotated as neuronal localization
	Q22240	Ubiquitin carboxyl-terminal hydrolase	CELE_T05H10.1	13	10	11	-
	O61929	Uncharacterized protein	CELE_T06A1.5	-	1	1	-
	Q22254	Uncharacterized protein	CELE_T06D8.9	11	10	10	Annotated as neuronal localization
	Q95ZP6	Uncharacterized protein	CELE_T06F4.1	-	-	2	Annotated as neuronal localization
	O44412	Uncharacterized protein	CELE_T07A9.10	-	-	1	-
	H2L0K7	Uncharacterized protein	CELE_T07H6.1	-	1	-	-
	G5EBK0	Uncharacterized protein	CELE_T08A11.1	-	1	-	Annotated as neuronal localization
	A0A0K3AVV4	Uncharacterized protein	CELE_T08B1.1	3	3	3	-
	O76644	Uncharacterized protein	CELE_T08E11.1	6	7	11	-
	Q94010	Uncharacterized protein	CELE_T08G11.1	10	16	14	-
	Q22352	Uncharacterized protein	CELE_T08H10.1	14	39	26	-
	O02158	Uncharacterized protein	CELE_T09B4.8	1	5	2	-
	G5EEG6	Carrier protein (C2)	CELE_T09F3.2	-	1	1	-
	Q22368	Uncharacterized protein	CELE_T10B10.3	5	6	9	-
	Q22371	Uncharacterized protein	CELE_T10B10.4	1	2	2	Annotated as neuronal localization
	Q9TZH8	Uncharacterized protein	CELE_T10B11.6	-	-	1	-
	A0A0K3ASB6	Uncharacterized protein	CELE_T10B5.4	2	1	1	Annotated as neuronal localization
	Q10050	Uncharacterized protein	CELE_T10F2.2	-	-	1	-
	G4SNB8	Uncharacterized protein	CELE_T10F2.5	8	1	2	-
	G5EDY1	Uncharacterized protein	CELE_T11G6.5	5	-	-	Annotated as neuronal localization
	Q9UAW8	Uncharacterized protein	CELE_T12B3.3	8	7	13	-
	Q69ZI6	Uncharacterized protein	CELE_T12D8.10	1	1	2	-
	D3YT30	Uncharacterized protein	CELE_T12G3.2	-	3	4	Annotated as neuronal localization
	Q7JP80	Uncharacterized protein	CELE_T13C2.6	10	9	23	Annotated as neuronal localization
	Q22469	Uncharacterized protein	CELE_T13H5.4	6	2	6	-
	Q95QB1	Uncharacterized protein	CELE_T13H5.8	7	9	14	-
	Q22474	Uncharacterized protein	CELE_T14B1.1	-	2	-	Annotated as neuronal localization
	Q22484	Uncharacterized protein	CELE_T14B4.1	-	-	2	-
	A0A0K3ARQ4	Uncharacterized protein	CELE_T14B4.8	3	3	2	Annotated as neuronal localization
	Q22481	Uncharacterized protein	CELE_T14B4.9	-	3	2	Annotated as neuronal localization
	F5GUA3	Coatomer subunit gamma	CELE_T14G10.5	24	33	39	-
	Q22515	Uncharacterized protein	CELE_T14G8.3	35	59	69	-
	Q9U368	Uncharacterized protein	CELE_T16G1.7	2	-	-	-
	Q9U367	Uncharacterized protein	CELE_T16G1.9	5	4	5	-
	Q22554	Uncharacterized protein	CELE_T19A5.1	-	-	1	-
	Q22562	Uncharacterized protein	CELE_T19B10.2	8	7	9	-
	Q22579	Uncharacterized protein	CELE_T19D12.1	1	2	2	Annotated as neuronal localization
	O76836	Uncharacterized protein	CELE_T19D12.4	22	17	22	-
	Q22574	Uncharacterized protein	CELE_T19D12.6	-	2	-	Annotated as neuronal localization
	Q9XUN8	Uncharacterized protein	CELE_T20B3.1	7	8	10	-
	O01254	Uncharacterized protein	CELE_T20D3.2	5	5	6	-
	C6KRJ5	Uncharacterized protein	CELE_T20D3.3	2	1	2	Annotated as neuronal localization
	P91483	Uncharacterized protein	CELE_T20F5.7	1	-	-	-
	Q22624	Uncharacterized protein	CELE_T21B10.3	-	1	1	-
	Q22631	Uncharacterized protein	CELE_T21B6.3	-	2	3	-
	Q22649	Uncharacterized protein	CELE_T21C9.6	1	-	1	Annotated as neuronal localization
	O16784	Uncharacterized protein	CELE_T21D12.12	1	1	2	Annotated as neuronal localization
	H2KZV5	Uncharacterized protein	CELE_T21H3.1	16	12	18	-
	A0A1I6CMA1	Uncharacterized protein	CELE_T22B11.4	2	-	-	-
	Q22662	Uncharacterized protein	CELE_T22C1.1	2	2	5	-
	G4SN91	Uncharacterized protein	CELE_T22E5.1	3	2	3	Annotated as neuronal localization
	H2L010	Uncharacterized protein	CELE_T22F3.2	-	1	2	Annotated as neuronal localization
	Q9N5U1	Alpha-1,4 glucan phosphorylase	CELE_T22F3.3	58	69	62	-
	Q8MP14	Uncharacterized protein	CELE_T22F7.4	12	10	7	Annotated as neuronal localization
	P91492	Uncharacterized protein	CELE_T23B3.1	-	-	1	-
	P91491	Uncharacterized protein	CELE_T23B3.2	5	3	1	-
	H2KZS2	Uncharacterized protein	CELE_T23E7.2	1	1	1	-
	A0A0S4XRI4	Uncharacterized protein	CELE_T23F4.2	-	2	5	Annotated as neuronal localization
	O45812	Uncharacterized protein	CELE_T23G11.7	10	9	12	-
	Q22718	Uncharacterized protein	CELE_T24B8.2	3	2	2	-
	G5EG81	Ubiquitin carboxyl-terminal hydrolase	CELE_T24B8.7	2	-	2	Annotated as neuronal localization
	Q965K6	Uncharacterized protein	CELE_T24E12.5	-	3	5	Annotated as neuronal localization
	Q22749	Uncharacterized protein	CELE_T24G10.2	-	-	2	-
	Q22758	Uncharacterized protein	CELE_T24H7.2	1	4	7	-
	Q22757	Uncharacterized protein	CELE_T24H7.3	-	-	1	-
	Q22768	Uncharacterized protein	CELE_T25B9.1	1	-	-	-
	G5EF20	Uncharacterized protein	CELE_T25B9.3	-	-	2	Annotated as neuronal localization
	G5ECR0	Uncharacterized protein	CELE_T25C12.3	115	91	98	-
	Q22792	60S ribosomal export protein NMD3	CELE_T25G3.3	32	25	27	-
	Q22794	Uncharacterized protein	CELE_T26A5.6	3	-	3	-
	Q22805	Uncharacterized protein	CELE_T26A8.4	3	-	2	Annotated as neuronal localization
	Q22816	Uncharacterized protein	CELE_T26C5.3	5	5	4	-
	Q7YWS4	Uncharacterized protein	CELE_T26C5.5	1	-	-	Annotated as neuronal localization
	P91501	Uncharacterized protein	CELE_T27A3.7	1	-	2	Annotated as neuronal localization
	O61906	Uncharacterized protein	CELE_T27C4.1	5	2	6	Annotated as neuronal localization
	O45864	Cytochrome b-c1 complex subunit 6	CELE_T27E9.2	7	4	8	-
	Q22842	Uncharacterized protein	CELE_T28B11.1	2	11	14	-
	X5M5W2	Uncharacterized protein	CELE_T28C6.7	-	-	4	-
	O18152	Uncharacterized protein	CELE_T28D6.4	-	-	1	-
	G5EGL2	Uncharacterized protein	CELE_T28D6.6	7	16	15	-
	O18155	Uncharacterized protein	CELE_T28D6.7	-	-	1	-
	Q9XUC0	Uncharacterized protein	CELE_T28F3.8	-	-	8	Annotated as neuronal localization
	Q22850	Uncharacterized protein	CELE_T28F4.5	-	4	-	-
	G5EBF4	Uncharacterized protein	CELE_T28H10.3	55	31	33	-
	G5EDW8	Uncharacterized protein	CELE_VF13D12L.3	5	3	7	-
	A0PD34	Uncharacterized protein	CELE_VM106R.1	3	2	3	Annotated as neuronal localization
	Q23068	Epoxide hydrolase	CELE_W01A11.1	7	6	6	-
	O45017	Uncharacterized protein	CELE_W01B11.6	4	5	2	-
	O62388	Ribosomal protein L37	CELE_W01D2.1	5	1	5	-
	Q9XVH5	Uncharacterized protein	CELE_W01G7.4	-	3	2	-
	Q23119	Uncharacterized protein	CELE_W02B12.1	-	3	5	Annotated as neuronal localization
	G5EGS9	N-acetyllactosamine synthase	CELE_W02B12.11	2	1	1	-
	Q8MQG6	Uncharacterized protein	CELE_W02D3.12	-	4	2	Annotated as neuronal localization
	Q9XVG7	Uncharacterized protein	CELE_W02D9.10	1	-	1	Annotated as neuronal localization
	C6KRN3	Protein YIPF	CELE_W02D9.2	3	4	5	Annotated as neuronal localization
	H1ZUX4	Uncharacterized protein	CELE_W02F12.4	-	-	1	-
	A0A1I6CMA5	Uncharacterized protein	CELE_W02H5.2	2	1	2	-
	A0A1I6CMB1	Uncharacterized protein	CELE_W02H5.2	1	-	1	-
	O44566	Uncharacterized protein	CELE_W03F8.4	-	2	3	-
	Q9UA61	Galectin	CELE_W04B5.3	11	15	22	Annotated as neuronal localization
	Q9UA62	Uncharacterized protein	CELE_W04B5.5	2	1	-	-
	Q23159	Uncharacterized protein	CELE_W04D2.4	-	2	4	-
	H2L2D0	Uncharacterized protein	CELE_W04D2.6	1	-	2	Annotated as neuronal localization
	Q23166	Uncharacterized protein	CELE_W04G3.5	-	1	5	Annotated as neuronal localization
	O18173	Uncharacterized protein	CELE_W04G5.9	-	-	1	Annotated as neuronal localization
	F5GUH2	Uncharacterized protein	CELE_W05B5.1	4	-	-	-
	G5EG41	Uncharacterized protein	CELE_W05H12.1	5	1	2	-
	Q23179	Uncharacterized protein	CELE_W05H9.1	17	15	16	-
	Q23178	Uncharacterized protein	CELE_W05H9.2	-	1	-	Annotated as neuronal localization
	Q86MI9	Uncharacterized protein	CELE_W05H9.4	1	-	-	-
	Q23195	Uncharacterized protein	CELE_W06B4.2	3	3	6	-
	O16288	Uncharacterized protein	CELE_W07B8.4	1	-	3	-
	K8F7V7	Uncharacterized protein	CELE_W07E11.1	26	13	26	-
	Q9TYV3	Uncharacterized protein	CELE_W07E6.2	-	1	1	-
	Q23215	Uncharacterized protein	CELE_W07G4.3	-	2	5	-
	Q1HB02	Uncharacterized protein	CELE_W07G4.5	1	-	-	Annotated as neuronal localization
	Q9N5B3	Uncharacterized protein	CELE_W08E12.7	14	12	14	-
	G5EDE4	Uncharacterized protein	CELE_W08E3.2	1	1	2	-
	O02109	Uncharacterized protein	CELE_W08F4.3	3	4	3	-
	G5EFH0	Uncharacterized protein	CELE_W09C5.1	-	-	1	Annotated as neuronal localization
	Q9U329	Uncharacterized protein	CELE_W09C5.8	4	6	7	-
	O18183	Uncharacterized protein	CELE_W09D10.4	4	3	12	-
	G5EEZ1	Uncharacterized protein	CELE_W09G3.7	2	-	-	Annotated as neuronal localization
	O45011	Uncharacterized protein	CELE_W10C8.5	19	21	28	-
	O44923	Uncharacterized protein	CELE_W10G11.19	12	24	19	-
	Q966E7	Uncharacterized protein	CELE_Y104H12D.3	6	2	12	-
	Q9NEY7	Uncharacterized protein	CELE_Y105E8A.11	-	1	1	Annotated as neuronal localization
	Q9NF22	Uncharacterized protein	CELE_Y105E8A.2	6	5	7	-
	A0A0K3AQN0	Uncharacterized protein	CELE_Y105E8A.25	2	6	6	-
	Q8WQB6	Uncharacterized protein	CELE_Y105E8A.3	26	23	29	-
	Q9U304	Uncharacterized protein	CELE_Y106G6D.7	1	-	1	Annotated as neuronal localization
	Q9U301	Uncharacterized protein	CELE_Y106G6H.1	2	8	8	Annotated as neuronal localization
	Q9U2Z9	Uncharacterized protein	CELE_Y106G6H.8	-	2	4	-
	Q95ZJ9	5'-nucleotidase	CELE_Y10G11A.1	-	1	-	-
	H2KZ40	Uncharacterized protein	CELE_Y110A7A.9	-	-	1	-
	E0R7L2	Uncharacterized protein	CELE_Y111B2A.12	-	-	3	-
	Q9U2U3	Uncharacterized protein	CELE_Y116A8C.27	-	1	-	-
	Q95Y82	Uncharacterized protein	CELE_Y119C1B.5	1	3	1	Annotated as neuronal localization
	H2L0S8	Uncharacterized protein	CELE_Y119D3B.12	1	2	2	-
	Q95Y74	Uncharacterized protein	CELE_Y119D3B.13	-	-	1	-
	Q95Y68	Uncharacterized protein	CELE_Y119D3B.21	6	9	10	Annotated as neuronal localization
	K8ESM2	Carboxypeptidase	CELE_Y16B4A.2	44	29	17	-
	O45911	Uncharacterized protein	CELE_Y17D7B.3	-	1	-	Annotated as neuronal localization
	Q9XXI5	NAD kinase 2, mitochondrial	CELE_Y17G7B.10	5	2	3	-
	Q9XXH7	Uncharacterized protein	CELE_Y17G7B.17	1	-	-	-
	Q9XXJ1	Uncharacterized protein	CELE_Y17G7B.3	14	15	18	-
	Q9XXI8	Uncharacterized protein	CELE_Y17G7B.8	2	1	1	Annotated as neuronal localization
	Q9XW19	Uncharacterized protein	CELE_Y18D10A.23	-	3	5	-
	Q9BL94	Uncharacterized protein	CELE_Y18H1A.4	2	4	7	-
	G5EFW4	Uncharacterized protein	CELE_Y20C6A.1	-	-	1	-
	Q965Q1	Uncharacterized protein	CELE_Y22D7AL.10	3	3	4	-
	Q965P1	Uncharacterized protein	CELE_Y22D7AL.15	-	2	1	Annotated as neuronal localization
	O76616	Uncharacterized protein	CELE_Y23H5A.3	-	-	2	-
	Q9N478	RNA helicase	CELE_Y23H5B.6	1	-	-	-
	Q9TYL2	Uncharacterized protein	CELE_Y25C1A.13	-	4	5	-
	H2KY99	Uncharacterized protein	CELE_Y25C1A.7	5	3	3	Annotated as neuronal localization
	O62419	Uncharacterized protein	CELE_Y26E6A.2	-	1	3	-
	H8ESD3	Uncharacterized protein	CELE_Y2H9A.4	-	-	1	Annotated as neuronal localization
	Q8I4E4	Uncharacterized protein	CELE_Y32F6A.4	1	1	1	Annotated as neuronal localization
	G5EDP0	Uncharacterized protein	CELE_Y32F6A.5	10	15	13	-
	O62421	Solute carrier organic anion transporter family member	CELE_Y32F6B.1	9	14	10	-
	Q95Y27	Uncharacterized protein	CELE_Y34B4A.5	4	3	2	Annotated as neuronal localization
	Q95Y29	Uncharacterized protein	CELE_Y34B4A.6	16	20	16	-
	Q95Y28	Uncharacterized protein	CELE_Y34B4A.9	36	12	25	-
	Q9XXF9	Uncharacterized protein	CELE_Y37A1B.5	19	7	21	-
	Q7YTJ3	Uncharacterized protein	CELE_Y37D8A.25	-	-	2	Annotated as neuronal localization
	U4PBL3	Uncharacterized protein	CELE_Y37E11AM.3	5	1	3	-
	Q9TYN2	tRNA-dihydrouridine(47) synthase [NAD(P)(+)]	CELE_Y37E11B.5	2	4	6	-
	X5LPX5	Uncharacterized protein	CELE_Y37E3.11	-	3	5	-
	Q6AW03	Uncharacterized protein	CELE_Y37E3.17	15	14	27	-
	Q9BKU5	Uncharacterized protein	CELE_Y37E3.8	9	8	10	-
	Q9U2N7	Uncharacterized protein	CELE_Y37H2A.1	2	-	-	Annotated as neuronal localization
	A5PEY0	Uncharacterized protein	CELE_Y37H2A.14	1	3	1	-
	H2KZW7	Uncharacterized protein	CELE_Y38C1AA.1	6	3	4	Annotated as neuronal localization
	Q9N430	Uncharacterized protein	CELE_Y38C1AA.6	-	1	1	Annotated as neuronal localization
	H2KMK6	Uncharacterized protein	CELE_Y38E10A.22	16	32	44	-
	Q9XWM0	Uncharacterized protein	CELE_Y38F1A.2	-	-	1	Annotated as neuronal localization
	A0A9S2	Uncharacterized protein	CELE_Y38F2AR.12	-	-	4	-
	Q95XS2	Protein transport protein Sec61 subunit beta	CELE_Y38F2AR.9	-	1	-	-
	Q9XX10	Uncharacterized protein	CELE_Y39A1A.22	1	2	3	-
	H2L0P9	Uncharacterized protein	CELE_Y39A3CL.4	23	-	-	-
	Q965X3	Uncharacterized protein	CELE_Y39A3CL.4	-	18	22	-
	Q965X1	Uncharacterized protein	CELE_Y39A3CL.7	1	-	-	-
	Q9NES7	Uncharacterized protein	CELE_Y39B6A.1	1	9	13	-
	Q9U2K2	Uncharacterized protein	CELE_Y39E4B.10	6	2	-	-
	Q95XR6	Uncharacterized protein	CELE_Y39G10AR.11	-	2	2	Annotated as neuronal localization
	Q95XR3	Uncharacterized protein	CELE_Y39G10AR.9	-	-	1	-
	Q9NAI5	Uncharacterized protein	CELE_Y39G8B.1	13	40	19	-
	Q965W8	Uncharacterized protein	CELE_Y39H10A.6	2	-	2	Annotated as neuronal localization
	Q965W0	Uncharacterized protein	CELE_Y40B10A.9	-	-	1	-
	A0A1D3PDA8	Uncharacterized protein	CELE_Y41C4A.32	24	28	35	-
	U4PBU4	Transmembrane 9 superfamily member	CELE_Y41D4A.4	6	-	-	Annotated as neuronal localization
	U4PRX8	Transmembrane 9 superfamily member	CELE_Y41D4A.4	-	3	4	Annotated as neuronal localization
	Q95Y26	Tyrosine-protein phosphatase	CELE_Y41D4A.5	18	9	13	-
	O62437	Uncharacterized protein	CELE_Y41E3.8	-	3	3	Annotated as neuronal localization
	Q9N3Y1	Uncharacterized protein	CELE_Y42H9AR.1	2	3	4	-
	Q9XXE9	Uncharacterized protein	CELE_Y43C5A.2	5	4	4	-
	O45934	Uncharacterized protein	CELE_Y43F4B.5	24	19	27	-
	O45936	Uncharacterized protein	CELE_Y43F4B.7	14	4	3	Annotated as neuronal localization
	G5EBG2	Uncharacterized protein	CELE_Y43F4B.9	-	2	3	Annotated as neuronal localization
	A5PEX3	Uncharacterized protein	CELE_Y43F8B.15	2	-	-	-
	Q9XWX7	Uncharacterized protein	CELE_Y43F8B.2	-	4	5	Annotated as neuronal localization
	Q9XWN7	Uncharacterized protein	CELE_Y43F8C.13	24	21	23	-
	Q9XWP1	Uncharacterized protein	CELE_Y43F8C.7	3	1	-	-
	Q9XXE2	Uncharacterized protein	CELE_Y44A6D.2	2	1	2	Annotated as neuronal localization
	Q6A573	Uncharacterized protein	CELE_Y44E3A.4	1	2	5	-
	Q8ITV6	Uncharacterized protein	CELE_Y44E3A.6	10	11	11	-
	O62477	Uncharacterized protein	CELE_Y45F10D.7	-	-	1	-
	Q8WTM0	Uncharacterized protein	CELE_Y45G5AL.1	2	1	4	-
	Q9GUI8	Uncharacterized protein	CELE_Y45G5AM.3	17	18	22	Annotated as neuronal localization
	Q965N8	Uncharacterized protein	CELE_Y46E12BL.2	1	4	6	-
	Q9U2F1	Uncharacterized protein	CELE_Y46G5A.18	1	-	3	Annotated as neuronal localization
	Q9U2E9	Uncharacterized protein	CELE_Y46G5A.20	-	2	1	Annotated as neuronal localization
	Q9XX03	Uncharacterized protein	CELE_Y47D3B.1	-	-	2	-
	S6FD25	Uncharacterized protein	CELE_Y47D7A.18	-	-	3	-
	Q9N4V3	Uncharacterized protein	CELE_Y47D9A.1	1	4	6	-
	Q65XX4	Uncharacterized protein	CELE_Y47G6A.15	-	12	9	-
	Q9N3S8	Uncharacterized protein	CELE_Y47G6A.18	1	3	2	-
	Q9BL81	Uncharacterized protein	CELE_Y47G6A.21	1	-	2	-
	Q8MXS8	Uncharacterized protein	CELE_Y47G6A.22	2	1	1	-
	Q9N3S5	Tyrosine-protein kinase	CELE_Y47G6A.5	5	10	14	Annotated as neuronal localization
	Q9U2B4	Uncharacterized protein	CELE_Y47H10A.5	-	1	3	Annotated as neuronal localization
	G4SP89	Uncharacterized protein	CELE_Y48A5A.3	-	1	2	-
	Q9U290	Uncharacterized protein	CELE_Y48C3A.12	-	-	1	-
	Q9NAG5	Uncharacterized protein	CELE_Y48C3A.3	8	6	15	-
	O18197	Uncharacterized protein	CELE_Y48E1B.3	-	2	1	Annotated as neuronal localization
	O62483	Uncharacterized protein	CELE_Y48E1C.2	1	-	-	Annotated as neuronal localization
	G5EF86	S-formylglutathione hydrolase	CELE_Y48G10A.1	1	7	8	-
	Q9U283	Uncharacterized protein	CELE_Y48G10A.3	7	11	12	-
	Q7YWQ6	Uncharacterized protein	CELE_Y48G10A.6	11	-	-	Annotated as neuronal localization
	Q9N3Q9	Uncharacterized protein	CELE_Y48G1A.4	-	-	1	-
	Q2WF61	Uncharacterized protein	CELE_Y48G1C.12	-	-	1	-
	Q9BL15	Uncharacterized protein	CELE_Y48G8AL.5	16	5	9	-
	Q7YZG5	Tyrosine-protein phosphatase	CELE_Y48G9A.9	1	5	5	-
	Q9XTU5	Uncharacterized protein	CELE_Y49E10.16	5	7	12	Annotated as neuronal localization
	Q9XTU3	Uncharacterized protein	CELE_Y49E10.18	8	6	8	-
	E1B6W2	Uncharacterized protein	CELE_Y49E10.21	1	3	2	-
	Q9N4T4	Uncharacterized protein	CELE_Y50C1A.2	-	-	2	Annotated as neuronal localization
	Q95Y58	Uncharacterized protein	CELE_Y50D4A.4	1	-	-	-
	Q965Q9	Uncharacterized protein	CELE_Y50D4C.3	2	7	7	-
	Q8IAA5	Uncharacterized protein	CELE_Y50D7A.10	4	2	2	-
	Q9N3L4	Uncharacterized protein	CELE_Y50D7A.3	3	2	-	-
	Q8I4C7	Uncharacterized protein	CELE_Y51A2D.13	1	1	4	Annotated as neuronal localization
	Q9U267	Uncharacterized protein	CELE_Y51A2D.7	2	1	3	-
	Q9XXC0	Uncharacterized protein	CELE_Y51B9A.9	-	-	9	Annotated as neuronal localization
	Q4W5H0	Uncharacterized protein	CELE_Y51F10.11	-	1	-	-
	Q8TA47	Uncharacterized protein	CELE_Y51F10.7	3	4	6	Annotated as neuronal localization
	A0A077LSK8	Uncharacterized protein	CELE_Y51H4A.24	3	-	9	Annotated as neuronal localization
	Q9N3I0	Uncharacterized protein	CELE_Y51H7C.1	-	4	-	-
	Q9N3I1	Uncharacterized protein	CELE_Y51H7C.13	-	17	13	-
	Q9XWF1	Uncharacterized protein	CELE_Y52B11A.3	2	-	-	-
	Q9N3H9	Uncharacterized protein	CELE_Y52E8A.3	2	1	4	-
	Q9XW52	Uncharacterized protein	CELE_Y53C10A.5	-	1	1	Annotated as neuronal localization
	O18215	Uncharacterized protein	CELE_Y53C12B.1	-	-	1	-
	Q9NAB7	Uncharacterized protein	CELE_Y53F4B.18	-	2	1	-
	Q9NA99	Uncharacterized protein	CELE_Y53F4B.21	1	-	-	Annotated as neuronal localization
	Q9N3H3	Uncharacterized protein	CELE_Y53G8AL.2	28	15	27	-
	Q9N3G0	Uncharacterized protein	CELE_Y53G8AR.6	-	-	2	-
	Q9N3F7	Uncharacterized protein	CELE_Y53G8AR.9	7	5	9	-
	Q9N3F2	Uncharacterized protein	CELE_Y54E10A.6	-	1	-	-
	Q9N3D8	Uncharacterized protein	CELE_Y54E10BL.3	1	-	1	Annotated as neuronal localization
	Q9N3D1	Uncharacterized protein	CELE_Y54E10BR.3	-	2	5	-
	Q9N3D3	Uncharacterized protein	CELE_Y54E10BR.4	3	3	3	Annotated as neuronal localization
	Q9N3D0	Signal peptidase complex catalytic subunit SEC11	CELE_Y54E10BR.5	13	20	21	-
	Q9XWI1	Uncharacterized protein	CELE_Y54E2A.4	3	-	5	-
	Q9XWK0	Uncharacterized protein	CELE_Y54E5A.2	2	2	-	-
	Q9XWK2	Uncharacterized protein	CELE_Y54E5A.5	4	6	6	-
	Q9XWK4	Uncharacterized protein	CELE_Y54E5A.7	1	1	2	-
	Q9BL03	NADH dehydrogenase [ubiquinone] 1 alpha subcomplex subunit 8	CELE_Y54F10AM.5	1	1	4	-
	Q965T2	Uncharacterized protein	CELE_Y54F10AR.1	9	8	6	-
	Q9N3C2	Uncharacterized protein	CELE_Y54F10AR.2	-	-	1	Annotated as neuronal localization
	Q95XK4	Uncharacterized protein	CELE_Y54F10BM.1	-	1	-	-
	Q9XVZ7	Uncharacterized protein	CELE_Y54G11A.1	1	-	-	-
	Q9XW03	Uncharacterized protein	CELE_Y54G11A.2	-	1	2	-
	Q9XW02	Uncharacterized protein	CELE_Y54G11A.4	-	-	3	Annotated as neuronal localization
	Q9XW01	Uncharacterized protein	CELE_Y54G11A.7	2	6	6	-
	Q9N3A3	Uncharacterized protein	CELE_Y54G2A.26	1	-	3	Annotated as neuronal localization
	Q4R167	Uncharacterized protein	CELE_Y54G2A.42	-	-	1	-
	Q4R165	Uncharacterized protein	CELE_Y54G2A.45	5	3	1	Annotated as neuronal localization
	L8E6I4	Uncharacterized protein	CELE_Y54G2A.75	16	14	14	-
	Q9N393	Uncharacterized protein	CELE_Y54H5A.1	-	2	3	-
	Q9BL64	Uncharacterized protein	CELE_Y54H5A.2	1	-	-	-
	Q9N362	Uncharacterized protein	CELE_Y55F3AM.13	7	11	10	-
	Q9N368	Uncharacterized protein	CELE_Y55F3AM.3	5	3	6	-
	Q9N372	Uncharacterized protein	CELE_Y55F3AM.5	-	1	1	Annotated as neuronal localization
	Q9N370	Uncharacterized protein	CELE_Y55F3AM.9	-	3	1	-
	Q9N357	Uncharacterized protein	CELE_Y55F3AR.2	13	17	18	-
	Q9N341	Uncharacterized protein	CELE_Y55F3BR.1	2	7	8	-
	A0A1I6CMC9	Uncharacterized protein	CELE_Y55F3BR.6	1	1	1	-
	G2HK08	Uncharacterized protein	CELE_Y56A3A.16	2	2	2	-
	Q9U241	Acyl carrier protein	CELE_Y56A3A.19	3	3	3	-
	Q9U220	Uncharacterized protein	CELE_Y56A3A.33	-	2	4	Annotated as neuronal localization
	Q9U225	Uncharacterized protein	CELE_Y56A3A.6	-	-	3	Annotated as neuronal localization
	A7DTF5	Uncharacterized protein	CELE_Y56A3A.7	6	14	10	-
	Q9NA69	Uncharacterized protein	CELE_Y57A10A.13	3	4	6	-
	Q9NA74	Uncharacterized protein	CELE_Y57A10A.26	9	5	7	-
	Q9U210	Uncharacterized protein	CELE_Y57A10A.27	-	3	1	-
	Q9N336	Uncharacterized protein	CELE_Y57E12AL.6	4	6	4	Annotated as neuronal localization
	O18246	Uncharacterized protein	CELE_Y57G11C.22	2	2	3	Annotated as neuronal localization
	Q9U204	Uncharacterized protein	CELE_Y57G11C.33	-	1	-	-
	Q9U202	Uncharacterized protein	CELE_Y57G11C.9	-	4	2	Annotated as neuronal localization
	D6RYD3	Uncharacterized protein	CELE_Y58A7A.1	3	1	2	-
	Q966A6	Uncharacterized protein	CELE_Y58A7A.3	-	1	4	Annotated as neuronal localization
	Q9NEQ8	Uncharacterized protein	CELE_Y59A8B.8	-	-	1	-
	Q8I4C1	Uncharacterized protein	CELE_Y60A3A.21	-	1	1	-
	Q9U1Z5	Uncharacterized protein	CELE_Y60A3A.8	2	3	9	Annotated as neuronal localization
	Q9U1Z4	Uncharacterized protein	CELE_Y60A3A.9	5	6	4	-
	Q9UAZ5	Uncharacterized protein	CELE_Y60C6A.1	14	6	10	-
	E3CTH1	Uncharacterized protein	CELE_Y60C6A.2	3	2	5	-
	Q9N306	Uncharacterized protein	CELE_Y61A9LA.10	-	-	2	-
	A0A061ACK7	Uncharacterized protein	CELE_Y62E10A.13	-	1	4	-
	Q2HQK3	Uncharacterized protein	CELE_Y62E10A.20	-	-	2	-
	Q9XWS6	Uncharacterized protein	CELE_Y62H9A.5	-	1	-	-
	Q9XWG2	Uncharacterized protein	CELE_Y63D3A.7	-	3	2	-
	G5EF48	Uncharacterized protein	CELE_Y63D3A.8	1	4	1	-
	G5EFX3	Uncharacterized protein	CELE_Y64G10A.7	5	5	1	-
	Q9BL57	Uncharacterized protein	CELE_Y65B4A.1	-	-	1	-
	Q9N304	Uncharacterized protein	CELE_Y65B4BL.4	-	1	-	Annotated as neuronal localization
	G5EDL8	Uncharacterized protein	CELE_Y66A7A.4	1	-	-	-
	Q95Q06	Uncharacterized protein	CELE_Y66D12A.8	-	-	2	-
	Q95PZ7	Uncharacterized protein	CELE_Y66D12A.9	-	4	5	-
	Q9TYK0	Uncharacterized protein	CELE_Y66H1A.5	3	1	6	Annotated as neuronal localization
	Q3V5J7	Phospholipase A(2)	CELE_Y69A2AL.2	3	2	1	Annotated as neuronal localization
	H2L0R8	Uncharacterized protein	CELE_Y69A2AR.1	3	1	4	-
	Q95XI7	Uncharacterized protein	CELE_Y69A2AR.16	2	-	-	-
	Q95XI9	Uncharacterized protein	CELE_Y69A2AR.18	14	14	9	-
	Q95XJ1	Uncharacterized protein	CELE_Y69A2AR.21	1	1	1	-
	Q95XG6	Uncharacterized protein	CELE_Y69A2AR.3	-	1	-	-
	Q9XW37	Uncharacterized protein	CELE_Y69E1A.5	3	2	3	-
	K8F7X9	Uncharacterized protein	CELE_Y69H2.7	3	-	-	-
	Q9U1T1	Uncharacterized protein	CELE_Y6B3B.9	1	-	-	-
	O45969	Uncharacterized protein	CELE_Y6E2A.4	6	2	8	-
	Q9N4I6	Uncharacterized protein	CELE_Y71F9AL.10	1	-	-	-
	Q9N4H5	Uncharacterized protein	CELE_Y71F9AL.4	-	-	1	Annotated as neuronal localization
	Q9N4I3	Uncharacterized protein	CELE_Y71F9AL.9	2	3	5	-
	A5A8Q1	Uncharacterized protein	CELE_Y71F9AM.8	1	2	2	-
	Q9N4G1	Uncharacterized protein	CELE_Y71F9B.1	-	1	2	-
	Q95XN1	Uncharacterized protein	CELE_Y71G12B.10	4	3	3	-
	Q95X21	Uncharacterized protein	CELE_Y71H10B.1	17	37	24	Annotated as neuronal localization
	Q9BL46	Uncharacterized protein	CELE_Y71H2AM.11	23	19	12	-
	Q9BL43	Uncharacterized protein	CELE_Y71H2AM.13	11	19	33	-
	Q9BL35	Serine/threonine-protein phosphatase 2A activator	CELE_Y71H2AM.20	21	23	24	-
	Q9BL33	Uncharacterized protein	CELE_Y71H2AM.4	-	3	2	-
	Q9BL34	Uncharacterized protein	CELE_Y71H2AM.5	19	27	21	-
	Q9BL36	Uncharacterized protein	CELE_Y71H2AM.6	5	3	1	-
	Q9BL27	Uncharacterized protein	CELE_Y71H2AR.1	-	-	2	-
	Q9N4F0	Uncharacterized protein	CELE_Y71H2B.4	-	-	1	Annotated as neuronal localization
	A0A1C3NSM7	Uncharacterized protein	CELE_Y72A10A.1	6	7	3	Annotated as neuronal localization
	Q9GUE9	Uncharacterized protein	CELE_Y73B6BL.27	3	3	7	Annotated as neuronal localization
	Q9N4E2	Uncharacterized protein	CELE_Y73C8B.3	1	3	2	-
	Q9NA32	Uncharacterized protein	CELE_Y73F8A.27	3	3	3	-
	Q9N2X7	Uncharacterized protein	CELE_Y74C10AL.2	2	1	1	Annotated as neuronal localization
	A0A0K3ASJ2	Uncharacterized protein	CELE_Y75B7AL.2	1	1	1	-
	Q9XW71	Uncharacterized protein	CELE_Y75B8A.11	4	-	-	Annotated as neuronal localization
	Q9XW67	Uncharacterized protein	CELE_Y75B8A.19	2	-	1	-
	Q9XW63	Uncharacterized protein	CELE_Y75B8A.24	-	-	3	Annotated as neuronal localization
	Q9XW62	Uncharacterized protein	CELE_Y75B8A.25	-	1	4	-
	Q9XW58	U3 small nucleolar ribonucleoprotein protein MPP10	CELE_Y75B8A.7	2	1	4	-
	Q9N4C6	Uncharacterized protein	CELE_Y76B12C.3	1	5	4	Annotated as neuronal localization
	Q9U1R8	Uncharacterized protein	CELE_Y79H2A.3	3	2	-	Annotated as neuronal localization
	Q9XVZ2	Uncharacterized protein	CELE_Y7A5A.1	16	11	17	-
	H2L0G7	Uncharacterized protein	CELE_Y82E9BR.14	4	7	11	-
	Q9BKR9	Uncharacterized protein	CELE_Y82E9BR.16	16	5	6	-
	Q9BKR5	Uncharacterized protein	CELE_Y82E9BR.18	-	1	4	-
	Q9U1Q6	Uncharacterized protein	CELE_Y87G2A.1	-	-	1	-
	Q9U1P9	Uncharacterized protein	CELE_Y87G2A.13	9	10	11	-
	Q56VY4	Uncharacterized protein	CELE_Y87G2A.19	1	1	-	-
	A0A061ACQ8	E3 ubiquitin-protein ligase	CELE_Y92H12A.2	-	3	-	Annotated as neuronal localization
	Q9BKW4	Uncharacterized protein	CELE_Y92H12A.2	-	-	4	Annotated as neuronal localization
	Q9BPN9	Uncharacterized protein	CELE_Y92H12BR.2	-	-	1	Annotated as neuronal localization
	Q75MI6	Uncharacterized protein	CELE_Y94H6A.10	3	7	12	-
	H2L0P5	Uncharacterized protein	CELE_Y95B8A.12	7	3	6	Annotated as neuronal localization
	E9RKC7	Uncharacterized protein	CELE_Y95B8A.8	2	1	1	-
	Q9N2U9	Uncharacterized protein	CELE_Y97E10AR.1	-	2	2	Annotated as neuronal localization
	Q965R9	Uncharacterized protein	CELE_Y97E10AR.6	11	18	17	-
	Q9N4P4	Uncharacterized protein	CELE_Y9C12A.1	-	3	3	-
	P91544	Uncharacterized protein	CELE_ZC204.12	11	12	18	-
	P91561	Uncharacterized protein	CELE_ZC239.14	1	-	-	-
	G5EBP5	Uncharacterized protein	CELE_ZC247.1	33	22	27	-
	Q23254	Uncharacterized protein	CELE_ZC266.1	-	1	-	Annotated as neuronal localization
	Q23258	Uncharacterized protein	CELE_ZC373.2	4	10	6	-
	H9G2Y9	Uncharacterized protein	CELE_ZC376.2	-	-	1	-
	G5EDJ7	Uncharacterized protein	CELE_ZC376.3	3	-	5	-
	E5QCH1	Uncharacterized protein	CELE_ZC376.6	-	-	1	-
	Q9GYG2	Uncharacterized protein	CELE_ZC395.5	1	4	5	Annotated as neuronal localization
	A0A1C3NSL5	Uncharacterized protein	CELE_ZC412.3	2	1	2	-
	Q23321	Uncharacterized protein	CELE_ZC443.3	-	1	1	-
	Q23319	Uncharacterized protein	CELE_ZC443.4	-	-	1	Annotated as neuronal localization
	Q23330	Uncharacterized protein	CELE_ZC449.5	-	-	2	-
	Q09641	alpha-1,2-Mannosidase	CELE_ZC506.1	1	-	1	Annotated as neuronal localization
	A0A1N7SZF6	Uncharacterized protein	CELE_ZC581.9	1	-	-	Annotated as neuronal localization
	Q23083	Uncharacterized protein	CELE_ZC8.6	-	1	1	Annotated as neuronal localization
	G5EEZ0	Uncharacterized protein	CELE_ZK1010.2	2	-	1	-
	H2KZM0	Uncharacterized protein	CELE_ZK1055.6	1	-	1	Annotated as neuronal localization
	O76449	Uncharacterized protein	CELE_ZK1055.7	12	18	14	-
	G5EE42	Uncharacterized protein	CELE_ZK1098.11	3	4	4	-
	C7FZT7	Uncharacterized protein	CELE_ZK1098.12	-	-	1	-
	G5EF99	Uncharacterized protein	CELE_ZK1128.7	3	1	3	-
	A0A1X7RBP4	Uncharacterized protein	CELE_ZK1193.2	-	4	4	-
	Q8I7F2	Uncharacterized protein	CELE_ZK1290.13	-	3	-	Annotated as neuronal localization
	G5EC87	Uncharacterized protein	CELE_ZK1307.8	14	18	24	-
	Q09657	Uncharacterized protein	CELE_ZK1320.9	5	4	5	-
	O44195	Uncharacterized protein	CELE_ZK185.3	7	1	8	-
	Q94404	Uncharacterized protein	CELE_ZK265.7	8	-	1	Annotated as neuronal localization
	Q23460	Uncharacterized protein	CELE_ZK287.1	7	10	8	-
	F5GU44	Uncharacterized protein	CELE_ZK370.6	1	1	1	Annotated as neuronal localization
	Q23483	Uncharacterized protein	CELE_ZK418.5	6	2	8	-
	Q23487	Uncharacterized protein	CELE_ZK418.9	3	1	2	-
	H2KZP7	Uncharacterized protein	CELE_ZK470.2	3	2	1	Annotated as neuronal localization
	Q23526	Uncharacterized protein	CELE_ZK546.2	-	7	-	-
	Q7JPD6	Uncharacterized protein	CELE_ZK546.2	3	-	10	-
	O62512	Uncharacterized protein	CELE_ZK550.3	2	5	1	-
	H2L0Q1	Uncharacterized protein	CELE_ZK6.11	52	29	28	-
	O61865	Uncharacterized protein	CELE_ZK6.8	-	-	1	-
	Q9N4M8	Uncharacterized protein	CELE_ZK616.8	-	-	1	-
	Q7YWL9	Uncharacterized protein	CELE_ZK632.14	1	1	1	-
	Q23091	Uncharacterized protein	CELE_ZK742.4	2	-	1	-
	Q23591	Uncharacterized protein	CELE_ZK792.5	-	-	1	-
	Q23597	Uncharacterized protein	CELE_ZK809.3	-	1	-	-
	A5Z2S9	Uncharacterized protein	CELE_ZK809.8	-	2	2	-
	Q23606	Uncharacterized protein	CELE_ZK813.1	-	-	1	-
	Q23604	Uncharacterized protein	CELE_ZK813.3	-	1	1	-
	Q23624	Uncharacterized protein	CELE_ZK829.7	4	14	8	-
	B3WFW5	Transmembrane 9 superfamily member	CELE_ZK858.6	2	2	4	-
	Q23660	Uncharacterized protein	CELE_ZK899.2	5	4	3	-
	O18307	Uncharacterized protein	CELE_ZK909.3	1	2	7	-
	Q9N4L6	Uncharacterized protein	CELE_ZK973.11	5	5	6	-
	Q9N4L9	Uncharacterized protein	CELE_ZK973.9	-	-	1	-
	G5EC25	Choline/EthanolaminePhosphoTransferase	cept-2	4	2	3	-
	Q9TZI1	Ceramide kinase 1	cerk-1	5	2	2	-
	O01302	Carboxylic ester hydrolase	cest-1	3	3	3	-
	Q10131	Calexcitin-1	cex-1	-	-	1	-
	O62213	C. Elegans Y-box	cey-1	1	1	2	-
	P91306	C. Elegans Y-box	cey-2	-	-	9	-
	G5EDV3	C. Elegans Y-box	cey-4	13	13	12	-
	Q93716	Cleavage Factor IM (CFIm) homolog	cfim-1	5	3	3	-
	H2KYI7	CDC-42 Guanine nucleotide Exchange Factor	cgef-1	-	-	1	Annotated as neuronal localization
	Q95YF3	ATP-dependent RNA helicase cgh-1	cgh-1	13	13	16	-
	Q18905	GTP-binding protein cgp-1	cgp-1	7	10	18	-
	Q22824	CRAL/TRIO and GOLD domain suppressor of activated Ras	cgr-1	2	3	4	-
	Q21054	Ceramide glucosyltransferase 3	cgt-3	-	-	4	Annotated as neuronal localization
	H2L0H3	CDC50 family protein chat-1	chat-1	1	2	1	Annotated as neuronal localization
	P34574	Probable clathrin heavy chain 1	chc-1	125	176	214	-
	Q21551	MICOS complex subunit MIC19	chch-3	6	2	5	-
	O17909	Chromodomain and Helicase Domain protein	chd-1	1	2	1	-
	Q22516	Chromodomain-helicase-DNA-binding protein 3 homolog	chd-3	10	2	9	-
	O61845	Chromodomain and Helicase Domain protein	chd-7	22	7	4	-
	P91027	Calponin Homology Domain containing Protein	chdp-1	15	24	38	-
	Q18607	CHItinase-Like	chil-10	1	1	1	-
	G5EBF8	CHItinase-Like	chil-23	1	-	-	-
	G5ECY6	C-term of Hsp70-iNteracting protein (CHIP family)	chn-1	-	1	2	-
	O02228	High-affinity choline transporter 1	cho-1	4	4	-	Annotated as neuronal localization
	G5EEI8	CHORD Protein	chp-1	6	15	9	-
	Q23643	Calcineurin-like EF-Hand Protein Family member	chpf-1	-	-	8	-
	O16343	Calcineurin-like EF-Hand Protein Family member	chpf-2	2	3	-	-
	Q965P2	CHiTinase	cht-4	3	1	1	-
	Q09409	Caffeine Induced Death (S. pombe Cid) homolog	cid-1	-	-	1	-
	Q94261	COP9/Signalosome and eIF3 complex-shared subunit 1	cif-1	9	12	17	-
	P34370	Inositol polyphosphate 5-phosphatase	cil-1	1	-	-	Annotated as neuronal localization
	G5EBE3	CIR (Transcription factor CBF1 Interacting coRepressor) homolog	cir-1	1	2	3	-
	A7LPG5	CDGSH Iron Sulfur Domain protein homolog	cisd-1	10	1	6	-
	Q9U3A1	CDGSH Iron Sulfur Domain protein homolog	cisd-3.1	4	1	3	Annotated as neuronal localization
	Q9BKQ9	CDGSH Iron Sulfur Domain protein homolog	cisd-3.2	5	3	8	-
	O17610	Choline Kinase A	cka-1	4	1	-	Annotated as neuronal localization
	Q22942	Choline kinase A2	cka-2	8	5	6	-
	P46559	Choline kinase B2	ckb-2	13	17	20	Annotated as neuronal localization
	Q9GZF3	Choline Kinase B	ckb-4	6	3	1	-
	Q22820	Choline Kinase C	ckc-1	1	-	-	-
	Q9U2D2	Caenorhabditis KU	cku-70	1	3	6	-
	Q21829	ATP-dependent DNA helicase II subunit 2	cku-80	2	5	4	-
	W6RTA4	CLArinet, functional homolog of cytomatrix at the active zone proteins piccolo and fife	cla-1	1	-	-	Annotated as neuronal localization
	G5EFQ6	Cub (CUB) Like Domain containing protein	cld-9	-	1	2	Annotated as neuronal localization
	O16660	C-type LECtin	clec-10	5	1	2	-
	O62171	C-type LECtin	clec-101	4	-	4	-
	O45867	C-type LECtin	clec-12	5	-	-	Annotated as neuronal localization
	G5ED09	C-type LECtin	clec-15	23	25	23	-
	O44871	C-type LECtin	clec-150	7	10	10	-
	P34393	C-type lectin domain-containing protein 160	clec-160	13	7	19	Annotated as neuronal localization
	A4F308	C-type LECtin	clec-166	-	1	1	-
	O17741	C-type LECtin	clec-17	4	1	-	Annotated as neuronal localization
	O02343	C-type LECtin	clec-186	3	6	2	Annotated as neuronal localization
	Q21471	C-type LECtin	clec-265	5	13	9	Annotated as neuronal localization
	Q9NAK5	C-type LECtin	clec-4	5	5	3	-
	P90732	C-type LECtin	clec-41	-	13	6	-
	Q9XV91	C-type LECtin	clec-42	8	1	3	Annotated as neuronal localization
	O18076	C-type LECtin	clec-47	-	2	1	-
	Q18492	C-type LECtin	clec-5	12	9	9	-
	Q9XUL7	C-type LECtin	clec-50	12	16	17	-
	Q17450	C-type LECtin	clec-51	5	4	4	-
	Q19226	C-type LECtin	clec-54	3	-	-	-
	Q19230	C-type LECtin	clec-56	4	2	2	-
	Q23564	C-type LECtin	clec-60	6	3	6	Annotated as neuronal localization
	Q23565	C-type LECtin	clec-61	10	9	24	-
	O45441	C-type LECtin	clec-62	-	3	4	Annotated as neuronal localization
	O45444	C-type LECtin	clec-63	35	36	48	-
	O45443	C-type LECtin	clec-65	14	12	24	-
	O45445	C-type LECtin	clec-66	4	6	6	-
	Q8ITX4	C-type LECtin	clec-67	4	15	18	Annotated as neuronal localization
	Q22955	C-type LECtin	clec-7	-	1	4	Annotated as neuronal localization
	Q9N3X0	C-type LECtin	clec-70	-	6	5	-
	Q9N3W5	C-type LECtin	clec-72	21	10	9	Annotated as neuronal localization
	Q9N3V9	C-type LECtin	clec-76	1	-	1	-
	Q95XX5	C-type LECtin	clec-80	5	2	1	Annotated as neuronal localization
	H2L0R0	C-type LECtin	clec-82	6	3	1	-
	Q9N3B9	C-type LECtin	clec-83	4	3	5	-
	Q8WTL2	C-type LECtin	clec-84	11	6	10	Annotated as neuronal localization
	Q95XX2	C-type LECtin	clec-85	3	6	12	Annotated as neuronal localization
	Q18821	C-type LECtin	clec-86	-	1	3	Annotated as neuronal localization
	Q9XVS3	C-type lectin domain-containing protein 87	clec-87	-	1	-	-
	G5EGT4	Chloride channel protein	clh-5	12	7	6	-
	G5EC75	Chloride channel protein	clh-6	1	1	-	Annotated as neuronal localization
	P90961	Clathrin light chain	clic-1	4	6	5	-
	Q23050	CaLponIn-liKe proteins	clik-1	1	-	3	-
	P34531	CAP-Gly domain-containing linker protein 1 homolog	clip-1	-	-	1	Annotated as neuronal localization
	P48376	5-demethoxyubiquinone hydroxylase, mitochondrial	clk-1	-	2	2	-
	P34308	Calpain clp-1	clp-1	35	27	26	-
	Q8IAA9	CaLPain family	clp-4	10	12	18	-
	Q9N4B1	CaLPain family	clp-7	2	2	2	-
	P52874	Protein clpf-1	clpf-1	1	-	1	-
	K8ESK4	CLASP family of microtubule-binding proteins	cls-2	11	-	-	Annotated as neuronal localization
	P32744	Protein CLASP-2	cls-2	-	17	17	Annotated as neuronal localization
	Q03609	Protein CLASP-3	cls-3	2	-	4	Annotated as neuronal localization
	P34466	Clustered mitochondria protein homolog	clu-1	2	1	5	-
	O16305	Calmodulin	cmd-1	14	14	21	-
	Q9TXJ0	Calcium/calmodulin-dependent protein kinase type 1	cmk-1	11	3	2	Annotated as neuronal localization
	G5EDN6	Protein phosphatase 2B regulatory subunit cnb-1	cnb-1	21	13	13	Annotated as neuronal localization
	Q22361	Protein cornichon homolog 1	cni-1	4	2	3	-
	A3QM97	Metal transporter cnnm-1	cnnm-1	1	-	4	-
	Q9GYL2	Metal transporter cnnm-2	cnnm-2	-	-	1	-
	Q9XX14	Arf-GAP with ANK repeat and PH domain-containing protein cnt-2	cnt-2	-	2	2	-
	P34652	Calnexin	cnx-1	22	13	24	-
	G5EE66	COGC-1	cogc-1	3	3	5	-
	Q21444	Conserved oligomeric Golgi complex subunit 2	cogc-2	1	1	1	-
	Q6AW08	Conserved Oligomeric Golgi (COG) Component	cogc-3	-	-	1	-
	Q95XZ0	Conserved oligomeric Golgi complex subunit 4	cogc-4	1	-	-	-
	Q21270	Conserved oligomeric Golgi complex subunit 6	cogc-6	-	2	2	-
	O44502	Conserved oligomeric Golgi complex subunit 8	cogc-8	-	1	1	-
	Q22651	COLlagen	col-164	-	1	-	-
	P18832	Cuticle collagen 7	col-7	-	1	-	-
	Q965W3	Catechol-O-MethylTransferase family	comt-3	4	11	12	-
	Q965W4	Catechol-O-MethylTransferase family	comt-4	-	-	3	-
	Q9N4H7	Coatomer subunit alpha	copa-1	55	70	92	-
	Q9TYL9	Coatomer subunit beta	copb-1	56	51	88	-
	Q20168	Probable coatomer subunit beta'	copb-2	35	46	61	-
	Q09236	Probable coatomer subunit delta	copd-1	13	13	23	-
	O62246	Coatomer subunit epsilon	cope-1	-	2	8	-
	O17901	Probable coatomer subunit zeta	copz-1	2	4	2	-
	O18235	Ubiquinone biosynthesis O-methyltransferase, mitochondrial	coq-3	3	1	3	-
	P34666	2-methoxy-6-polyprenyl-1,4-benzoquinol methylase, mitochondrial	coq-5	-	-	1	-
	Q18486	Atypical kinase coq-8, mitochondrial	coq-8	-	-	4	-
	P24893	Cytochrome c oxidase subunit 1	cox-1	4	9	5	-
	Q9TZ68	Cytochrome OXidase assembly protein	cox-17	3	-	-	Annotated as neuronal localization
	P91359	CarboxyPeptidase D family	cpd-1	-	-	3	Annotated as neuronal localization
	Q19864	Cleavage and Polyadenylation Factor	cpf-1	-	-	1	-
	O45577	Cleavage and Polyadenylation Factor	cpf-2	3	5	5	-
	G5ECM9	Cystatin	cpi-2	1	2	3	-
	O45734	CathePsin L family	cpl-1	10	11	15	-
	G5EFB5	CPN-1	cpn-1	1	7	9	-
	O01542	CalPoNin	cpn-3	12	8	11	-
	O44727	CalPoNin	cpn-4	2	4	6	-
	H2KYS8	Copine family protein 1	cpna-1	-	-	1	-
	Q17559	CoPiNe domain protein, Atypical	cpna-3	2	2	5	-
	Q09219	Copine family protein 5	cpna-5	6	4	4	-
	P25807	Gut-specific cysteine proteinase	cpr-1	4	5	5	-
	O45466	Cysteine PRotease related	cpr-2	6	14	16	Annotated as neuronal localization
	P43508	Cathepsin B-like cysteine proteinase 4	cpr-4	22	22	19	-
	P43509	Cathepsin B-like cysteine proteinase 5	cpr-5	6	4	16	-
	P43510	Cathepsin B-like cysteine proteinase 6	cpr-6	13	19	19	-
	Q95NM6	Endonuclease G, mitochondrial	cps-6	3	-	-	-
	Q9N4C2	Probable cleavage and polyadenylation specificity factor subunit 1	cpsf-1	-	1	-	-
	O17403	Probable cleavage and polyadenylation specificity factor subunit 2	cpsf-2	-	-	1	-
	Q7YTG9	Cleavage and Polyadenylation Specificity Factor	cpsf-4	1	2	9	-
	Q9U2F2	Carnitine Palmitoyl Transferase	cpt-1	8	8	11	-
	G5ECS9	Carnitine Palmitoyl Transferase	cpt-2	16	13	15	-
	Q9GUM7	Putative complexin-1	cpx-1	1	12	8	-
	G5EGP8	CathePsin Z	cpz-1	9	19	17	-
	P92005	CathePsin Z	cpz-2	15	8	11	-
	Q21986	N-terminal acetyltransferase B complex subunit NAA25 homolog	cra-1	3	3	4	-
	Q21018	Conserved regulator of innate immunity protein 3	cri-3	10	14	14	-
	Q21301	CARMIL (Capping, ARp2/3, Myosin I Linker protein) homolog	crml-1	6	6	6	-
	G5EG18	Cell death-related nuclease 2	crn-2	2	5	8	-
	Q10905	Cell death-related nuclease 4	crn-4	-	1	2	-
	P27798	Calreticulin	crt-1	86	90	115	-
	G5ECJ6	Tyrosine-protein kinase csk-1	csk-1	2	-	-	Annotated as neuronal localization
	Q9GS00	COP9 signalosome complex subunit 1	csn-1	3	3	3	-
	O01422	COP9 signalosome complex subunit 2	csn-2	6	5	9	-
	Q9N425	COP9 signalosome complex subunit 3	csn-3	6	10	14	-
	Q9N359	COP9 signalosome complex subunit 4	csn-4	1	9	14	-
	P91001	COP9 signalosome complex subunit 5	csn-5	11	4	8	-
	C5VUK2	COP-9 SigNalosome subunit	csn-6	-	-	1	-
	Q8WQ99	Casein kinase I gamma	csnk-1	4	4	8	-
	H2KZD5	Chromosome-Segregation and RNAi deficient	csr-1	7	8	11	-
	Q9NB31	Serine/threonine-protein kinase cst-1	cst-1	-	-	3	-
	P24890	Cytochrome b	ctb-1	7	7	8	-
	P24894	Cytochrome c oxidase subunit 2	ctc-2	-	5	1	-
	B7WN92	CRAL/TRIO and GOLD domain containing	ctg-2	-	6	7	-
	Q22467	CRAL/TRIO and GOLD domain containing	ctg-2	2	-	-	-
	P55216	Putative cystathionine gamma-lyase 2	cth-2	4	2	7	-
	O61235	Catalase-2	ctl-1	42	57	58	-
	Q27487	Peroxisomal catalase 1	ctl-2	55	72	74	-
	H2L011	Alpha-CaTuliN (Catenin/vinculin related)	ctn-1	-	1	-	-
	Q09500	Cystinosin homolog	ctns-1	4	-	1	-
	G5EC98	CTP synthase	ctps-1	-	2	1	-
	Q03560	RNA polymerase-associated protein CTR9	ctr-9	-	-	1	-
	P34575	Probable citrate synthase, mitochondrial	cts-1	72	56	64	-
	Q09991	Uncharacterized serine carboxypeptidase ctsa-1	ctsa-1	7	12	13	-
	O76725	Carboxypeptidase	ctsa-2	3	2	1	-
	G5EE14	CU (Copper) ATPase	cua-1	-	3	2	Annotated as neuronal localization
	Q17389	Cullin-1	cul-1	2	2	4	-
	Q17390	Cullin-2	cul-2	4	4	5	-
	Q17391	Cullin-3	cul-3	15	15	14	-
	Q21346	Cullin-6	cul-6	-	-	2	-
	Q93561	Derlin-1	cup-2	15	14	20	-
	Q03755	Cuticlin-1	cut-1	2	1	-	-
	Q18853	CYtochrome C	cyc-1	18	24	35	-
	P19974	Cytochrome c 2.1	cyc-2.1	6	9	9	-
	Q8WT44	CYtoKinesis defect	cyk-3	-	1	5	-
	G5EBX3	cyclin L	cyl-1	2	-	3	-
	Q7JMS4	CYLinDromatosis (Human disease gene) homolog	cyld-1	5	9	10	Annotated as neuronal localization
	P52009	Peptidyl-prolyl cis-trans isomerase 1	cyn-1	14	15	13	-
	P52017	Peptidyl-prolyl cis-trans isomerase 10	cyn-10	4	7	6	-
	P52018	Peptidyl-prolyl cis-trans isomerase 11	cyn-11	2	2	4	Annotated as neuronal localization
	Q18445	Peptidyl-prolyl cis-trans isomerase	cyn-12	1	2	2	-
	Q9U2S6	Peptidyl-prolyl cis-trans isomerase E	cyn-13	1	-	1	-
	Q9U1Q3	CYclophyliN	cyn-15	10	6	11	-
	P52011	Peptidyl-prolyl cis-trans isomerase 3	cyn-3	21	14	13	-
	P52012	Peptidyl-prolyl cis-trans isomerase 4	cyn-4	2	2	10	Annotated as neuronal localization
	P52013	Peptidyl-prolyl cis-trans isomerase 5	cyn-5	10	8	10	-
	P52014	Peptidyl-prolyl cis-trans isomerase 6	cyn-6	-	2	2	-
	P52015	Peptidyl-prolyl cis-trans isomerase 7	cyn-7	26	22	20	-
	Q27476	CYtochrome P450 family	cyp-25a2	2	6	12	-
	Q9N4Q5	CYtochrome P450 family	cyp-32b1	-	-	1	Annotated as neuronal localization
	O16673	CYtochrome P450 family	cyp-33c7	-	-	1	Annotated as neuronal localization
	O02641	CYtochrome P450 family	cyp-33c8	1	-	1	Annotated as neuronal localization
	O16482	CYtochrome P450 family	cyp-33c9	1	2	1	-
	Q27482	CYtochrome P450 family	cyp-33e1	-	-	2	Annotated as neuronal localization
	H2KY69	CYtochrome P450 family	cyp-34a9	1	-	-	-
	Q9XVA6	CYtochrome P450 family	cyp-37a1	4	1	4	-
	O17851	CYtochrome P450 family	cyp-37b1	-	1	2	-
	O17329	CYtochrome P450 family	cyp-43a1	-	3	-	Annotated as neuronal localization
	Q09660	Probable cytochrome P450 CYP44	cyp-44A1	-	1	3	-
	Q93244	Cysteine synthase 1	cysl-1	1	1	4	-
	O45679	Bifunctional L-3-cyanoalanine synthase/cysteine synthase	cysl-2	-	-	1	-
	O01592	Cysteine synthase 3	cysl-3	-	4	4	-
	Q93315	YTochrome B	cytb-5.1	4	1	3	-
	O01816	YTochrome B	cytb-5.2	2	6	4	-
	P34624	Cyclin-Y	cyy-1	-	2	2	Annotated as neuronal localization
	Q19642	Centromere/kinetochore protein zw10 homolog	czw-1	6	2	12	-
	P90789	NADH dehydrogenase [ubiquinone] 1 beta subcomplex subunit 7	D2030.4	4	2	5	-
	A5JYR4	DAB (Drosophila disabled) homolog	dab-1	-	1	2	-
	P52872	Dolichyl-diphosphooligosaccharide--protein glycosyltransferase subunit dad-1	dad-1	6	4	4	-
	G5EFF5	Nuclear hormone receptor family member daf-12	daf-12	1	-	1	Annotated as neuronal localization
	Q68TI8	DAF-15	daf-15	1	-	-	-
	O16850	Forkhead box protein O	daf-16	-	-	1	Annotated as neuronal localization
	A0A0K3AUY1	Receptor protein-tyrosine kinase	daf-2	2	2	2	-
	Q18688	Heat shock protein 90	daf-21	182	121	147	-
	G5EDP2	Non-specific lipid-transfer protein-like 2	daf-22	10	27	25	-
	Q9N3Q8	Dauer abnormal formation protein 25	daf-25	2	5	5	-
	A0A0K3AVK9	Dwarfin sma	daf-3	3	4	8	Annotated as neuronal localization
	O61219	N-alpha-acetyltransferase daf-31	daf-31	-	2	3	Annotated as neuronal localization
	P50488	Cell surface receptor daf-4	daf-4	1	1	-	Annotated as neuronal localization
	Q23280	Co-chaperone protein daf-41	daf-41	3	7	8	-
	P92172	Dauer larva development regulatory growth factor daf-7	daf-7	9	4	5	Annotated as neuronal localization
	Q21733	Dwarfin sma	daf-8	-	-	6	Annotated as neuronal localization
	Q86LS4	Dauer or Aging adult Overexpression	dao-2	13	6	4	-
	Q21285	Dauer or Aging adult Overexpression	dao-3	4	5	8	-
	G5EFC8	Mammalian cell Death Associated Protein related	dap-3	-	1	1	-
	Q03614	Sodium-dependent dopamine transporter	dat-1	2	-	-	Annotated as neuronal localization
	Q9XUT0	DreBriN 1/DreBriN-like (Where Drebrin is from Developmentally REgulated BRaIN protein) family homolog	dbn-1	7	10	9	-
	Q23571	Lipoamide acyltransferase component of branched-chain alpha-keto acid dehydrogenase complex, mitochondrial	dbt-1	3	6	6	-
	Q21106	DDB1- and CUL4-associated factor homolog 1	dcaf-1	-	-	1	-
	Q9N363	mRNA DeCAPping enzyme	dcap-1	13	14	14	-
	O62255	mRNA-decapping enzyme 2	dcap-2	2	2	4	-
	Q9U3C8	Defective in cullin neddylation protein 1	dcn-1	8	6	4	-
	G5ED89	Deacetylase Complex Protein	dcp-66	-	3	3	-
	G5EFS4	m7GpppX diphosphatase	dcs-1	1	-	-	-
	Q09969	NIP3 homolog	dct-1	-	2	3	Annotated as neuronal localization
	Q23190	DAF-16/FOXO Controlled, germline Tumor affecting	dct-11	-	-	2	-
	Q9XX57	DAF-16/FOXO Controlled, germline Tumor affecting	dct-16	-	5	-	-
	O02360	DAF-16/FOXO Controlled, germline Tumor affecting	dct-17	-	4	5	-
	O62277	DAF-16/FOXO Controlled, germline Tumor affecting	dct-18	16	30	27	-
	Q09313	Protein dct-6	dct-6	1	-	-	Annotated as neuronal localization
	Q21554	DNA damage-binding protein 1	ddb-1	13	1	6	-
	Q17569	Dna (DNA) Damage Inducible homolog	ddi-1	4	8	10	-
	Q95Q93	Downstream of Daf-Nineteen	ddn-1	13	19	17	-
	Q19564	D-aspartate oxidase 2	ddo-2	-	1	3	-
	Q9N408	Mitochondrial import inner membrane translocase subunit Tim8	ddp-1	7	11	10	-
	Q20875	Pre-mRNA-splicing factor ATP-dependent RNA helicase ddx-15	ddx-15	14	14	21	-
	Q9XUW5	DEAD boX helicase homolog	ddx-17	25	32	46	-
	Q22308	DEAD boX helicase homolog	ddx-19	5	5	8	-
	Q95QN2	DEAD boX helicase homolog	ddx-23	-	2	4	-
	Q95XM9	DEAD boX helicase homolog	ddx-27	3	4	4	-
	V6CJ36	DEnse Body	deb-1	15	18	24	-
	Q9N303	Uncharacterized protein	deps-1	1	-	-	Annotated as neuronal localization
	Q21997	Derlin-2	der-2	3	3	1	-
	H9G2Y4	DEgeneration Suppressor	des-2	1	1	-	Annotated as neuronal localization
	Q17860	Diacylglycerol kinase	dgk-1	7	4	5	-
	Q22629	DystroGlycaN	dgn-1	2	2	3	-
	Q19020	Dynein heavy chain, cytoplasmic	dhc-1	64	81	105	-
	Q93341	Putative dihydrofolate reductase	dhfr-1	-	1	3	-
	Q21161	Palmitoyltransferase	dhhc-10	6	4	5	Annotated as neuronal localization
	H2KYE9	Palmitoyltransferase	dhhc-14	1	1	2	Annotated as neuronal localization
	G5EFD8	Palmitoyltransferase	dhhc-6	1	1	4	-
	G5EGA6	Dehydrogenase/reductase SDR family member 4	dhrs-4	-	-	2	-
	G5EG13	DeHydrogenases, Short chain	dhs-12	-	7	5	-
	Q9N5G3	DeHydrogenases, Short chain	dhs-14	1	3	4	-
	Q1XFZ3	DeHydrogenases, Short chain	dhs-17	-	1	3	Annotated as neuronal localization
	O01758	DeHydrogenases, Short chain	dhs-2	3	2	2	-
	Q20012	DeHydrogenases, Short chain	dhs-20	-	-	1	-
	Q21929	L-xylulose reductase	dhs-21	4	9	7	-
	Q9XVS9	DeHydrogenases, Short chain	dhs-22	11	6	13	-
	Q9U1Y6	DeHydrogenases, Short chain	dhs-24	-	1	-	-
	Q21481	DeHydrogenases, Short chain	dhs-28	8	18	23	-
	A5JYX5	Protein dhs-3	dhs-3	11	18	20	-
	Q65ZI3	DeHydrogenases, Short chain	dhs-30	9	6	11	-
	Q09979	DeHydrogenases, Short chain	dhs-6	4	1	3	-
	Q9N538	DeHydrogenases, Short chain	dhs-9	22	16	29	-
	Q9TXI3	Doa4-Independent Degradation, homologous to yeast Did2	did-2	2	4	9	-
	Q27257	Protein dif-1	dif-1	4	9	5	-
	Q09165	Mesocentin	dig-1	12	4	3	-
	Q18066	Disorganized muscle protein 1	dim-1	8	6	5	-
	G5EGK6	Daf-12-interacting protein 1	din-1	3	-	-	Annotated as neuronal localization
	A0A061AE68	Disco-Interacting Protein 2 homolog	dip-2	-	1	-	Annotated as neuronal localization
	Q17632	Probable exosome complex exonuclease RRP44	dis-3	-	-	2	-
	Q09568	DIS3-like exonuclease 2	disl-2	-	1	3	-
	O45818	Serine/threonine-protein kinase dkf-2	dkf-2	5	5	3	Annotated as neuronal localization
	Q19749	Dihydrolipoyllysine-residue acetyltransferase component of pyruvate dehydrogenase complex, mitochondrial	dlat-1	12	25	25	-
	O45279	DihydroLipoyllysine-residue AcetylTransferase	dlat-2	-	3	-	-
	Q22799	Dynein light chain 1, cytoplasmic	dlc-1	11	15	12	-
	Q21557	Probable dynein light chain 2, cytoplasmic	dlc-2	1	-	-	Annotated as neuronal localization
	O17953	Dihydrolipoyl dehydrogenase, mitochondrial	dld-1	16	20	15	-
	G5ECY0	Drosophila Discs LarGe homolog	dlg-1	5	5	6	-
	G5ED34	Dynein Light Intermediate chain	dli-1	3	6	5	-
	O45148	DihydroLipoamide S-SuccinylTransferase	dlst-1	-	2	2	-
	Q22075	Uncharacterized protein	dma-1	1	-	-	Annotated as neuronal localization
	E2JKZ0	DyNactin Complex component	dnc-1	8	3	6	-
	Q965K5	DyNactin Complex component	dnc-3	-	1	1	-
	Q18194	DyNactin Complex component	dnc-4	1	-	-	-
	Q17438	DnaJ homolog subfamily B member 1	dnj-1	2	1	4	-
	Q8TA83	DnaJ homolog dnj-10	dnj-10	9	3	5	-
	Q94216	DNaJ domain (Prokaryotic heat shock protein)	dnj-11	-	-	1	-
	O45502	DNaJ domain (Prokaryotic heat shock protein)	dnj-12	15	30	31	-
	Q20774	DNaJ domain (Prokaryotic heat shock protein)	dnj-13	15	14	13	-
	E5QCE7	DNaJ domain (Prokaryotic heat shock protein)	dnj-14	-	1	-	Annotated as neuronal localization
	C1P627	DNaJ domain (Prokaryotic heat shock protein)	dnj-16	6	6	12	-
	O62360	DNaJ domain (Prokaryotic heat shock protein)	dnj-17	-	1	1	Annotated as neuronal localization
	O16303	DNaJ domain (Prokaryotic heat shock protein)	dnj-19	27	36	38	-
	Q8MPX3	DnaJ homolog dnj-20	dnj-20	3	7	12	-
	Q22751	DNaJ domain (Prokaryotic heat shock protein)	dnj-23	-	4	5	-
	G5EDJ6	Auxilin	dnj-25	6	6	4	-
	Q9XWE1	DNaJ domain (Prokaryotic heat shock protein)	dnj-27	2	-	-	-
	Q9N3E0	DNaJ domain (Prokaryotic heat shock protein)	dnj-28	6	8	12	Annotated as neuronal localization
	Q9U1V9	DNaJ domain (Prokaryotic heat shock protein)	dnj-29	4	9	16	-
	Q95Y44	DNaJ domain (Prokaryotic heat shock protein)	dnj-30	1	1	1	-
	P91189	DNaJ domain (Prokaryotic heat shock protein)	dnj-7	10	20	28	-
	Q19087	Aspartyl aminopeptidase	dnpp-1	22	16	26	-
	O61874	Downstream Of DAF-16 (Regulated by DAF-16)	dod-19	23	16	16	-
	Q9XUE0	Downstream Of DAF-16 (Regulated by DAF-16)	dod-22	1	1	10	-
	Q20615	Downstream Of DAF-16 (Regulated by DAF-16)	dod-23	-	1	-	-
	Q86ME6	DOPamine receptor	dop-1	-	-	1	Annotated as neuronal localization
	Q6AW06	Histone-lysine N-methyltransferase, H3 lysine-79 specific	dot-1.1	-	-	3	Annotated as neuronal localization
	H2KZK7	Dipeptidyl Peptidase Four (IV) family	dpf-3	9	10	10	-
	Q19086	Dipeptidyl Peptidase Four (IV) family	dpf-4	8	3	6	-
	Q9TYX1	Dipeptidyl Peptidase Four (IV) family	dpf-5	24	41	53	-
	H2L0B1	Dipeptidyl Peptidase Four (IV) family	dpf-7	1	-	4	Annotated as neuronal localization
	P49958	2-(3-amino-3-carboxypropyl)histidine synthase subunit 1	dph-1	-	-	1	-
	Q9TYJ7	Dolichol Phosphate Mannosyltransferase	dpm-1	9	4	6	-
	Q9XVV5	Probable dolichol-phosphate mannosyltransferase subunit 3	dpm-3	-	1	-	-
	G5ECW7	Dipeptidyl peptidase 3	dpt-1	7	7	9	-
	G5EC91	DumPY: shorter than wild-type	dpy-11	16	8	10	-
	Q20497	Mediator of RNA polymerase II transcription subunit 12	dpy-22	1	-	-	Annotated as neuronal localization
	P35603	AP-2 complex subunit mu	dpy-23	4	-	2	-
	G5EGE9	Condensin complex subunit dpy-26	dpy-26	-	2	2	-
	Q9U2M1	Condensin complex subunit 1	dpy-28	6	4	6	-
	Q10661	Dosage compensation protein dpy-30	dpy-30	1	3	1	-
	Q18164	Dihydropyrimidine dehydrogenase [NADP(+)]	dpyd-1	12	6	17	-
	Q20840	Dietary restriction down regulated	drd-5	1	-	2	-
	G5EDI8	Dicer-related helicase	drh-1	2	5	8	Annotated as neuronal localization
	Q93413	Dicer Related Helicase	drh-3	-	1	3	-
	Q09930	GTP-binding protein drn-1 (Fragment)	drn-1	-	1	3	Annotated as neuronal localization
	Q9XUW9	Dietary restriction over expressed	droe-4	13	7	6	Annotated as neuronal localization
	O01626	Dietary restriction over expressed	droe-8	-	2	4	-
	Q8WQC9	Dynamin-Related Protein	drp-1	19	16	20	-
	O02268	Dietary Restriction Response (WT but not eat-2 lifespan increased)	drr-1	3	7	8	-
	O45781	Dietary Restriction Response (WT but not eat-2 lifespan increased)	drr-2	12	8	9	-
	Q03577	Aspartate--tRNA ligase, cytoplasmic	drs-1	32	49	48	-
	Q9XWQ1	Dysbindin protein homolog	dsbn-1	-	-	1	Annotated as neuronal localization
	G5ECG7	Defecation Suppressor of Clk-1	dsc-4	69	78	65	-
	A0A0K3AUI8	DiSHevelled related	dsh-1	-	1	2	Annotated as neuronal localization
	Q95Y72	Probable 26S proteasome complex subunit dss-1	dss-1	6	7	6	-
	Q22018	Thymidylate kinase	dtmk-1	1	2	2	-
	O01795	DUal OXidase	duox-2	-	1	-	-
	H9G2U2	Dauer Up-Regulated	dur-1	-	1	3	-
	Q86MI0	Uncharacterized protein	dve-1	3	4	3	-
	Q9XWF2	Downstream of XBP-1	dxbp-1	8	1	-	-
	O45087	DYnein Chain, light Intermediate	dyci-1	11	8	7	-
	Q09276	Protein dyf-7	dyf-7	1	-	-	Annotated as neuronal localization
	P39055	Dynamin	dyn-1	20	10	21	-
	Q22752	Dynein light chain roadblock	dyrb-1	3	7	5	-
	Q9TW65	Dystrophin-1	dys-1	1	-	-	-
	Q966L5	Serrate RNA effector molecule homolog	E01A2.2	-	3	5	-
	Q09522	Probable dimethyladenosine transferase	E02H1.1	-	1	1	Annotated as neuronal localization
	Q09527	Adenylate kinase isoenzyme 6 homolog	E02H1.6	6	3	3	-
	Q19040	Uncharacterized protein E02H4.4	E02H4.4	-	-	1	Annotated as neuronal localization
	Q19052	Eukaryotic translation initiation factor 2A	E04D5.1	9	6	11	-
	Q23315	Glutamyl(E) Amino-acyl tRNA Synthetase	ears-1	12	7	11	-
	O17589	Uncharacterized protein	eat-16	-	-	2	-
	Q18965	Uncharacterized protein	eat-3	-	1	-	-
	P34644	Probable vesicular glutamate transporter eat-4	eat-4	2	2	2	Annotated as neuronal localization
	P90735	Sodium/potassium-transporting ATPase subunit alpha	eat-6	99	82	72	-
	Q21875	Elongin-B/C E3 ligase in AXon guidance	ebax-1	1	1	-	Annotated as neuronal localization
	Q9GRZ1	Microtubule End Binding Protein	ebp-1	12	15	15	-
	Q9XXA2	Microtubule End Binding Protein	ebp-2	6	2	4	-
	Q9GYT0	Enoyl-CoA Hydratase	ech-1.2	14	9	13	-
	D1MN80	Enoyl-CoA Hydratase	ech-2	-	1	-	-
	Q09603	Enoyl-CoA Hydratase	ech-4	7	6	3	-
	P34559	Probable enoyl-CoA hydratase, mitochondrial	ech-6	9	11	16	-
	Q9NEZ8	Enoyl-CoA Hydratase	ech-7	6	26	13	-
	O17761	Enoyl-CoA Hydratase	ech-8	-	1	3	Annotated as neuronal localization
	O17762	Enoyl-CoA Hydratase	ech-9	4	1	10	-
[truncated: 2,415 more rows]

## Sheet: N2_Azf_labeled_without_enrich
				PSMs
	Accession	Description	Gene name	N=1	N=2	N=3
	A0A061ACK7	Uncharacterized protein	CELE_Y62E10A.13	1	-	-
	A0A061ACP8	EPS (Human endocytosis) related	eps-8	6	4	2
	A0A061ACU2	Piezo-type mechanosensitive ion channel component	pezo-1	-	1	-
	A0A061ACY0	Acyl protein THioesterase family	ath-1	3	11	4
	A0A061AD47	Uncharacterized protein	tag-273	6	2	1
	A0A061AJI9	Uncharacterized protein	epi-1	19	21	3
	A0A078BPH9	Uncharacterized protein	CELE_F10C1.9	1	1	-
	A0A0K3AQN5	p-GlycoProtein related	pgp-2	3	8	3
	A0A0K3AQS9	Uncharacterized protein	lev-11	-	95	34
	A0A0K3AQT4	Uncharacterized protein	lev-11	-	-	34
	A0A0K3ARB5	Uncharacterized protein	lev-11	39	-	-
	A0A0K3ARK6	UMP-CMP kinase	CELE_F40F8.1	1	-	-
	A0A0K3AS36	ITSN (Intersectin) family	itsn-1	1	-	-
	A0A0K3ASH2	Uncharacterized protein	CELE_F40A3.3	9	20	3
	A0A0K3ASJ2	Uncharacterized protein	CELE_Y75B7AL.2	1	-	-
	A0A0K3AUD2	IntraMembrane Protease (IMPAS) family	imp-3	-	2	3
	A0A0K3AUJ9	PeRoxireDoXin	prdx-2	21	51	13
	A0A0K3AUM4	Uncharacterized protein	lin-23	-	2	-
	A0A0K3AWP0	Uncharacterized protein	lev-11	81	-	-
	A0A0K3AYL9	Prion-like-(Q/N-rich)-domain-bearing protein	pqn-62	-	2	-
	A0A0S4XR43	CCAR1 homolog	ccar-1	-	2	-
	A0A0T7CIX3	Piwi-like protein	sago-1	-	6	4
	A0A131MBU3	Protein irg-7	irg-7	17	32	12
	A0A131MD37	TRansport Protein Particle	trpp-11	-	1	-
	A0A164D380	TBC (Tre-2/Bub2/Cdc16) domain family	tbc-14	2	2	-
	A0A1C3NSL5	Uncharacterized protein	CELE_ZC412.3	2	7	8
	A0A1C3NSP2	Apical Junction Molecule	ajm-1	1	7	2
	A0A1C3NSQ4	Uncharacterized protein	CELE_Y56A3A.31	-	-	1
	A0A1D3PCL0	FAR (Factor ARrest) Like	farl-11	-	1	-
	A0A1I6CMA1	Uncharacterized protein	CELE_T22B11.4	-	2	-
	A0A1I6CMC9	Uncharacterized protein	CELE_Y55F3BR.6	2	-	-
	A0A1N7SYN9	Uncharacterized protein	vab-10	30	-	-
	A0A1N7SYP3	Uncharacterized protein	vab-10	-	49	-
	A0A1N7SYP6	Eukaryotic translation initiation factor 3 subunit L	eif-3.l	-	19	18
	A0A1T5HV05	Uncharacterized protein	CELE_W03A5.6	-	1	-
	A0A1X7RC97	Uncharacterized protein	CELE_T21F4.1	1	1	-
	A0A9S2	Uncharacterized protein	CELE_Y38F2AR.12	-	-	3
	A3KFD9	F-box C protein	fbxc-29	-	1	-
	A3QM97	Metal transporter cnnm-1	cnnm-1	-	1	-
	A3QMB7	Uncharacterized protein	C42C1.8	2	-	-
	A3QMC5	Ribosomal Protein, Large subunit	rpl-34	2	-	-
	A3QMC8	Mannose-1-phosphate guanyltransferase beta	tag-335	1	2	1
	A4UVK2	Uncharacterized protein	C44C10.9	-	4	1
	A5JYT3	Uncharacterized protein	C01H6.8	1	-	-
	A5JYT9	Relative of Woc homolog	row-1	-	5	5
	A5JYX3	HuMPback (Dorsal lumps)	hmp-1	1	7	-
	A5JYX5	Protein dhs-3	dhs-3	3	2	6
	A5JYX8	Nicalin	nra-2	5	17	-
	A5PEW5	Synaptosomal-associated protein	ric-4	-	1	3
	A5PEY0	Uncharacterized protein	CELE_Y37H2A.14	-	3	-
	A5Z2V1	Pol II C-terminal Interaction Domain Suppressor	cids-2	-	2	-
	A5Z2W3	Uncharacterized protein	CELE_R13H4.2	5	2	-
	A6PVA1	Uncharacterized protein	C44E4.5	-	3	-
	A6ZJ46	Uncharacterized protein	CELE_F49E2.2	1	-	-
	A7DT45	Uncharacterized protein	oxy-5	1	-	-
	A7DTF0	MRG (Mortality factor-Related Gene) related	mrg-1	3	2	4
	A7DTF2	Oxysterol-binding protein	obr-1	1	1	-
	A7DTF5	Uncharacterized protein	CELE_Y56A3A.7	1	-	-
	A7LPG5	CDGSH Iron Sulfur Domain protein homolog	cisd-1	5	3	1
	A7WK43	Uncharacterized protein	CELE_Y94H6A.12	-	2	-
	A8WFJ8	Uncharacterized protein	C28G1.5	3	-	-
	A8WHP8	Perilipin-1 homolog	plin-1	13	9	5
	A8WHT8	Uncharacterized protein	CELE_K09A9.6	-	-	3
	A9CZN9	Uncharacterized protein	CELE_E01A2.1	1	-	-
	A9D0C3	Uncharacterized protein	CELE_T02H6.1	1	4	-
	A9D4S6	Uncharacterized protein	CELE_M03F8.3	2	7	7
	A9QY36	Uncharacterized protein	CELE_K06B4.15	1	-	-
	A9UJN4	Serine/threonine protein phosphatase 2A regulatory subunit	pptr-2	-	9	1
	A9UJN7	Microtubule-Associated Protein Homolog	maph-1.2	4	-	1
	A9Z1L1	SeRPin	srp-7	5	-	-
	B0M0L8	Heat Shock Protein	hsp-43	1	5	-
	B1GRJ8	Uncharacterized protein	CELE_Y61A9LA.11	-	1	-
	B1Q254	Uncharacterized protein	C14H10.3	3	7	4
	B1Q273	Uncharacterized protein	CELE_D1086.10	1	-	-
	B1V898	PON (Paraoxonase) and MEC-6 Like	poml-3	-	-	1
	B1V8A0	Endophilin-A homolog	unc-57	2	2	-
	B2D6K9	SAPS (Phosphatase associated) domain protein	saps-1	2	6	2
	B2D6P1	Regulator of Microtubule Dynamics	rmd-2	18	8	8
	B2FDA8	Structural maintenance of chromosomes protein 3	smc-3	1	-	-
	B3CJ34	GCN (Yeast General Control Nondrepressible) homolog	gcn-1	30	30	3
	B3CKG1	Ubiquitin-related modifier 1 homolog	urm-1	1	-	-
	B3GWA1	NONO (Conserved nuclear protein, aka PSF) homolog	nono-1	1	-	-
	B3WFT8	Uncharacterized protein	C14F11.4	1	3	-
	B3WFV9	Anion exchange protein	abts-1	4	7	2
	B3WFW9	Uncharacterized protein	C41G7.9	2	-	-
	B4E3X6	SPermiDine Synthase	spds-1	-	3	-
	B5BM46	NUMb related	num-1	-	3	-
	B5BM47	Uncharacterized protein	CELE_T03D8.6	1	-	-
	B6VQ59	Uncharacterized protein	CELE_F11C1.5	2	1	-
	B7FAR9	Uncharacterized protein	CELE_Y43F8B.1	15	-	-
	B7WN91	Uncharacterized protein	CELE_M05D6.5	1	-	-
	B7WNA0	Pyruvate kinase	pyk-1	-	-	11
	B9WRT9	Uncharacterized protein	mlt-11	1	1	-
	C0HKD6	Tryptophan--tRNA ligase, mitochondrial	wars-2	1	-	-
	C0P278	Uncharacterized protein	CELE_F17C8.9	-	2	1
	C0VXV5	Uncharacterized protein	CELE_Y71F9B.9	-	1	-
	C0Z1Y9	Uncharacterized protein	CELE_F40G9.17	3	-	-
	C1P627	DNaJ domain (Prokaryotic heat shock protein)	dnj-16	1	-	-
	C2BR92	Uncharacterized protein	C39B5.14	-	3	-
	C2BR94	THO Complex (Transcription factor/nuclear export) subunit	thoc-5	1	-	-
	C2BR97	Suppressor with Morphological effect on Genitalia	smg-3	-	1	-
	C6KRN1	Suppressor of aph-1	sao-1	1	-	-
	C6KRP5	Sulfide Quinone oxidoReDuctase	sqrd-1	12	-	-
	C7FZU5	Uncharacterized protein	C41G7.9	-	8	2
	C9IY21	Uncharacterized protein	CELE_ZK1058.9	1	-	-
	D0G915	Uncharacterized protein	CELE_Y54G2A.57	-	1	-
	D0PV95	ATP-dependent RNA helicase laf-1	laf-1	6	10	11
	D0VWL6	FiLamiN (Actin binding protein) homolog	fln-2	9	15	9
	D0VWM8	Tar DNA-binding protein homolog 1	tdp-1	1	-	-
	D0Z5P0	Suppressor of gpa-3QL dye-filling defect	sql-1	2	-	-
	D3YT56	Methionyl Amino-acyl tRNA Synthetase	mars-1	9	-	-
	D4PH96	ATX (Ataxin) related	atx-2	1	2	-
	D5MCN2	La-related protein 1	larp-1	13	13	4
	D5MCR3	SUPpressor	sup-26	1	-	-
	D5MNM9	Uncharacterized protein	CELE_F28D9.4	1	-	-
	D9N147	Uncharacterized protein	CELE_K09G1.1	-	-	2
	D9PTN5	Myelin regulatory factor homolog 2	myrf-2	-	2	-
	D9PTP5	Sorting NeXin	snx-6	2	1	-
	E0AHA7	Spectrin beta chain	unc-70	39	56	31
	E1B6Q7	Uncharacterized protein	CELE_F45F2.9	-	5	3
	E2JKZ0	DyNactin Complex component	dnc-1	2	2	1
	E5QCF8	Dephospho-CoA kinase 2	CELE_T05G5.5	-	13	1
	E5QCH1	Uncharacterized protein	CELE_ZC376.6	1	-	-
	E7EM33	Uncharacterized protein	unc-43	2	-	-
	E7EM38	Uncharacterized protein	CELE_F44E5.15	-	1	-
	E9RKC7	Uncharacterized protein	CELE_Y95B8A.8	-	2	-
	F1LIM6	Peptidylprolyl isomerase	fkb-1	3	-	3
	F5GUA3	Coatomer subunit gamma	CELE_T14G10.5	24	15	8
	F5GUD3	Trehalase	tre-3	-	1	-
	F5GUG4	Uncharacterized protein	CELE_T04C12.11	-	1	-
	F5GUH2	Uncharacterized protein	CELE_W05B5.1	-	6	-
	G1K0V8	Eukaryotic translation initiation factor 5A	iff-1	14	20	9
	G1K0V9	Initiation Factor Five (eIF-5A) homolog	iff-1	-	18	6
	G2HK03	Prion-like-(Q/N-rich)-domain-bearing protein	pqn-87	6	2	1
	G3MU38	MIF (Macrophage migration Inhibitory Factor) related	mif-2	1	2	-
	G3MU69	Adenine Nucleotide Translocator	ant-1.1	36	-	-
	G4RYA5	Uncharacterized protein	CELE_F38A1.8	4	6	-
	G4S034	SPeCtrin	spc-1	65	65	-
	G4SF79	Uncharacterized protein	CELE_F25E2.2	1	-	2
	G4SI07	GEX Interacting protein	gei-15	1	6	2
	G4SL51	Prion-like-(Q/N-rich)-domain-bearing protein	pqn-52	7	12	3
	G4SLH0	Titin homolog	ttn-1	12	20	18
	G4SNB8	Uncharacterized protein	CELE_T10F2.5	1	-	-
	G4SPY0	Heterogeneous nuclear RibonucleoProtein U	hrpu-2	3	4	5
	G5EBF3	Protein Up-regulated in Daf-2(Gf)	pud-2.1	22	7	-
	G5EBF4	Uncharacterized protein	CELE_T28H10.3	1	2	-
	G5EBF5	RNA interference promoting factor	rde-4	-	5	2
	G5EBH7	CALUmenin (Calcium-binding protein) homolog	calu-1	7	26	7
	G5EBI0	4D656	4D656	6	10	2
	G5EBI4	Epoxide hydrolase 1	ceeh-1	-	1	-
	G5EBJ7	Fructose-1,6-BiPhosphatase	fbp-1	12	8	8
	G5EBK3	ERM-1B	erm-1	19	25	36
	G5EBN9	Sodium- and chloride-dependent betaine transporter	snf-3	1	11	-
	G5EBP5	Uncharacterized protein	CELE_ZC247.1	14	39	14
	G5EBS5	Rab27	aex-6	-	2	-
	G5EBT3	SeRPin	srp-7	-	5	-
	G5EBU3	Matrix metalloproteinase-C	zmp-3	-	1	-
	G5EBV4	Galectin	lec-10	1	2	3
	G5EBV6	PGL-3	pgl-3	2	6	14
	G5EBW5	FErroChelatase-Like	fecl-1	1	3	-
	G5EBY3	Non-muscle MYosin	nmy-2	7	9	-
	G5EBZ4	Protein let-418	let-418	1	-	-
	G5EC05	Uncharacterized protein	evl-14	1	5	4
	G5EC10	Galectin	lec-9	1	2	-
	G5EC23	HCF1 related	hcf-1	2	-	-
	G5EC24	Tyrosine-protein phosphatase non-receptor type ptp-2	ptp-2	1	-	-
	G5EC25	Choline/EthanolaminePhosphoTransferase	cept-2	-	-	2
	G5EC31	ALdehyde deHydrogenase	alh-6	12	8	1
	G5EC45	Uncharacterized protein	CELE_F53F4.14	-	9	8
	G5EC64	NHERF (Mammalian Na/H Exchange Regulatory Factor) Like	nrfl-1	-	7	1
	G5EC71	Glutathione S-Transferase	gst-20	3	3	9
	G5EC87	Uncharacterized protein	CELE_ZK1307.8	1	3	3
	G5EC91	DumPY: shorter than wild-type	dpy-11	7	5	5
	G5EC98	CTP synthase	ctps-1	8	14	1
	G5ECA7	Uncharacterized protein	CELE_T02D1.8	2	2	2
	G5ECB4	Serine Rich Adhesion Protein-like	srap-1	5	9	3
	G5ECC3	Receptor Mediated Endocytosis	rme-1	16	20	9
	G5ECC6	Ceinsulin-1	ins-18	-	1	-
	G5ECC7	Ubiquitin carboxyl-terminal hydrolase	usp-48	-	1	1
	G5ECC9	Uncharacterized protein	CELE_K11B4.1	1	11	3
	G5ECE3	LAMinin related. See also lmb	lam-3	1	1	-
	G5ECE7	Uncharacterized protein	C34E7.4	2	3	-
	G5ECG7	Defecation Suppressor of Clk-1	dsc-4	12	6	-
	G5ECH1	Uncharacterized protein	CELE_F43G9.12	1	-	-
	G5ECH5	Protein Phosphatase Four Regulatory subunit	ppfr-1	1	10	-
	G5ECI8	Mitochondrial phenylalanyl-tRNA synthetase	fars-2	-	2	-
	G5ECL1	Uncharacterized protein	CELE_M05D6.2	-	3	5
	G5ECL2	Synaptojanin	unc-26	-	1	-
	G5ECL3	Pre-RNA processing 21	prp-21	1	-	-
	G5ECM6	Elongation factor Tu homologue	tufm-1	12	4	2
	G5ECM9	Cystatin	cpi-2	3	2	2
	G5ECP9	Uncharacterized protein	vab-10	69	-	-
	G5ECR0	Uncharacterized protein	CELE_T25C12.3	10	12	6
	G5ECR6	Aldose 1-epimerase	C01B4.6	3	2	1
	G5ECR7	ELongin B	elb-1	1	3	-
	G5ECS4	GaLactoFuranose synthesis (UGM, UDP-galactopyranose mutase)	glf-1	-	1	-
	G5ECS9	Carnitine Palmitoyl Transferase	cpt-2	8	15	-
	G5ECT6	G Protein, Gamma subunit	gpc-2	4	-	-
	G5ECU1	Skp1-related protein	skr-1	6	1	2
	G5ECU3	Uncharacterized protein	CELE_F01G4.6	13	33	13
	G5ECU5	Uncharacterized protein	CELE_F44E5.4	11	-	-
	G5ECV9	10-formyltetrahydrofolate dehydrogenase	alh-3	11	16	12
	G5ECW0	Na/Ca eXchangers	ncx-3	-	1	-
	G5ECW7	Dipeptidyl peptidase 3	dpt-1	9	10	4
	G5ECX9	CaDmium Responsive	cdr-2	3	4	3
	G5ECY0	Drosophila Discs LarGe homolog	dlg-1	6	8	4
	G5ECZ0	Heavy chain, Unconventional Myosin	hum-5	2	1	-
	G5ECZ8	Multiple PDZ domain protein	mpz-1	1	-	-
	G5ED01	INOsitol-3-phosphate Synthase	inos-1	4	-	-
	G5ED04	Protein containing ALS2cr12 (ALS2CR12) domain	pals-14	-	1	-
	G5ED07	Protein disulfide-isomerase	pdi-3	27	41	1
	G5ED08	Stomatin-like protein UNC-1	unc-1	2	-	-
	G5ED17	Uncharacterized protein	hpo-11	1	-	-
	G5ED21	DNA-directed RNA polymerase subunit	rpoa-1	-	6	-
	G5ED26	MEL-46	mel-46	-	1	-
	G5ED34	Dynein Light Intermediate chain	dli-1	1	-	-
	G5ED36	Endocytosis protein RME-8	rme-8	1	5	6
	G5ED38	Collagen	col-43	-	3	-
	G5ED41	Cullin-associated NEDD8-dissociated protein 1	cand-1	17	33	32
	G5ED44	Delta(9)-fatty-acid desaturase fat-5	fat-5	-	2	4
	G5ED46	CAlSYntenin/Alcadein homolog	casy-1	-	3	-
	G5ED75	Kinesin-like protein	klp-7	1	-	-
	G5ED89	Deacetylase Complex Protein	dcp-66	1	-	-
	G5ED92	Uncharacterized protein	CELE_F59F5.7	2	-	-
	G5ED94	3A339	3A339	-	1	-
	G5ED95	Tyrosine--tRNA ligase	yars-1	9	16	10
	G5EDA8	Uncharacterized protein	CELE_Y45F10B.13	1	-	2
	G5EDB7	Glutamic acid decarboxylase	unc-25	3	1	2
	G5EDB8	VHA-4	vha-4	2	7	2
	G5EDC6	ARF-Like	arl-8	3	-	-
	G5EDD1	Ubiquinol-Cytochrome c oxidoReductase complex	ucr-2.1	7	-	-
	G5EDD4	Tubulin alpha chain	tba-4	26	40	19
	G5EDD8	SKR-2	skr-2	1	-	-
	G5EDE4	Uncharacterized protein	CELE_W08E3.2	1	-	-
	G5EDE8	ERGIC-53-like protein	ile-1	5	11	1
	G5EDF5	Mitochondrial elongation factor Tu homologue	tufm-2	1	-	-
	G5EDF7	Dual specificity mitogen-activated protein kinase kinase sek-1	sek-1	2	1	-
	G5EDG4	High Incidence of Males (Increased X chromosome loss)	him-4	1	6	-
	G5EDG6	COLlagen	col-117	4	3	5
	G5EDI2	Reticulon-like protein	ret-1	10	19	7
	G5EDL3	Aurora/Ipl1 Related kinase	air-1	-	1	-
	G5EDL9	Uncharacterized protein	CELE_ZK1321.4	-	-	1
	G5EDP0	Uncharacterized protein	CELE_Y32F6A.5	1	2	-
	G5EDP2	Non-specific lipid-transfer protein-like 2	daf-22	5	8	4
	G5EDP6	Flavin-containing monooxygenase	fmo-1	-	2	-
	G5EDQ2	HMG	hmg-12	-	-	4
	G5EDQ6	GRound-Like (Grd related)	grl-25	1	-	-
	G5EDR3	Serine/threonine-protein phosphatase 2A regulatory subunit sur-6	sur-6	4	2	-
	G5EDT4	Uncharacterized protein	CELE_T01D3.6	1	-	1
	G5EDT9	UBR E3 ubiquitin ligase homolog	ubr-5	3	2	-
	G5EDU3	Phospholipase	pld-1	1	2	-
	G5EDU9	Uncharacterized protein	CELE_Y37A1A.4	-	1	-
	G5EDV3	C. Elegans Y-box	cey-4	15	13	12
	G5EDV7	Uncharacterized protein	CELE_Y53H1B.2	-	-	1
	G5EDW3	Uncharacterized protein	AC8.10	3	-	-
	G5EDW8	Uncharacterized protein	CELE_VF13D12L.3	3	-	-
	G5EDY2	Tryptophanyl(W) Amino-acyl tRNA Synthetase	wars-1	7	4	2
	G5EDZ2	Uridine 5'-monophosphate synthase	umps-1	10	5	-
	G5EDZ7	CaDmium Responsive	cdr-4	-	1	-
	G5EDZ9	Cystatin	cpi-1	3	-	-
	G5EE01	Phosphatidylinositol 3,4,5-trisphosphate 3-phosphatase and dual-specificity protein phosphatase daf-18	daf-18	1	-	-
	G5EE04	Hsp-70 Interacting Protein homolog	hip-1	10	6	-
	G5EE11	Uncharacterized protein	CELE_F39H2.3	1	1	-
	G5EE12	CKA And Striatin Homolog	cash-1	2	2	-
	G5EE13	PaTched Related family	ptr-23	1	-	3
	G5EE36	Heat Shock Protein	hsp-12.6	2	8	-
	G5EE41	CU (Copper) Chaperonin	cuc-1	3	1	-
	G5EE42	Uncharacterized protein	CELE_ZK1098.11	2	-	-
	G5EE46	Uncharacterized protein	CELE_F54D5.12	1	8	-
	G5EE48	TransThyretin-Related family domain	ttr-50	2	-	-
	G5EE66	COGC-1	cogc-1	-	1	-
	G5EE67	SKR-3	skr-3	5	13	-
	G5EE72	Uncharacterized protein	mrp-5	5	15	-
	G5EE74	Aspergillus NUclear Division related	nud-1	6	5	-
	G5EE80	Signal recognition particle 54 kDa protein	SRP54	4	3	1
	G5EE96	Oxoglutarate/malate carrier protein	slc-25a10	2	-	-
	G5EEA2	LiPocalin-Related protein	lpr-3	3	-	3
	G5EEA8	Annexin	nex-1	25	30	6
	G5EEC4	VAB-10A protein	vab-10	-	89	54
	G5EEE5	Elongation of very long chain fatty acids protein	elo-1	2	1	3
	G5EEG4	Methylmalonyl-CoA Epimerase	mce-1	7	1	-
	G5EEG6	Carrier protein (C2)	CELE_T09F3.2	1	-	-
	G5EEG8	FERM domain (Protein4.1-ezrin-radixin-moesin) family	frm-1	4	6	3
	G5EEH6	Isovaleryl-CoA dehydrogenase	ivd-1	3	-	-
	G5EEH9	Nuclear pore complex protein Nup98-Nup96	npp-10	2	13	10
	G5EEI4	ASpartyl Protease	asp-1	15	4	14
	G5EEI8	CHORD Protein	chp-1	-	3	-
	G5EEI9	Uncharacterized protein	CELE_K11D9.3	-	2	-
	G5EEK2	GOLGi associated coiled-coil protein homolog	golg-4	-	2	-
	G5EEK8	Calcium-transporting ATPase	sca-1	53	-	-
	G5EEK9	V-type proton ATPase subunit a	vha-5	10	12	1
	G5EEL9	HMG	hmg-11	1	2	-
	G5EEM5	Zygote defective protein 9	zyg-9	1	1	-
	G5EEM6	TGF-beta-activated kinase 1 and MAP3K7-binding protein 1	tap-1	-	1	-
	G5EEN4	Germinal center kinase 3	gck-3	1	1	-
	G5EEQ8	Splicing Factor ThreeB (3b) Subunit homolog	sftb-1	8	3	3
	G5EES3	Protein argonaute	alg-1	-	8	-
	G5EES6	Ubiquitin Fusion Degradation (Yeast UFD homolog)	ufd-3	5	1	-
	G5EES9	ThioredoXin-Like	txl-1	3	9	3
	G5EET2	DeoxyUTPase	dut-1	3	-	-
	G5EET3	CaDmium Responsive	cdr-6	1	6	-
	G5EET6	Exchange factor for Arf-6	efa-6	1	-	-
	G5EET8	Protein Up-regulated in Daf-2(Gf)	pud-1.2	12	6	6
	G5EEU1	BET1	nbet-1	1	1	-
	G5EEV5	5C820	pud-3	11	13	1
	G5EEW6	Peptidyl-prolyl cis-trans isomerase sig-7	sig-7	1	-	-
	G5EEZ0	Uncharacterized protein	CELE_ZK1010.2	1	1	-
	G5EEZ4	3E324	3E324	1	-	-
	G5EF08	Na/Ca eXchangers	ncx-1	1	4	-
	G5EF11	E2F-like (Mammalian transcription factor)	efl-1	1	-	-
	G5EF32	Nematode Polyprotein Allergen related	npa-1	7	11	5
	G5EF37	Paralysed Arrest at Two-fold	pat-10	6	63	31
	G5EF48	Uncharacterized protein	CELE_Y63D3A.8	-	5	3
	G5EF53	SWI/SNF nucleosome remodeling complex component	swsn-4	-	2	-
	G5EF60	Stromal interaction molecule 1	stim-1	1	2	-
	G5EF65	SQuashed Vulva	sqv-1	1	-	-
	G5EF68	TAF (TBP-associated transcription factor) family	taf-5	-	2	-
	G5EF84	Gamma-tubulin interacting protein 2	gip-2	1	-	-
	G5EF86	S-formylglutathione hydrolase	CELE_Y48G10A.1	5	7	2
	G5EF97	SF1 protein	sfa-1	1	-	-
	G5EF99	Uncharacterized protein	CELE_ZK1128.7	-	3	-
	G5EFC1	RAB family	rab-8	7	4	-
	G5EFC4	Cell Division Cycle related	cdc-5l	3	-	-
	G5EFC8	Mammalian cell Death Associated Protein related	dap-3	-	1	-
	G5EFD4	Heavy Metal Tolerance factor	hmt-1	-	1	2
	G5EFD7	Uncharacterized protein	CELE_F46C5.9	1	4	1
	G5EFD8	Palmitoyltransferase	dhhc-6	-	6	-
	G5EFE3	Uncharacterized protein	CELE_H03A11.2	8	3	-
	G5EFF7	UBiQuiLin	ubql-1	3	1	-
	G5EFF9	Eukaryotic Initiation Factor	eif-2bdelta	2	-	-
	G5EFG4	ABC transporter, class F	abcf-2	9	18	8
	G5EFH7	Arf-1 Guanine nucleotide Exchange Factor homolog	agef-1	-	3	1
	G5EFH8	Cystathionine Beta-Synthase	cbs-1	4	-	-
	G5EFI4	Galectin	lec-5	13	7	6
	G5EFJ3	Uncharacterized protein	C08E8.4	5	-	-
	G5EFJ4	Condensin complex subunit capg-1	capg-1	-	2	-
	G5EFJ5	Uncharacterized protein	CELE_F02H6.2	-	1	1
	G5EFK4	ADP-Ribosylation Factor related	arf-3	6	13	13
	G5EFL1	Hexosaminidase	hex-2	-	1	2
	G5EFL5	ALP/Enigma encoding	alp-1	8	5	2
	G5EFM7	Uncharacterized protein	CELE_F18C12.3	1	1	-
	G5EFP2	Uncharacterized protein	CELE_ZK1321.4	5	-	-
	G5EFP3	Uncharacterized protein	mrp-4	1	-	-
	G5EFP4	SYM-1 protein	sym-1	2	-	-
	G5EFP8	ACyLtransferase-like	acl-7	-	4	-
	G5EFQ9	MEC-5	mec-5	-	2	-
	G5EFR0	Uncharacterized protein	tag-297	3	-	-
	G5EFR6	Calcium-transporting ATPase	mca-1	-	-	9
	G5EFS2	MuSashI (Fly neural) family	msi-1	2	-	-
	G5EFS4	m7GpppX diphosphatase	dcs-1	-	1	-
	G5EFT0	Uncharacterized protein	CELE_T12D8.9	2	29	27
	G5EFT4	Aminopeptidase-1	C42C1.11	2	5	2
	G5EFT9	Uncharacterized protein	C44F1.1	-	1	-
	G5EFV4	HMG	hmg-1.1	4	-	-
	G5EFW3	SMAll	sma-1	14	30	9
	G5EFX8	NOT-Like (Yeast CCR4/NOT complex component)	ntl-3	1	-	3
	G5EFY6	Yeast SEC homolog	sec-31	1	-	2
	G5EFZ1	2,3-bisphosphoglycerate-independent phosphoglycerate mutase	ipgm-1	16	26	17
	G5EG13	DeHydrogenases, Short chain	dhs-12	4	-	-
	G5EG22	ICLN (ICLn) ion channel homolog	icln-1	-	2	-
	G5EG26	R151.8A protein	R151.8A	1	-	-
	G5EG33	Hemicentin	him-4	-	-	2
	G5EG41	Uncharacterized protein	CELE_W05H12.1	-	2	1
	G5EG50	Uncharacterized protein	CELE_T04A11.1	1	7	-
	G5EG62	UNC-45	unc-45	1	3	-
	G5EG65	HID-1	hid-1	1	2	-
	G5EG67	Uncharacterized protein	tag-10	3	2	3
	G5EG78	PeroXidasiN (Drosophila peroxidase) homolog	pxn-2	1	-	-
	G5EGA4	CoLlagen with Endostatin domain	cle-1	-	2	-
	G5EGA5	Delta(12) fatty acid desaturase fat-2	fat-2	6	4	-
	G5EGA6	Dehydrogenase/reductase SDR family member 4	dhrs-4	7	1	-
	G5EGB1	Galectin	lec-2	18	-	10
	G5EGB3	RAs-related GTP binding protein C homolog	ragc-1	2	4	4
	G5EGC7	Cadmium-inducible lysosomal protein CDR-5	hrg-2	-	3	1
	G5EGG0	USO1 (Yeast transport protein) homolog	uso-1	2	-	-
	G5EGH2	MOlybdenum Cofactor biosynthesis	moc-1	-	1	-
	G5EGH4	Aminopeptidase	CELE_F49B2.6	-	1	-
	G5EGI0	Protein-tyrosine-phosphatase	CELE_T13H5.1	-	-	1
	G5EGI7	Zwei Ig domain protein zig-1	zig-1	1	-	-
	G5EGK1	TaLiN	tln-1	13	6	5
	G5EGK8	Serine/threonine-protein phosphatase 2A catalytic subunit	let-92	4	13	3
	G5EGL2	Uncharacterized protein	CELE_T28D6.6	10	17	11
	G5EGN2	Delta(9)-fatty-acid desaturase fat-6	fat-6	3	7	6
	G5EGP4	V-type proton ATPase subunit a	vha-6	2	6	6
	G5EGP8	CathePsin Z	cpz-1	3	3	1
	G5EGS3	Kinesin-like protein	klp-12	-	-	1
	G5EGS5	Uncharacterized protein	gbf-1	-	9	5
	G5EGS9	N-acetyllactosamine synthase	CELE_W02B12.11	1	2	-
	G5EGT6	CYtochrome P450 family	cyp-31a2	-	1	3
	G5EGT7	Eukaryotic translation initiation factor eIF5B	iffb-1	7	5	3
	G5EGU1	EGL-30	egl-30	8	14	4
	G8JY36	Protein kinase C	pkc-2	-	4	1
	G8JY94	Intermediate Filament, C	ifc-2	26	16	8
	G8XYY6	tRNA (guanine-N(7)-)-methyltransferase non-catalytic subunit	wdr-4	-	5	2
	H1UBK1	Methionine aminopeptidase 2	map-2	-	-	8
	H1ZUX0	TENeurin	ten-1	-	1	-
	H2FLJ1	STomatin-Like	stl-1	5	5	-
	H2FLK7	Plant Late Embryo Abundant (LEA) related	lea-1	-	29	18
	H2FLK8	Plant Late Embryo Abundant (LEA) related	lea-1	40	-	-
	H2FLK9	Plant Late Embryo Abundant (LEA) related	lea-1	41	-	-
	H2FLL1	Plant Late Embryo Abundant (LEA) related	lea-1	-	33	19
	H2FLM3	WD40 and FYVE domain protein	wdfy-3	1	-	-
	H2KMK6	Uncharacterized protein	CELE_Y38E10A.22	3	4	-
	H2KY58	ALG-1 INteracting protein	ain-2	1	4	-
	H2KY80	FoLliCuliN	flcn-1	-	1	-
	H2KY97	Calcium BiNding protein homolog	cbn-1	1	3	-
	H2KYB8	Glutamate Receptor Level Decreased	grld-1	-	1	-
	H2KYE0	Nicotinic Receptor Associated	nra-4	17	9	2
	H2KYE1	Uncharacterized protein	CELE_R11G1.6	-	2	-
	H2KYI5	Uncharacterized protein	C06G3.5	7	19	23
	H2KYJ2	TransThyretin-Related family domain	ttr-59	1	4	-
	H2KYJ5	MiTochondrial Carrier Homolog	mtch-1	7	28	24
	H2KYL8	TropoNin T	tnt-3	1	-	1
	H2KYM4	Uncharacterized protein	unc-73	3	-	-
	H2KYN3	Acyl CoA DeHydrogenase	acdh-13	2	4	-
	H2KYN6	SMEK (Dictyostelium Suppressor of MEK null) homolog	smk-1	-	-	3
	H2KYP1	LIN-24 (Twenty-four) Like	lntl-1	3	-	-
	H2KYP2	Na/Ca eXchangers	ncx-2	4	-	-
	H2KYP3	Na/Ca eXchangers	ncx-2	-	1	-
	H2KYQ5	Glycogenin-1	gyg-1	6	3	1
	H2KYR1	VIG (Drosophila Vasa Intronic Gene) ortholog	vig-1	22	21	9
	H2KYS8	Copine family protein 1	cpna-1	1	6	1
	H2KYU6	NPL (Yeast Nuclear Protein Localization) homolog	npl-4.1	5	3	4
	H2KYV1	Uncharacterized protein	C25H3.9	2	1	2
	H2KYV3	Uncharacterized protein	C18B2.5	6	2	1
	H2KYV9	Piwi-like protein	ppw-1	2	2	-
	H2KYX4	Uncharacterized protein	C23H3.2	1	1	-
	H2KYZ3	Uncharacterized protein	C24A3.2	1	-	-
	H2KYZ7	FERM domain (Protein4.1-ezrin-radixin-moesin) family	frm-4	2	1	-
	H2KZ19	AMP deaminase	ampd-1	14	2	2
	H2KZ37	Phospholipid-transporting ATPase	tat-4	3	-	1
	H2KZ48	Uncharacterized protein	C30F12.5	1	-	-
	H2KZ57	C-type LECtin	clec-88	1	2	-
	H2KZ70	Uncharacterized protein	CELE_ZC477.3	-	2	-
	H2KZA2	Uncharacterized protein	CELE_F38A5.2	2	7	-
	H2KZA3	Prion-like-(Q/N-rich)-domain-bearing protein	pqn-22	6	11	15
	H2KZA6	Uncharacterized protein	CELE_R148.5	1	-	-
	H2KZC1	Uncharacterized protein	CELE_R07E4.1	1	-	-
	H2KZC3	K+/Cl-Cotransporter	kcc-2	1	-	1
	H2KZD5	Chromosome-Segregation and RNAi deficient	csr-1	3	3	2
	H2KZF5	Phosphoethanolamine MethylTransferase	pmt-1	7	5	8
	H2KZG6	Acyl CoA DeHydrogenase	acdh-1	6	2	2
	H2KZJ5	GLutaRedoXin	glrx-3	5	3	-
	H2KZJ7	PRA1 family protein	praf-3	-	-	1
	H2KZK7	Dipeptidyl Peptidase Four (IV) family	dpf-3	-	1	1
	H2KZP1	Kinesin-Associated Protein	kap-1	-	1	-
	H2KZR3	Uncharacterized protein	unc-96	-	2	-
	H2KZS2	Uncharacterized protein	CELE_T23E7.2	15	15	14
	H2KZV8	MLP/CRP family (Muscle LIM Protein/Cysteine-rich Protein)	mlp-1	-	2	-
	H2KZX9	Uncharacterized protein	CELE_F32B5.6	-	3	-
	H2KZY5	Sulfhydryl oxidase	CELE_F47B7.2	-	1	-
	H2L034	Peroxisomal Membrane Protein related	pmp-5	3	4	-
	H2L056	UBX-containing protein in Nematodes	ubxn-3	-	2	2
	H2L099	Germinal center kinase 1	gck-1	-	5	-
	H2L0C0	EMC Endoplasmic Membrane protein Complex (Yeast EMC) homolog	emc-1	-	3	1
	H2L0D0	Uncharacterized protein	CELE_H28G03.1	1	-	-
	H2L0D2	Uncharacterized protein	CELE_H28G03.2	1	-	-
	H2L0E6	MonoCarboxylate Transporter family	mct-4	2	-	1
	H2L0F6	GEX Interacting protein	gei-4	-	2	-
	H2L0G5	Protein patched homolog 3	ptc-3	2	-	-
	H2L0G7	Uncharacterized protein	CELE_Y82E9BR.14	3	2	6
	H2L0G8	Uncharacterized protein	CELE_M01H9.3	-	1	-
	H2L0H5	Wings apart-like protein homolog 1	wapl-1	1	1	-
	H2L0I2	Lin-5 (Five) Interacting protein	lfi-1	-	15	4
	H2L0I3	Lin-5 (Five) Interacting protein	lfi-1	48	-	-
	H2L0M0	Uncharacterized protein	pod-2	10	29	28
	H2L0Q1	Uncharacterized protein	CELE_ZK6.11	-	2	1
	H2L0Q6	RAL (Ras-related GTPase) homolog	ral-1	1	7	3
	H2L0S8	Uncharacterized protein	CELE_Y119D3B.12	-	3	-
	H2L2A8	Uridine kinase	CELE_F19B6.1	-	2	-
	H2L2E8	Tubulin alpha chain	tba-1	-	47	-
	H2L2I2	HuMPback (Dorsal lumps)	hmp-2	2	-	-
	H8ESF1	Uncharacterized protein	CELE_Y43F8C.6	1	-	-
	H8ESF3	SWI/SNF nucleosome remodeling complex component	swsn-1	2	6	4
	H8ESH3	Uncharacterized protein	CELE_Y59A8B.19	1	1	-
	H8W3Y1	NOmpA Homolog (Drosophila nompA: no mechanoreceptor potential A)	noah-1	12	6	8
	H9G2T4	Isocitrate dehydrogenase [NADP]	idh-1	33	38	25
	H9G2T6	Dauer Up-Regulated	dur-1	-	30	-
	H9G2U2	Dauer Up-Regulated	dur-1	17	-	9
	H9G2U4	Dauer Up-Regulated	dur-1	-	5	7
	H9G2Y7	Protein kinase C	pkc-1	1	-	-
	H9G2Z4	Uncharacterized protein	C27A7.6	-	-	1
	H9G2Z8	Uncharacterized protein	CELE_F10D11.6	1	9	3
	H9G340	MercaptoPyruvate SulfurTransferase homolog	mpst-3	7	-	-
	I2HA91	Uncharacterized protein	CELE_F28C6.8	2	6	-
	I2HAA0	TBC (Tre-2/Bub2/Cdc16) domain family	tbc-8	-	-	1
	I2HAA6	Uncharacterized protein	unc-68	3	5	3
	I2HAG1	Galectin	lec-3	10	9	2
	J7S122	RaBConnectin related	rbc-1	-	3	-
	J7SA48	Acid Alpha Glucosidase Relate	aagr-3	5	-	-
	J7SA49	Uncharacterized protein	let-526	-	1	-
	J7SA65	Histone H2A	his-57	3	4	-
	J7SEY5	Uncharacterized protein	CELE_F53F1.6	-	2	3
	J7SF93	Nuclear Hormone Receptor family	nhr-142	-	-	2
	K7ZUH9	Histone H3	his-40	2	27	2
	K8ERU3	Uncharacterized protein	hpo-27	3	1	-
	K8ERV5	TropoNin T	tnt-4	3	6	2
	K8ES47	Uncharacterized protein	CELE_Y105E8A.1	-	2	-
	K8ES75	CRAL/TRIO and GOLD domain containing	ctg-1	1	4	5
	K8ESC5	Cysteine protease	atg-4.1	-	1	-
	K8ESG0	Uncharacterized protein	CELE_F13B12.6	-	5	-
	K8ESK4	CLASP family of microtubule-binding proteins	cls-2	3	7	4
	K8ESK9	Uncharacterized protein	pod-1	3	5	-
	K8ESM2	Carboxypeptidase	CELE_Y16B4A.2	5	8	10
	K8ESM7	Uncharacterized protein	cup-14	-	1	-
	K8F7V7	Uncharacterized protein	CELE_W07E11.1	10	60	29
	K8FE02	Zipcode Binding Protein homolog	zbp-1	2	2	-
	L8E6I4	Uncharacterized protein	CELE_Y54G2A.75	-	1	5
	L8E6W9	Uncharacterized protein	CELE_F55F10.1	1	1	-
	M1Z854	Intermediate Filament, B	ifb-2	46	59	17
	M1ZJ62	Protein Up-regulated in Daf-2(Gf)	pud-4	3	-	-
	N1NTD8	Ubiquitin carboxyl-terminal hydrolase	math-33	4	7	3
	N1NVC4	GABA TransAminase family	gta-1	18	-	-
	O01159	Probable splicing factor, arginine/serine-rich 7	rsp-7	-	1	-
	O01254	Uncharacterized protein	CELE_T20D3.2	1	-	-
	O01302	Carboxylic ester hydrolase	cest-1	1	-	-
	O01323	UPF0729 protein F18A11.3	F18A11.3	-	2	-
	O01422	COP9 signalosome complex subunit 2	csn-2	2	-	-
	O01426	Uncharacterized protein	B0207.6	1	-	-
	O01460	Uncharacterized protein	C03G6.17	-	-	1
	O01479	Tropomodulin	unc-94	4	3	-
	O01498	Signal transducing adapter molecule 1	stam-1	-	2	-
	O01504	60S acidic ribosomal protein P2	C37A2.7	9	9	-
	O01524	Uncharacterized protein	CELE_F19F10.9	-	7	2
	O01530	Aspartic protease 6	asp-6	9	3	-
	O01532	ASpartyl Protease	asp-5	6	2	-
	O01541	Alanine--tRNA ligase, cytoplasmic	aars-2	12	28	3
	O01542	CalPoNin	cpn-3	11	18	1
	O01572	Uncharacterized protein	CELE_F48C1.6	1	2	4
	O01576	Nuclear Pore complex Protein	npp-11	-	1	-
	O01577	Uncharacterized protein	unc-108	9	7	5
	O01578	Probable mitochondrial pyruvate carrier 2	F53F10.3	3	3	-
	O01590	ACaD (ACAD, acyl-CoA Dehydrogenase) Sequence homolog	acds-10	1	2	-
	O01592	Cysteine synthase 3	cysl-3	9	3	-
	O01593	Uncharacterized protein	CELE_R08E5.3	8	8	2
	O01614	UDP-GlucuronosylTransferase	ugt-12	1	-	-
	O01615	Acidic leucine-rich nuclear phosphoprotein 32-related protein 2	T19H12.2	2	3	-
	O01634	Innexin-12	inx-12	-	-	1
	O01658	Bifunctional lysine-specific demethylase and histidyl-hydroxylase NO66	jmjc-1	3	-	-
	O01685	Uncharacterized protein	C32F10.8	10	1	1
	O01692	40S ribosomal protein S17	rps-17	13	14	5
	O01757	RNA cytidine acetyltransferase	nath-10	1	-	1
	O01758	DeHydrogenases, Short chain	dhs-2	-	-	1
	O01761	Muscle M-line assembly protein unc-89	unc-89	17	61	11
	O01763	Nuclear cap-binding protein subunit 1	ncbp-1	-	4	3
	O01780	Uterine Lumin Expressed/locailized	ule-1	1	2	-
	O01789	Structural maintenance of chromosomes protein 1	him-1	1	1	-
	O01795	DUal OXidase	duox-2	1	1	-
	O01799	COLlagen	col-45	2	2	2
	O01802	60S ribosomal protein L7	rpl-7	30	27	8
	O01803	Ras-related protein rab-11.1	rab-11.1	7	9	1
	O01805	Acyl-CoA-binding protein homolog 1	acbp-1	7	-	-
	O01806	Uncharacterized protein	C44E4.4	12	4	2
	O01812	Fatty acid-binding protein homolog 6	lbp-6	15	11	7
	O01814	Fatty acid-binding protein homolog 5	lbp-5	4	2	3
	O01816	YTochrome B	cytb-5.2	4	4	10
	O01826	Uncharacterized protein	C53H9.2	2	3	2
	O01833	Histone H1.5	hil-5	1	-	-
	O01839	Vacuolar protein sorting-associated protein 51 homolog	vps-51	-	6	7
	O01868	60S ribosomal protein L24	rpl-24.1	14	7	-
	O01869	Ribosomal Protein, Small subunit	rps-10	16	10	3
	O01876	Prion-like-(Q/N-rich)-domain-bearing protein	pqn-24	-	2	-
	O01900	Uncharacterized protein	CELE_F59E12.9	-	1	-
	O01925	Lysophospholipid acyltransferase 5	mboa-6	2	-	1
	O01971	Emerin homolog 1	emr-1	1	2	-
	O01974	Eukaryotic translation initiation factor 3 subunit H	eif-3.H	4	-	1
	O02056	60S ribosomal protein L4	rpl-4	33	48	-
	O02082	Uncharacterized protein	C48E7.1	2	3	-
	O02086	HAlF transporter (PGP related)	haf-2	4	6	-
	O02089	Methionine Sulfoxide Reductase A	msra-1	7	17	5
	O02092	RNA Polymerase II (B) subunit	rpb-4	1	-	-
	O02101	SWI/SNF nucleosome remodeling complex component	swsn-2.2	3	-	-
	O02106	Uncharacterized protein	mlt-8	1	-	-
	O02109	Uncharacterized protein	CELE_W08F4.3	1	1	-
	O02115	Proliferating cell nuclear antigen	pcn-1	3	7	1
	O02141	Uncharacterized protein	C46G7.2	2	-	-
	O02154	GRounDhog (Hedgehog-like family)	grd-4	1	-	-
	O02155	Uncharacterized protein	CELE_T09B4.5	3	5	1
	O02158	Uncharacterized protein	CELE_T09B4.8	5	2	-
	O02161	Probable mitochondrial import inner membrane translocase subunit tin-44	tin-44	9	8	2
	O02215	Cystathionine Beta Lyase	cbl-1	-	7	4
	O02238	Prion-like-(Q/N-rich)-domain-bearing protein	pqn-27	2	4	-
	O02252	Prolyl Carboxy Peptidase like	pcp-3	3	6	2
	O02266	ALdehyde deHydrogenase	alh-7	6	-	-
	O02267	Uncharacterized protein	CELE_F45H10.3	4	-	-
	O02274	Zinc finger putative Transcription Factor family	ztf-11	1	-	-
	O02286	Phosphoenolypyruvate CarboxyKinase	pck-2	76	147	110
	O02323	Fatty acid-binding protein homolog 7	lbp-7	2	-	-
	O02325	PRotein arginine MethylTransferase	prmt-9	-	1	1
	O02328	Eukaryotic translation initiation factor 3 subunit C	eif-3.C	11	25	12
	O02362	Uncharacterized protein	CELE_F35E12.10	-	1	-
	O02365	Intermediate filament protein ifa-2	ifa-2	18	19	11
	O02485	Uncharacterized protein ZK1073.1	ZK1073.1	5	7	3
	O02495	Synaptobrevin-1	snb-1	4	2	1
	O02639	60S ribosomal protein L19	rpl-19	18	7	9
	O02640	Probable malate dehydrogenase, mitochondrial	mdh-2	17	2	1
	O02642	Succinate--CoA ligase [ADP/GDP-forming] subunit alpha, mitochondrial	sucl-2	7	-	-
	O16000	Syntaxin-1A homolog	unc-64	1	-	-
	O16214	Uncharacterized protein	CELE_F17A9.4	-	1	5
	O16228	Glutathione-independent glyoxalase DJR-1.2	djr-1.2	-	2	1
	O16249	Uncharacterized protein	CELE_F44E7.4	9	16	2
	O16254	Uncharacterized protein	CELE_F44E7.9	1	1	-
	O16259	Stress-induced-phosphoprotein 1	sti-1	9	3	2
	O16266	Uncharacterized protein	CELE_F40A3.6	2	4	-
	O16294	GMP reductase	F32D1.5	7	2	2
	O16297	DNA helicase	mcm-7	2	7	4
	O16298	Uncharacterized protein	hpo-18	1	-	-
	O16303	DNaJ domain (Prokaryotic heat shock protein)	dnj-19	3	3	6
	O16305	Calmodulin	cmd-1	3	9	5
	O16309	Peptidylprolyl isomerase	fkb-3	-	6	1
	O16311	KRR1 small subunit processome component	C05C8.2	2	-	-
	O16314	Uncharacterized protein	C05C8.1	1	-	-
	O16315	Uncharacterized protein	C05C8.7	-	1	-
	O16319	Uncharacterized protein	C10B5.3	-	16	6
	O16343	Calcineurin-like EF-Hand Protein Family member	chpf-2	1	1	-
	O16368	Probable 26S proteasome regulatory subunit 4	rpt-2	16	29	3
	O16369	AdaPtin, Small chain (Clathrin associated complex)	aps-1	3	7	-
	O16453	Ferritin	ftn-1	-	3	4
	O16458	Related to yeast Vacuolar Protein Sorting factor	vps-60	-	3	1
	O16462	GRounDhog (Hedgehog-like family)	grd-5	2	5	1
	O16466	AuTophaGy (Yeast Atg homolog)	atg-18	1	-	-
	O16486	N-alpha-AcetylTransferase C complex subunit	natc-2	1	-	-
	O16487	Uncharacterized protein	B0238.11	1	-	-
	O16497	Carboxylic ester hydrolase	B0238.1	-	1	-
	O16517	ATP synthase subunit	atp-4	8	-	-
	O16520	Eukaryotic peptide chain release factor subunit 1	erfa-1	10	5	4
	O16521	NADH-cytochrome b5 reductase	hpo-19	9	5	3
	O16580	Putative glucosylceramidase 1	gba-1	-	1	-
	O16582	MethylTransferase modifying glutamine (Q)	mtq-2	1	-	-
	O16619	DeHydrogenases, Short chain	dhs-13	-	1	-
	O16636	NEPrilysin metallopeptidase family	nep-18	-	1	-
	O16637	AP-3 complex subunit delta	apd-3	1	-	-
	O16658	Nucleotide Sugar TransPorter family	nstp-4	-	-	1
	O16689	SKN-1 Dependent Zygotic transcript	sdz-24	2	-	-
	O16706	Uncharacterized protein	CELE_F22E5.8	1	-	-
	O16720	Protein argonaute	alg-2	3	3	-
	O16785	Paralyzed arrest at two-fold protein 6	pat-6	5	10	13
	O16876	Uncharacterized protein	C13A2.3	-	4	-
	O16887	Uncharacterized protein C29G2.6	C29G2.6	1	-	2
	O16927	Signal recognition particle 14 kDa protein	F25G6.8	1	-	-
	O16928	Uncharacterized protein	CELE_F25G6.9	3	1	2
	O16999	Zinc finger protein ZPR1 homolog	W03F9.1	4	6	2
	O17003	N-alpha-AcetylTransferase C complex subunit	natc-1	1	2	1
	O17004	Mitochondrial Ribosomal Protein, Small	mrps-2	-	-	1
	O17040	Very-long-chain (3R)-3-hydroxyacyl-CoA dehydratase hpo-8	hpo-8	-	-	3
	O17071	Probable 26S proteasome regulatory subunit 10B	rpt-4	20	26	11
	O17087	Poly(A) RNA polymerase gld-2	gld-2	-	3	-
	O17214	Probable fumarate hydratase, mitochondrial	fum-1	16	10	2
	O17218	Ribosomal Protein, Small subunit	rps-22	19	13	5
	O17237	Protein melted homolog	K10B4.3	-	1	-
	O17244	Transporter of SR proteins	tsr-1	-	-	3
	O17274	Ligand-Gated ion Channel	lgc-34	2	-	-
	O17287	Mitochondrial import receptor subunit TOM22 homolog	tomm-22	4	10	12
	O17303	MATH (Meprin-associated Traf homology) domain containing	math-49	-	-	1
	O17328	MonoCarboxylate Transporter family	mct-6	-	4	6
	O17347	Uncharacterized protein	CELE_H42K12.3	1	4	1
	O17352	Acid Alpha Glucosidase Relate	aagr-4	4	6	1
	O17365	SeRPin	srp-2	3	1	-
	O17373	Intestinal acid PHOsphatase	pho-14	2	5	6
	O17387	SaPosin-like Protein family	spp-13	-	20	3
	O17388	Transmembrane 9 superfamily member	tag-123	1	-	3
	O17389	Thymosin beta	tth-1	3	4	-
	O17397	Diminuto-like protein	F52H2.6	1	2	-
	O17406	AT hook Transcription Factor family	attf-2	6	12	1
	O17528	Suppressor/enhancer of lin-12 protein 9	sel-9	-	1	-
	O17536	Histone H1.4	hil-4	1	-	-
	O17570	60S ribosomal protein L38	rpl-38	1	-	-
	O17580	Nucleolar complex protein 2 homolog	pro-2	-	3	-
	O17586	Proteasome subunit alpha type-6	pas-1	9	20	1
	O17591	Uncharacterized protein	C16C2.4	-	-	1
	O17606	UPF0160 protein C27H6.8	C27H6.8	4	2	-
	O17607	RuvB-like 1	ruvb-1	5	5	-
	O17621	Uncharacterized protein	C29F7.2	-	3	2
	O17622	UMP-CMP kinase 1	C29F7.3	2	3	-
	O17626	Uncharacterized protein	C31C9.2	28	19	15
	O17636	ETHE1 (Human ETHylmalonic Encephalopathy) homolog	ethe-1	4	-	3
	O17643	Isocitrate dehydrogenase [NADP]	idh-2	8	7	1
	O17680	Probable S-adenosylmethionine synthase 1	sams-1	19	49	17
	O17687	NASP (Human Nuclear Autoantigenic Sperm Protein) homolog	nasp-2	10	10	16
	O17694	RNAi-Induced Longevity	ril-1	4	2	-
	O17702	Uncharacterized protein	C53A5.11	1	-	-
	O17721	Uncharacterized protein	C55A6.6	1	1	-
	O17725	Uncharacterized protein	CELE_D1086.3	3	-	1
	O17730	Putative thiosulfate sulfurtransferase mpst-1	mpst-1	1	-	-
	O17732	Pyruvate carboxylase 1	pyc-1	28	48	10
	O17734	COLlagen	col-158	-	3	-
	O17754	Carboxypeptidase E	egl-21	1	2	-
	O17759	TransKeTolase homolog	tkt-1	28	33	2
	O17766	Lipase	lipl-7	-	1	-
	O17772	Patterned Expression Site	pes-7	-	4	-
	O17773	Uncharacterized protein	CELE_F09C3.2	-	1	-
	O17777	Uncharacterized protein	CELE_F10D11.2	-	1	-
	O17805	COLlagen	col-98	-	2	2
	O17836	Pyruvate kinase	pyk-1	26	27	-
	O17861	GILT-like protein F37H8.5	F37H8.5	3	3	-
	O17891	Uncharacterized protein	CELE_F55B11.2	3	1	-
	O17892	Uncharacterized protein	xhd-1	3	2	2
	O17893	Uncharacterized protein	CELE_F55B11.3	2	5	3
	O17901	Probable coatomer subunit zeta	copz-1	2	-	-
	O17907	CRAL/TRIO and GOLD domain containing	ctg-1	2	3	-
	O17915	GTP-binding nuclear protein ran-1	ran-1	4	1	2
	O17919	Putative H/ACA ribonucleoprotein complex subunit 4	K01G5.5	9	2	-
	O17921	Tubulin beta chain	tbb-1	61	-	-
	O17953	Dihydrolipoyl dehydrogenase, mitochondrial	dld-1	15	6	-
	O17954	Uncharacterized protein	CELE_LLC1.2	4	-	2
	O18000	Patterned Expression Site	pes-9	24	30	27
	O18015	GRound-Like (Grd related)	grl-7	-	-	1
	O18023	Ig-like and fibronectin type-III domain-containing protein 2	igdb-2	-	1	-
	O18030	DeHydrogenases, Short chain	dhs-4	2	-	-
	O18037	Ceramide glucosyltransferase 1	cgt-1	2	-	-
	O18052	Uncharacterized protein	CELE_T06G6.6	1	-	-
	O18054	Probable prefoldin subunit 3	pfd-3	5	8	5
	O18089	Uncharacterized protein	CELE_T13F3.6	-	2	3
	O18092	Uncharacterized protein	CELE_T20F10.2	-	3	-
	O18131	Uncharacterized protein	CELE_T26E3.4	2	-	-
	O18178	Serine/threonine-protein phosphatase 2A regulatory subunit pptr-1	pptr-1	5	5	1
	O18180	Mitochondrial Ribosomal Protein, Large	mrpl-12	-	4	-
	O18216	RNA-binding protein pno-1	pno-1	2	-	-
	O18224	Uncharacterized protein	CELE_Y57G11B.5	1	2	2
	O18229	Putative 6-phosphogluconolactonase	Y57G11C.3	2	2	1
	O18235	Ubiquinone biosynthesis O-methyltransferase, mitochondrial	coq-3	-	1	-
	O18236	NADH Ubiquinone Oxidoreductase	nuo-3	3	-	-
	O18239	Yeast SEC homolog	sec-61	4	11	17
	O18240	Ribosomal Protein, Small subunit	rps-18	15	5	3
	O18282	Protein FRG1 homolog	frg-1	1	-	-
	O18307	Uncharacterized protein	CELE_ZK909.3	3	8	3
	O18650	40S ribosomal protein S19	rps-19	9	1	-
	O18686	Uncharacterized protein	CELE_F26E4.2	-	1	-
	O18693	Fatty Acid CoA Synthetase family	acs-2	4	4	-
	O44144	PERMeable eggshell	perm-4	10	3	3
	O44145	PERMeable eggshell	perm-2	3	1	-
	O44150	Uncharacterized protein	C49A9.6	1	-	-
	O44156	Proteasome subunit alpha type-1	pas-6	6	3	-
	O44159	Uncharacterized protein	CD4.3	1	-	-
	O44175	RFC (DNA replication factor) family	rfc-2	2	1	-
	O44183	LeukoTriene A4 Hydrolase homolog	ltah-1.2	1	-	-
	O44186	Putative sphingolipid delta(4)-desaturase	F33D4.4	-	-	2
	O44191	Receptor Mediated Endocytosis	rme-2	-	-	1
	O44400	Protein F37C4.5	F37C4.5	25	30	24
	O44408	GLH-binding kinase 1	kgb-1	-	5	-
	O44411	Nucleolar GTP-binding protein 1	nog-1	-	3	2
	O44412	Uncharacterized protein	CELE_T07A9.10	-	2	-
	O44441	ATPase inhibitor mai-2, mitochondrial	mai-2	-	1	-
	O44443	EGF-like domain-containing protein C02B10.3	C02B10.3	1	-	-
	O44444	Uncharacterized protein	C02B10.4	2	4	-
	O44451	Pyruvate dehydrogenase E1 component subunit beta, mitochondrial	pdhb-1	11	1	3
	O44471	GRounDhog (Hedgehog-like family)	grd-10	1	1	5
	O44480	60S ribosomal protein L18a	rpl-20	9	10	7
	O44501	FarNesylTransferase, Alpha subunit	fnta-1	2	-	1
	O44502	Conserved oligomeric Golgi complex subunit 8	cogc-8	-	3	-
	O44506	Insulin/EGF-Receptor L Domain protein	irld-8	-	1	-
	O44509	Uncharacterized protein	CELE_F42G8.10	5	4	3
	O44512	Cytochrome b-c1 complex subunit Rieske, mitochondrial	isp-1	5	4	-
	O44518	Cytoplasmic FMR1-interacting protein homolog	gex-2	-	-	2
	O44549	Acyl CoA DeHydrogenase	acdh-3	12	3	-
	O44555	Aldehyde dehydrogenase	alh-5	-	3	-
	O44561	Uncharacterized protein	CELE_T22B11.4	-	-	5
	O44565	LAMinin related. See also lmb	lam-1	24	17	11
	O44566	Uncharacterized protein	CELE_W03F8.4	3	-	-
	O44568	Probable peptide chain release factor 1, mitochondrial	W03F8.3	1	4	2
	O44572	Troponin I 4	tni-4	6	15	6
	O44578	Probable 5-hydroxyisourate hydrolase ZK697.8	ZK697.8	-	3	-
	O44608	Hydroxy-Acyl-CoA Dehydrogenase	hacd-1	1	-	-
	O44656	CYtochrome P450 family	cyp-34a6	1	-	-
	O44664	Neuropeptide-like protein 29	nlp-29	1	-	-
	O44727	CalPoNin	cpn-4	6	-	1
	O44734	Uncharacterized protein	CELE_F57B10.8	-	5	-
	O44750	Xaa-Pro aminopeptidase app-1	app-1	12	6	6
	O44781	Uncharacterized protein	CELE_F33D11.10	8	3	3
	O44782	Major sperm protein	vpr-1	4	-	2
	O44827	Facilitated glucose transporter protein 1	fgt-1	2	6	3
	O44857	Neprilysin-2	nep-2	1	1	-
	O44871	C-type LECtin	clec-150	1	-	-
	O44887	Innexin	inx-13	5	2	6
	O44895	Uncharacterized protein	CELE_ZK484.3	3	-	-
	O44897	HAlF transporter (PGP related)	haf-9	3	1	-
	O44906	Phosphoenolypyruvate CarboxyKinase	pck-1	70	136	60
	O44952	Lon protease homolog, mitochondrial	lonp-1	3	4	2
	O44953	Probable signal peptidase complex subunit 1	C34B2.10	1	4	1
	O44955	Uncharacterized protein	C34B2.8	5	8	1
	O44983	Uncharacterized protein	CELE_K02F2.5	1	2	-
	O44985	Tumorous Enhancer of Glp-1(Gf)	teg-4	1	9	2
	O44991	LiPid Depleted	lpd-6	1	-	-
	O44995	Uncharacterized protein	CELE_K12C11.1	6	2	-
	O44997	Death-associated protein kinase dapk-1	dapk-1	-	-	1
	O45000	InTestinal NeureXin-like	itx-1	2	3	3
	O45011	Uncharacterized protein	CELE_W10C8.5	20	38	34
	O45012	NucleOLar protein	nol-5	23	24	10
	O45017	Uncharacterized protein	CELE_W01B11.6	-	3	-
	O45060	Uncharacterized protein	C35B1.5	14	25	1
	O45074	Uncharacterized protein	CELE_F53H1.3	-	2	1
	O45075	Uncharacterized protein	CELE_F53H1.4	2	-	-
	O45081	Uncharacterized protein	C17H12.10	1	-	-
	O45087	DYnein Chain, light Intermediate	dyci-1	4	4	3
	O45097	Uncharacterized protein	CELE_F57H12.6	5	25	14
	O45106	Enoyl-CoA Hydratase	ech-5	1	-	-
	O45136	Uncharacterized protein	C05D2.8	-	3	-
	O45137	Biogenic Amine Synthesis related	bas-1	-	1	-
	O45148	DihydroLipoamide S-SuccinylTransferase	dlst-1	11	-	-
	O45159	F-box A protein	fbxa-65	-	5	-
	O45168	Intermediate filament protein ifc-1	ifc-1	10	27	7
	O45181	Uncharacterized protein	CELE_K07H8.10	6	-	-
	O45218	Alkyldihydroxyacetonephosphate synthase	ads-1	11	13	8
	O45226	60S ribosomal protein L29	rpl-29	1	-	-
	O45228	Proline dehydrogenase 1, mitochondrial	B0513.5	3	8	2
	O45244	Probable pre-mRNA-splicing factor ATP-dependent RNA helicase mog-4	mog-4	1	-	-
	O45279	DihydroLipoyllysine-residue AcetylTransferase	dlat-2	3	3	1
	O45293	Probable N-acetylgalactosaminyltransferase 8	gly-8	4	11	3
	O45298	Amino acid Transporter GlycoProtein subunit	atgp-2	-	1	-
	O45346	Uncharacterized protein	osm-11	1	-	-
	O45373	Uncharacterized protein	CELE_F17B5.1	1	-	-
	O45380	Alpha,alpha-trehalose-phosphate synthase [UDP-forming] 2	tps-2	1	3	-
	O45391	CystaTHionine gamma lyase	cth-1	-	6	4
	O45394	Uncharacterized protein	CELE_F22B8.7	3	1	-
	O45398	Uncharacterized protein	CELE_F22G12.4	1	-	-
	O45417	Uncharacterized protein	CELE_F31D4.2	-	4	6
	O45418	Peptidylprolyl isomerase	fkb-6	6	11	12
	O45430	MethylCrotonoyl-Coenzyme A Carboxylase (Alpha)	mccc-1	5	1	-
	O45444	C-type LECtin	clec-63	3	-	3
	O45495	Ubiquitin-conjugating enzyme E2 variant 1	uev-1	-	-	3
	O45499	40S ribosomal protein S26	rps-26	3	3	-
	O45502	DNaJ domain (Prokaryotic heat shock protein)	dnj-12	5	5	7
	O45503	Metaxin-1 homolog	mtx-1	-	-	4
	O45525	Uncharacterized protein	CELE_F45H10.2	1	-	-
	O45551	Eukaryotic translation initiation factor 4E-1	ife-1	5	-	-
	O45552	ACetyl-CoA Acyltransferase 2 homolog	acaa-2	17	26	5
	O45554	Uncharacterized protein	CELE_F53A2.9	2	-	-
	O45569	NEPrilysin metallopeptidase family	nep-17	9	4	-
	O45577	Cleavage and Polyadenylation Factor	cpf-2	1	-	-
	O45599	Chitin-Binding Domain protein	cbd-1	1	6	9
	O45622	Eukaryotic Release FActor homolog	erfa-3	7	15	7
	O45628	Uncharacterized protein	CELE_H40L08.1	-	7	-
	O45679	Bifunctional L-3-cyanoalanine synthase/cysteine synthase	cysl-2	15	24	-
	O45712	Uncharacterized protein	CELE_R09B3.2	1	-	-
	O45713	Uncharacterized protein	CELE_R09B3.3	7	3	-
	O45734	CathePsin L family	cpl-1	7	8	8
	O45762	Serpentine Receptor, class H	srh-264	1	-	-
	O45781	Dietary Restriction Response (WT but not eat-2 lifespan increased)	drr-2	-	4	-
	O45815	ACTin	act-5	48	61	9
	O45830	Putative nudix hydrolase 1	ndx-1	-	1	-
	O45864	Cytochrome b-c1 complex subunit 6	CELE_T27E9.2	1	10	-
	O45865	Adenine Nucleotide Translocator	ant-1.1	58	56	26
	O45870	Putative neutral sphingomyelinase	T27F6.6	-	-	1
	O45903	Enoyl-[acyl-carrier-protein] reductase, mitochondrial	W09H1.5	2	3	3
	O45904	Galectin	lec-1	16	45	4
	O45933	Nucleoporin SEH1	npp-18	1	4	-
	O45934	Uncharacterized protein	CELE_Y43F4B.5	10	16	-
	O45941	UPF0375 protein Y45F10C.2	Y45F10C.2	4	-	-
	O45946	60S ribosomal protein L18	rpl-18	15	4	2
	O45969	Uncharacterized protein	CELE_Y6E2A.4	-	6	-
	O46024	Aquaporin	aqp-11	2	4	-
	O61196	Uncharacterized protein	CELE_F37C4.6	1	1	-
	O61199	2-oxoglutarate dehydrogenase, mitochondrial	ogdh-1	33	39	26
	O61217	Purine nucleoside phosphorylase	CELE_K02D7.1	3	-	-
	O61235	Catalase-2	ctl-1	11	21	-
	O61397	Probable N-acetylgalactosaminyltransferase 7	gly-7	-	3	-
	O61519	Ligand-Gated ion Channel	lgc-6	-	-	1
	O61522	Uncharacterized protein	CELE_F17E9.4	-	2	-
	O61528	Guanine nucleotide exchange factor UNC-73A	unc-73	-	1	-
	O61708	Prion-like-(Q/N-rich)-domain-bearing protein	pqn-59	3	4	-
	O61709	Uncharacterized protein	CELE_R119.3	1	-	-
	O61741	Uncharacterized protein	B0205.6	1	-	-
	O61742	26S proteasome non-ATPase regulatory subunit 4	rpn-10	2	2	-
	O61749	Probable signal recognition particle 19 kDa protein	F37F2.2	1	-	-
	O61787	Innexin-16	inx-16	1	4	1
	O61790	Orotate phosphoribosyltransferase	R12E2.11	3	-	-
	O61791	Mitochondrial Ribosomal Protein, Small	mrps-6	2	-	-
	O61792	Proteasome Regulatory Particle, Non-ATPase-like	rpn-8	6	22	20
	O61793	Uncharacterized protein	CELE_R12E2.13	1	-	-
	O61815	RNA helicase	B0511.6	4	2	-
	O61818	Mitochondrial Ribosomal Protein, Small	mrps-30	-	3	-
	O61820	Eukaryotic translation initiation factor 3 subunit E	eif-3.E	12	27	11
	O61823	Uncharacterized protein	B0511.11	1	-	-
	O61826	Peptidylprolyl isomerase	fkb-7	-	4	1
	O61832	GRound-Like (Grd related)	grl-20	-	2	-
	O61845	Chromodomain and Helicase Domain protein	chd-7	-	5	-
	O61848	Uncharacterized protein	CELE_K03E5.2	3	-	-
	O61856	Acetolactate synthase-like protein	T26C12.1	3	4	-
	O61861	Actin-related protein 2/3 complex subunit 5	arx-7	-	4	-
	O61880	Uncharacterized protein	CELE_F59B1.2	1	11	12
	O61887	Uncharacterized protein	CELE_K10C9.3	-	1	-
	O61907	Uncharacterized protein	lin-40	5	1	-
	O61931	Piwi-like protein ergo-1	ergo-1	-	1	-
	O61955	Eukaryotic translation initiation factor 4E-3	ife-3	2	1	1
	O61967	Protein lap1	let-413	1	3	2
	O61980	Uncharacterized protein	unc-23	-	1	-
	O62053	UPF0375 protein ule-4	ule-4	4	-	-
	O62055	Uncharacterized protein	C09F9.2	1	-	-
	O62102	Proteasome subunit beta type	pbs-2	3	2	-
	O62106	Eukaryotic translation initiation factor 6	eif-6	4	1	-
	O62122	Glycine cleavage system H protein	gcsh-1	1	-	-
	O62133	Sulfide Quinone oxidoReDuctase	sqrd-1	-	3	4
	O62137	Acyl-coenzyme A oxidase	acox-1.2	1	1	-
	O62140	Acyl-coenzyme A oxidase	acox-1.1	3	2	2
	O62146	Putative phospholipase B-like 2	F09B12.3	12	14	-
	O62171	C-type LECtin	clec-101	-	2	-
	O62185	SR protein related	rsr-1	-	1	-
	O62198	Uncharacterized protein	CELE_F32A11.1	4	7	-
	O62213	C. Elegans Y-box	cey-1	6	4	6
	O62220	Acidic leucine-rich nuclear phosphoprotein 32-related protein 1	F33H2.3	4	5	3
	O62233	Uncharacterized protein	CELE_F36F2.2	-	-	1
	O62244	MYOsin heavy chain structural genes	myo-6	3	8	3
	O62246	Coatomer subunit epsilon	cope-1	1	8	-
	O62252	MIP18 family protein F45G2.10	F45G2.10	1	2	1
	O62255	mRNA-decapping enzyme 2	dcap-2	1	-	5
	O62277	DAF-16/FOXO Controlled, germline Tumor affecting	dct-18	6	23	8
	O62289	TransThyretin-Related family domain	ttr-51	7	6	5
	O62301	Protein smg-8	smg-8	-	1	-
	O62305	Calcium/calmodulin-dependent protein kinase type II	unc-43	10	7	-
	O62327	Glutathione peroxidase 2	gpx-2	4	-	-
	O62328	CaDHerin family	cdh-7	-	2	-
	O62334	AGL (Amylo-1,6-GLucosidase, 4-alpha-glucanotransferase) glycogen debranching enzyme	agl-1	5	13	5
	O62337	Uncharacterized protein	CELE_R06C1.4	3	-	-
	O62388	Ribosomal protein L37	CELE_W01D2.1	2	-	-
	O62390	Uncharacterized protein	CELE_W01F3.2	-	2	2
	O62415	Lysozyme-like protein 1	lys-1	2	-	1
	O62416	Lysozyme-like protein 2	lys-2	1	-	-
	O62431	Probable glutamine--tRNA ligase	ers-1	18	10	2
	O62433	ATLastiN (Endoplasmic reticulum GTPase) related	atln-2	-	1	-
	O62461	Probable selenide, water dikinase	seld-1	1	-	-
	O62477	Uncharacterized protein	CELE_Y45F10D.7	2	2	-
	O62481	Beta-LACTamase domain containing	lact-9	1	-	-
	O62486	NanOS related	nos-3	1	-	-
	O62512	Uncharacterized protein	CELE_ZK550.3	2	-	-
	O62515	Probable phytanoyl-CoA dioxygenase	ZK550.6	9	3	3
	O76258	Tumor Susceptibility Gene homolog	tsg-101	1	-	-
	O76367	Uncharacterized protein	CELE_F29C4.2	4	1	-
	O76371	Proteasome Regulatory Particle, ATPase-like	rpt-5	17	8	2
	O76387	Probable peptidyl-tRNA hydrolase 2	C24G6.8	1	-	-
	O76449	Uncharacterized protein	CELE_ZK1055.7	3	1	-
	O76512	Regulator of nonsense transcripts 1	smg-2	-	4	-
	O76565	Uncharacterized protein F13C5.5	F13C5.5	1	1	-
	O76577	26S proteasome non-ATPase regulatory subunit 14	rpn-11	2	-	-
	O76606	Mitochondrial Ribosomal Protein, Large	mrpl-28	1	-	-
	O76616	Uncharacterized protein	CELE_Y23H5A.3	2	-	-
	O76618	Cysteinyl Amino-acyl tRNA Synthetase	cars-1	11	13	7
	O76630	EMC Endoplasmic Membrane protein Complex (Yeast EMC) homolog	emc-2	6	6	2
	O76687	Uncharacterized protein	CELE_M01G5.3	1	1	-
	O76725	Carboxypeptidase	ctsa-2	1	1	-
	O76835	Extended SYnapTotagmin homolog	esyt-2	-	1	-
	O76836	Uncharacterized protein	CELE_T19D12.4	-	8	-
	O76840	Papilin	mig-6	34	28	22
	O77081	Protein-tyrosine sulfotransferase A	tpst-1	-	7	5
	P02513	Heat shock protein Hsp-16.48/Hsp-16.49	hsp-16.48	3	1	-
	P02566	Myosin-4	unc-54	316	665	250
	P02567	Myosin-1	myo-1	80	117	29
	P04970	Glyceraldehyde-3-phosphate dehydrogenase 1	gpd-1	17	20	1
	P05690	Vitellogenin-2	vit-2	158	271	88
	P06125	Vitellogenin-5	vit-5	132	293	232
	P06582	Heat shock protein Hsp-16.2	hsp-16.2	-	4	-
	P09446	Heat shock 70 kDa protein A	hsp-1	63	60	12
	P0DM41	Actin-1	act-1	93	712	37
	P10299	Glutathione S-transferase P	gst-1	12	23	3
	P10567	Paramyosin	unc-15	150	323	152
	P10771	Histone H1.1	his-24	1	-	-
	P10984	Actin-2	act-2	91	-	-
	P11141	Heat shock 70 kDa protein F, mitochondrial	hsp-6	22	30	10
	P12456	Tubulin beta-1 chain	mec-7	32	30	-
	P12844	Myosin-3	myo-3	112	163	37
	P12845	Myosin-2	myo-2	95	160	58
	P15796	Histone H1.2	hil-2	2	-	-
	P16356	DNA-directed RNA polymerase II subunit RPB1	ama-1	5	4	-
	P17139	Collagen alpha-1(IV) chain	emb-9	2	2	-
	P17140	Collagen alpha-2(IV) chain	let-2	6	2	-
	P17329	Glyceraldehyde-3-phosphate dehydrogenase 2	gpd-2	48	647	10
	P17343	Guanine nucleotide-binding protein subunit beta-1	gpb-1	10	5	-
	P17656	Cuticle collagen 2	col-2	2	5	1
	P18334	Casein kinase II subunit alpha	kin-3	10	15	6
	P18947	Vitellogenin-4	vit-4	119	207	168
	P18948	Vitellogenin-6	vit-6	138	178	80
	P19625	Myosin regulatory light chain 1	mlc-1	19	23	4
	P19626	Myosin regulatory light chain 2	mlc-2	21	17	-
	P19826	Vinculin	deb-1	22	42	-
	P19974	Cytochrome c 2.1	cyc-2.1	8	8	8
	P20163	Heat shock 70 kDa protein D	hsp-4	30	36	25
	P20630	Cuticle collagen 12	col-12	1	-	-
	P21137	cAMP-dependent protein kinase catalytic subunit	kin-1	3	1	-
	P22981	Ras protein let-60	let-60	1	2	-
	P24887	NADH-ubiquinone oxidoreductase chain 1	nduo-1	-	3	-
	P24893	Cytochrome c oxidase subunit 1	cox-1	-	-	2
	P24894	Cytochrome c oxidase subunit 2	ctc-2	2	4	3
	P25807	Gut-specific cysteine proteinase	cpr-1	1	-	-
	P27420	Heat shock 70 kDa protein C	hsp-3	48	71	34
	P27604	Adenosylhomocysteinase	ahcy-1	47	71	20
	P27639	Eukaryotic initiation factor 4A	inf-1	24	24	15
	P27715	Phorbol ester/diacylglycerol-binding protein unc-13	unc-13	-	2	-
	P27798	Calreticulin	crt-1	24	125	36
	P28548	Casein kinase II subunit beta	kin-10	1	8	3
	P29355	Sex muscle abnormal protein 5	sem-5	-	7	-
	P29691	Elongation factor 2	eef-2	108	141	36
	P30625	cAMP-dependent protein kinase regulatory subunit	kin-2	9	14	17
	P30627	Globin-like protein	glb-1	4	4	3
	P30628	Probable V-type proton ATPase 116 kDa subunit a	unc-32	8	4	4
	P30629	Uncharacterized protein ZK637.2	ZK637.2	-	8	2
	P30632	ATPase asna-1	asna-1	6	14	9
	P30639	Protein linkin	lnkn-1	-	-	1
	P30642	Eukaryotic translation initiation factor 3 subunit D	eif-3.D	6	3	-
	P31161	Superoxide dismutase [Mn] 1, mitochondrial	sod-2	5	5	1
	P32740	ATP-dependent (S)-NAD(P)H-hydrate dehydratase	R107.2	1	-	-
	P34183	Histidine--tRNA ligase	hrs-1	9	2	-
	P34213	Ras-related protein Rab-6.1	rab-6.1	4	-	-
	P34255	Uncharacterized protein B0303.3	B0303.3	8	2	-
	P34260	Vacuolar protein sorting-associated protein 33A	vps-33.1	3	1	-
	P34280	Uncharacterized GTP-binding protein C02F5.3	C02F5.3	1	-	-
	P34281	CID domain-containing protein 1	cids-1	-	6	-
	P34286	Proteasome subunit beta type-1	pbs-6	2	8	2
	P34304	Uncharacterized protein C06E1.9	C06E1.9	1	-	-
	P34308	Calpain clp-1	clp-1	8	20	10
	P34313	Protein BUD31 homolog	C07A9.2	1	1	-
	P34325	Cytokinesis defective protein 7	cyk-7	2	-	-
	P34328	Heat shock protein Hsp-12.2	hsp-12.2	8	3	3
	P34329	Probable protein disulfide-isomerase A4	C14B9.2	6	4	2
	P34331	Serine/threonine-protein kinase plk-1	plk-1	1	2	-
	P34334	60S ribosomal protein L21	rpl-21	7	7	1
	P34339	Eukaryotic translation initiation factor 3 subunit A	egl-45	23	7	8
	P34340	Putative cuticle collagen 90	col-90	1	-	-
	P34342	Ran GTPase-activating protein 2	ran-2	7	1	-
	P34345	Glutathione transferase omega-1	gsto-1	1	4	3
	P34346	Adenylate kinase	let-754	11	-	-
	P34355	Probable peroxisomal acyl-coenzyme A oxidase 1.5	acox-1.5	3	3	1
	P34369	Pre-mRNA-splicing factor 8 homolog	prp-8	4	16	5
	P34382	Fatty-acid and retinol-binding protein 1	far-1	8	13	8
	P34383	Fatty-acid and retinol-binding protein 2	far-2	1	11	2
	P34384	Uncharacterized protein F02A9.4b	F02A9.4	2	2	1
	P34385	Probable methylcrotonoyl-CoA carboxylase beta chain, mitochondrial	F02A9.4	4	14	-
	P34388	Probable 40S ribosomal protein S9, mitochondrial	mrps-9	1	-	-
	P34392	Uncharacterized protein F09G8.7	F09G8.7	1	-	-
	P34416	LIM and SH3 domain protein F42H10.3	F42H10.3	1	-	-
	P34423	Uncharacterized protein F44B9.2	F44B9.2	1	8	-
	P34429	Probable replication factor C subunit 5	F44B9.8	-	2	1
	P34434	Uncharacterized protein F44E2.4	F44E2.4	2	1	-
	P34445	Uncharacterized protein F54C8.7	F54C8.7	1	1	-
	P34446	Integrin alpha pat-2	pat-2	4	4	-
	P34453	Putative peroxisomal biogenesis factor 19	prx-19	2	1	-
	P34454	Uncharacterized protein F54F2.9	F54F2.9	2	-	-
	P34455	Probable aconitate hydratase, mitochondrial	aco-2	21	9	3
	P34460	Probable elongation factor 1-beta/1-delta 1	eef-1B.1	32	24	-
	P34462	V-type proton ATPase subunit D	vha-14	7	13	8
	P34465	Putative cytochrome b561	F55H2.5	-	1	4
	P34466	Clustered mitochondria protein homolog	clu-1	14	10	-
	P34471	DNA primase small subunit	pri-1	1	-	-
	P34476	Probable DNA-directed RNA polymerases I and III subunit RPAC2	rpac-19	1	-	-
	P34479	Probable amino acid transporter skat-1	skat-1	-	1	-
	P34492	Putative NipSnap protein K02D10.1	K02D10.1	1	2	2
	P34500	Transthyretin-like protein 2	ttr-2	6	11	13
	P34517	Probable glycerol-3-phosphate dehydrogenase 2	gpdh-2	16	15	-
	P34519	Putative tricarboxylate transport protein, mitochondrial	K11H3.3	5	-	1
	P34524	Ribosome biogenesis protein BRX1 homolog	K12H4.3	1	-	-
	P34525	Probable signal peptidase complex subunit 3	K12H4.4	1	3	1
	P34526	Uncharacterized protein K12H4.5	K12H4.5	2	3	-
	P34528	Putative serine protease K12H4.7	K12H4.7	3	3	-
	P34534	Putative DNA topoisomerase 2, mitochondrial	R05D3.12	-	2	2
	P34540	Kinesin heavy chain	unc-116	9	9	2
	P34542	Uncharacterized protein R05D3.9	R05D3.9/R05D3.10	4	3	-
	P34546	V-type proton ATPase 16 kDa proteolipid subunit 2/3	vha-2	2	13	14
	P34552	Apoptosis-linked gene 2-interacting protein X 1	alx-1	9	-	-
	P34556	Cyclin-dependent kinase 1	cdk-1	2	3	6
	P34559	Probable enoyl-CoA hydratase, mitochondrial	ech-6	9	11	14
	P34560	Regulator of microtubule dynamics protein 1	rmd-1	1	2	2
	P34574	Probable clathrin heavy chain 1	chc-1	63	85	50
	P34575	Probable citrate synthase, mitochondrial	cts-1	32	45	11
	P34576	Transmembrane cell adhesion receptor mua-3	mua-3	-	2	-
	P34594	Uncharacterized protein ZC262.2	ZC262.2	1	-	-
	P34604	Probable translation initiation factor eIF-2B subunit alpha	ZK1098.4	1	1	-
	P34605	Trafficking protein particle complex subunit 3 homolog	trpp-3	2	-	-
	P34610	Putative serine protease pcp-1	pcp-1	2	-	-
	P34618	Chromo domain-containing protein cec-1	cec-1	5	12	2
	P34621	Uncharacterized protein ZK1236.5	ZK1236.5	1	-	-
	P34629	Leucine aminopeptidase 1	lap-1	10	28	9
	P34631	UBX domain-containing protein 4	ubxn-4	1	-	-
	P34640	Probable ATP-dependent RNA helicase DDX55 homolog	ZK512.2	2	-	-
	P34642	Signal recognition particle 9 kDa protein	ZK512.4	1	-	-
	P34647	DNA replication licensing factor mcm-6	mcm-6	2	-	-
	P34650	Probable mannose-6-phosphate isomerase	ZK632.4	3	22	27
	P34651	Uncharacterized protein ZK632.5	ZK632.5	-	-	1
	P34652	Calnexin	cnx-1	4	1	-
	P34654	Uncharacterized protein ZK632.9	ZK632.9	3	8	-
	P34657	Uncharacterized protein ZK632.12	ZK632.12	-	1	-
	P34662	60S ribosomal protein L35	rpl-35	13	1	-
	P34664	Uncharacterized protein ZK652.6	ZK652.6	-	-	5
	P34666	2-methoxy-6-polyprenyl-1,4-benzoquinol methylase, mitochondrial	coq-5	-	1	-
	P34669	Probable dolichyl-diphosphooligosaccharide--protein glycosyltransferase subunit 3	ZK686.3	2	2	2
	P34673	Fumarylacetoacetate hydrolase domain-containing protein 1	fahd-1	2	-	-
	P34675	Uncharacterized protein ZK688.5	ZK688.5	-	-	1
	P34676	Prolyl carboxy peptidase like protein 5	pcp-5	2	5	1
	P34678	Polypeptide N-acetylgalactosaminyltransferase 3	gly-3	-	-	1
	P34685	F-actin-capping protein subunit alpha	cap-1	2	2	-
	P34686	F-actin-capping protein subunit beta	cap-2	6	22	13
	P34689	ATP-dependent RNA helicase glh-1	glh-1	7	7	3
	P34690	Tubulin alpha-2 chain	tba-2	36	56	22
	P34692	UPF0183 protein T01G9.2	T01G9.2	-	-	1
	P34696	Heat shock protein Hsp-16.1/Hsp-16.11	hsp-16.1	5	-	-
	P34697	Superoxide dismutase [Cu-Zn]	sod-1	4	3	6
	P34703	Suppressor of Ty 6 homolog	emb-5	-	-	3
	P34712	Multidrug resistance protein pgp-1	pgp-1	1	2	4
	P34714	SPARC	ost-1	4	12	21
	P34722	Protein kinase C-like 1	tpa-1	1	-	-
	P34803	Cuticle collagen 36	col-36	-	1	-
	P34804	Cuticle collagen 40	col-40	-	-	1
	P34815	Putative acetylcholine regulator unc-18	unc-18	4	4	2
	P35129	Ubiquitin-conjugating enzyme E2 2	let-70	1	-	-
	P35603	AP-2 complex subunit mu	dpy-23	1	-	-
	P35800	Cuticle collagen dpy-10	dpy-10	1	-	-
	P36609	Neuronal calcium sensor 2	ncs-2	7	6	4
	P37165	Ubiquitin-like protein 1-40S ribosomal protein S27a	ubl-1	2	-	-
	P37806	Protein unc-87	unc-87	24	37	13
	P39055	Dynamin	dyn-1	6	6	3
	P39745	Mitogen-activated protein kinase mpk-1	mpk-1	1	2	-
	P41842	Tetratricopeptide repeat-containing protein trd-1	trd-1	2	3	-
	P41847	Anamorsin homolog	T20B12.7	5	-	-
	P41848	FACT complex subunit SSRP1-A	hmg-4	1	-	-
	P41877	Chromatin-remodeling complex ATPase chain isw-1	isw-1	2	1	2
	P41883	Uncharacterized protein F37A4.5	F37A4.5	-	2	-
	P41932	14-3-3-like protein 1	par-5	33	37	11
	P41937	Tubulin beta-4 chain	tbb-4	-	24	-
	P41938	Probable 3-hydroxyacyl-CoA dehydrogenase B0272.3	B0272.3	13	22	-
	P41956	Succinate dehydrogenase cytochrome b560 subunit, mitochondrial	mev-1	3	2	4
	P41988	T-complex protein 1 subunit alpha	cct-1	22	78	28
	P41992	Probable geranylgeranyl transferase type-2 subunit beta	ggtb-1	2	1	3
	P41994	Probable-ribose 5-phosphate isomerase	rpia-1	3	2	3
	P41996	Chondroitin proteoglycan-2	cpg-2	2	2	2
	P42000	U3 small nucleolar RNA-associated protein 18 homolog	B0280.9	-	1	-
	P42168	Casein kinase I isoform alpha	kin-19	3	4	10
	P42170	Ribonucleoside-diphosphate reductase small chain	rnr-2	3	-	1
	P43508	Cathepsin B-like cysteine proteinase 4	cpr-4	2	1	4
	P43509	Cathepsin B-like cysteine proteinase 5	cpr-5	2	-	2
	P43510	Cathepsin B-like cysteine proteinase 6	cpr-6	6	9	10
	P45969	Protein phosphatase 1 regulatory subunit SDS22 homolog	sds-22	6	1	-
	P45971	Dolichyl-diphosphooligosaccharide--protein glycosyltransferase 48 kDa subunit	ostb-1	7	8	2
	P46502	Probable 26S proteasome regulatory subunit 6B	rpt-3	10	12	-
	P46550	T-complex protein 1 subunit zeta	cct-6	18	15	1
	P46554	Probable leucine carboxyl methyltransferase 1	B0285.4	1	1	-
	P46561	ATP synthase subunit beta, mitochondrial	atp-2	100	585	63
	P46562	Putative aldehyde dehydrogenase family 7 member A1 homolog	alh-9	13	8	4
	P46563	Fructose-bisphosphate aldolase 2	aldo-2	21	4	5
	P46577	GPN-loop GTPase 1	gop-2	1	3	-
	P46580	Protein arginine N-methyltransferase 5	prmt-5	-	1	-
	P46769	40S ribosomal protein SA	rps-0	27	40	20
	P46822	Kinesin light chain	klc-2	5	4	3
	P46975	Dolichyl-diphosphooligosaccharide--protein glycosyltransferase subunit stt-3	stt-3	3	-	-
	P47207	T-complex protein 1 subunit beta	cct-2	21	19	-
	P47208	T-complex protein 1 subunit delta	cct-4	18	11	4
	P47209	T-complex protein 1 subunit epsilon	cct-5	23	13	4
	P47991	60S ribosomal protein L6	rpl-6	24	5	2
	P48053	Uncharacterized protein C05D11.1	C05D11.1	8	3	3
	P48150	40S ribosomal protein S14	rps-14	13	6	3
	P48152	40S ribosomal protein S3	rps-3	28	12	6
	P48154	40S ribosomal protein S3a	rps-1	32	34	25
	P48156	40S ribosomal protein S8	rps-8	19	6	-
	P48158	60S ribosomal protein L23	rpl-23	15	4	1
	P48162	60S ribosomal protein L23a 1	rpl-25.1	8	-	-
	P48166	Ribosomal protein rpl-41	rpl-41	2	2	-
	P48727	Serine/threonine-protein phosphatase PP1-beta	gsp-2	16	36	29
	P49029	Protein mago nashi homolog	mag-1	2	4	-
	P49041	40S ribosomal protein S5	rps-5	15	3	7
	P49049	Intramembrane protease 2	imp-2	3	12	4
	P49180	60S ribosomal protein L35a	rpl-33	14	-	-
	P49181	60S ribosomal protein L36	rpl-36	7	3	-
	P49196	40S ribosomal protein S12	rps-12	10	10	9
	P49197	40S ribosomal protein S21	rps-21	11	1	3
	P49405	60S ribosomal protein L5	rpl-5	25	23	15
	P49583	Putative choline-phosphate cytidylyltransferase	F08C6.2	3	1	-
	P49594	Ca(2+)/calmodulin-dependent protein kinase phosphatase	fem-2	-	10	-
	P49595	Probable protein phosphatase 2C F42G9.1	F42G9.1	5	6	4
	P49596	Probable protein phosphatase 2C T23F11.1	ppm-2	4	9	5
	P49632	Ubiquitin-60S ribosomal protein L40	ubq-2	21	133	22
	P49958	2-(3-amino-3-carboxypropyl)histidine synthase subunit 1	dph-1	-	1	-
	P50093	Mitochondrial prohibitin complex protein 2	phb-2	12	8	-
	P50140	Chaperonin homolog Hsp-60, mitochondrial	hsp-60	53	48	33
	P50305	Probable S-adenosylmethionine synthase 3	sams-3	-	7	-
	P50306	Probable S-adenosylmethionine synthase 4	sams-4	7	-	-
	P50432	Serine hydroxymethyltransferase	mel-32	22	17	14
	P50444	Protein pelota homolog	R74.6	1	-	-
	P50464	LIM domain-containing protein unc-97	unc-97	1	-	-
	P50880	60S ribosomal protein L3	rpl-3	28	9	-
	P51403	40S ribosomal protein S2	rps-2	22	9	-
	P51404	40S ribosomal protein S13	rps-13	17	6	6
	P51875	Guanine nucleotide-binding protein G(o) subunit alpha	goa-1	8	9	4
	P52009	Peptidyl-prolyl cis-trans isomerase 1	cyn-1	16	8	2
	P52011	Peptidyl-prolyl cis-trans isomerase 3	cyn-3	11	7	4
	P52013	Peptidyl-prolyl cis-trans isomerase 5	cyn-5	8	15	-
	P52014	Peptidyl-prolyl cis-trans isomerase 6	cyn-6	4	-	-
	P52015	Peptidyl-prolyl cis-trans isomerase 7	cyn-7	25	9	3
	P52057	Pyridoxal phosphate homeostasis protein	F09E5.8	2	9	-
	P52274	Tubulin alpha-8 chain	tba-8	-	27	-
	P52275	Tubulin beta-2 chain	tbb-2	62	69	54
	P52554	Probable prefoldin subunit 6	pfd-6	1	-	-
	P52652	Putative transcription elongation factor S-II	T24H10.1	1	-	-
	P52709	Threonine--tRNA ligase, cytoplasmic	trs-1	15	10	4
	P52713	Probable methylmalonate-semialdehyde dehydrogenase [acylating], mitochondrial	alh-8	10	20	7
	P52715	Uncharacterized serine carboxypeptidase F13S12.6	F13D12.6	1	-	-
	P52717	Uncharacterized serine carboxypeptidase F41C3.5	F41C3.5	12	8	3
	P52819	60S ribosomal protein L22	rpl-22	15	3	8
	P52821	40S ribosomal protein S25	rps-25	3	6	-
	P52872	Dolichyl-diphosphooligosaccharide--protein glycosyltransferase subunit dad-1	dad-1	2	-	-
	P53013	Elongation factor 1-alpha	eft-3	50	420	48
	P53014	Myosin, essential light chain	mlc-3	45	20	7
	P53016	Replication factor C subunit 4	rfc-4	-	-	3
	P53018	Major sperm protein 32	msp-32	8	1	6
	P53489	Actin-related protein 2	arx-2	5	1	-
	P53585	Probable ATP-citrate synthase	acly-1	16	28	14
	P53588	Succinate--CoA ligase [ADP-forming] subunit beta, mitochondrial	suca-1	16	27	11
	P53589	Succinate--CoA ligase [GDP-forming] subunit beta, mitochondrial	sucg-1	2	2	-
	P53596	Succinate--CoA ligase [ADP/GDP-forming] subunit alpha, mitochondrial	sucl-1	7	431	14
	P53703	Probable cytochrome c-type heme lyase	cchl-1	2	2	3
	P53795	Histidine triad nucleotide-binding protein 1	hint-1	1	1	-
	P54216	Fructose-bisphosphate aldolase 1	aldo-1	30	29	1
	P54412	Probable elongation factor 1-gamma	eef-1G	20	24	-
	P54688	Branched-chain-amino-acid aminotransferase, cytosolic	bcat-1	3	18	14
	P54811	Transitional endoplasmic reticulum ATPase homolog 1	cdc-48.1	42	42	19
	P54812	Transitional endoplasmic reticulum ATPase homolog 2	cdc-48.2	37	30	25
	P54813	ATP-dependent zinc metalloprotease YME1 homolog	ymel-1	1	4	3
	P54816	Tat-binding homolog 7	lex-1	-	-	3
	P54889	Probable delta-1-pyrroline-5-carboxylate synthase	alh-13	9	11	1
	P55155	Vitellogenin-1	vit-1	105	144	45
	P55216	Putative cystathionine gamma-lyase 2	cth-2	11	21	14
	P55326	Uncharacterized protein F13E6.1	F13E6.1	7	4	7
	P55853	Small ubiquitin-related modifier	smo-1	7	-	2
	P55954	Cytochrome c oxidase subunit 5A, mitochondrial	cco-2	6	8	5
	P55955	Transthyretin-like protein 16	ttr-16	7	25	5
	P55956	Aspartic protease 3	asp-3	5	2	-
	P58798	Probable actin-related protein 2/3 complex subunit 4	arx-6	1	1	-
	P61866	60S ribosomal protein L12	rpl-12	3	-	-
	P62784	Histone H4	his-1	12	11	1
	P80361	Probable translation initiation factor eIF-2B subunit gamma	eif-2Bgamma	-	1	1
	P83351	Soluble NSF attachment protein 29	snap-29	1	-	-
	P83386	Uncharacterized protein	CELE_F28H1.4	1	-	-
	P83388	Probable peptidyl-glycine alpha-amidating monooxygenase pamn-1	pamn-1	-	3	-
	P90731	ATP-citrate synthase	acly-2	11	27	11
	P90735	Sodium/potassium-transporting ATPase subunit alpha	eat-6	58	64	34
	P90747	Probable manganese-transporting ATPase catp-8	catp-8	1	4	-
	P90780	SKN-1 Dependent Zygotic transcript	sdz-8	2	-	-
	P90789	NADH dehydrogenase [ubiquinone] 1 beta subcomplex subunit 7	D2030.4	2	1	-
	P90790	Uncharacterized protein	CELE_D2030.3	1	3	-
	P90795	Probable glycerol-3-phosphate dehydrogenase, mitochondrial	T25G3.4	5	20	3
	P90829	DNA polymerase delta catalytic subunit	F10C2.4	1	2	2
	P90830	alpha-1,2-Mannosidase	CELE_F10C2.5	-	1	-
	P90841	Uncharacterized protein	smgl-1	-	-	1
	P90860	Uncharacterized protein	CELE_F36A2.7	14	104	27
	P90861	Protein HIstidine Phosphatase	phip-1	-	2	-
	P90868	Proteasome subunit beta	pbs-7	3	8	1
	P90879	Uncharacterized protein	CELE_F49C12.9	2	-	-
	P90889	Uncharacterized protein	CELE_F55H12.4	2	-	-
	P90893	Putative serine protease F56F10.1	F56F10.1	1	2	-
	P90897	DEAD-box ATP-dependent RNA helicase rde-12	rde-12	4	-	-
	P90900	Intermediate filament protein ifa-4	ifa-4	11	10	8
	P90901	Intermediate filament protein ifa-1	ifa-1	15	17	3
	P90904	Uncharacterized protein	CELE_K02B12.7	-	-	2
	P90915	Uncharacterized protein	CELE_K07A1.10	1	14	8
	P90916	Probable histone-binding protein lin-53	lin-53	4	1	3
	P90919	Uncharacterized protein	CELE_K07A12.1	1	-	-
	P90925	Probable phenylalanine-4-hydroxylase 1	pah-1	5	7	9
	P90961	Clathrin light chain	clic-1	2	-	-
	P90978	Splicing factor U2AF 65 kDa subunit	uaf-1	1	15	4
	P90983	Ribosomal Protein, Small subunit	rps-29	4	-	-
	P90992	MItochondrial Solute Carrier	misc-1	1	1	-
	P90994	Glutathione-independent glyoxalase DJR-1.1	djr-1.1	3	-	-
	P91001	COP9 signalosome complex subunit 5	csn-5	1	-	-
	P91013	DeHydrogenases, Short chain	dhs-1	1	-	-
	P91020	Uncharacterized protein	C07D8.6	19	4	3
	P91027	Calponin Homology Domain containing Protein	chdp-1	7	11	7
	P91079	Serine palmitoyltransferase 1	sptl-1	1	1	-
	P91093	COenzyme Q (Ubiquinone) biosynthesis	coq-1	-	1	-
	P91094	Prion-like-(Q/N-rich)-domain-bearing protein	pqn-15	1	-	-
	P91127	Tubulin polymerization-promoting protein homolog	tppp-1	6	-	3
	P91128	60S ribosomal protein L13	rpl-13	13	5	-
	P91130	Uncharacterized protein	C32E8.9	1	-	-
	P91133	E3 ubiquitin-protein ligase ubr-1	ubr-1	-	1	6
	P91134	Adenylosuccinate synthetase	adss-1	10	10	18
	P91156	ACINus (Mammalian Apoptotic Chromatin condensation Inducer in the Nucleus) homolog	acin-1	-	15	14
	P91175	SYF pre-mRNA splicing factor homolog	syf-1	-	4	4
	P91189	DNaJ domain (Prokaryotic heat shock protein)	dnj-7	5	6	-
	P91194	Uncharacterized protein	CELE_D2092.4	3	19	8
	P91198	Protein Phosphatase Four Regulatory subunit	ppfr-2	-	2	-
	P91222	F-box B protein	fbxb-35	1	-	-
	P91240	Signal recognition particle subunit SRP72	srpa-72	11	6	4
	P91253	Probable glutathione S-transferase 7	gst-7	5	3	2
	P91272	Uncharacterized protein	CELE_F25F8.1	1	-	-
	P91276	Importin subunit alpha-2	ima-2	2	2	1
	P91277	Heterogeneous nuclear RibonucleoProtein (HnRNP) K homolog	hrpk-1	10	8	10
	P91285	Cuticle collagen dpy-5	dpy-5	1	-	-
	P91303	Probable V-type proton ATPase subunit G	vha-10	9	2	-
	P91306	C. Elegans Y-box	cey-2	6	21	21
	P91309	Inositol hexakisphosphate and diphosphoinositol-pentakisphosphate kinase	F46F11.1	1	-	-
	P91340	Uncharacterized protein	CELE_F55F8.2	1	-	-
	P91343	Ribosome biogenesis protein WDR12 homolog	wdr-12	1	1	-
	P91350	Nuclear Pore complex Protein	npp-6	-	1	1
	P91352	FANCM (Fanconi anemia complex component M) homolog	fncm-1	1	-	-
	P91353	Probable 39S ribosomal protein L24, mitochondrial	mrpl-24	-	1	-
	P91372	Uncharacterized protein	CELE_K11H12.7	2	-	-
	P91373	Uncharacterized protein	CELE_K11H12.8	-	4	-
	P91374	60S ribosomal protein L15	rpl-15	10	10	7
	P91390	Dolichyl-diphosphooligosaccharide--protein glycosyltransferase subunit 2	ostd-1	2	4	2
	P91398	C. Elegans Y-box	cey-3	3	11	7
	P91401	Uncharacterized protein	CELE_M01E11.2	1	-	-
	P91408	Alanine--glyoxylate aminotransferase 2-like	T01B11.2	3	-	-
	P91424	Dimethyladenosine transferase 1, mitochondrial	tfbm-1	1	-	-
	P91425	GUanylate Kinase	guk-1	2	1	-
	P91427	Probable phosphoglycerate kinase	pgk-1	23	18	2
	P91430	Ubiquitin-like modifier-activating enzyme 5	uba-5	2	1	2
	P91455	Adenine phosphoribosyltransferase	T19B4.3	5	1	-
	P91457	Nuclear Pore complex Protein	npp-7	1	-	-
	P91477	Proteasome subunit beta type-2	pbs-4	3	4	2
	P91491	Uncharacterized protein	CELE_T23B3.2	3	-	-
	P91493	SyNapTotagmin	snt-4	-	2	-
	P91495	Nuclear Pore complex Protein	npp-12	5	7	2
	P91502	Ubiquitinyl hydrolase 1	usp-5	5	10	5
	P91522	F-box A protein	fbxa-64	-	4	-
	P91543	BTB (Broad/complex/Tramtrack/Bric a brac) domain protein	btb-12	1	-	-
	P91544	Uncharacterized protein	CELE_ZC204.12	3	10	-
	P91844	Microfilaria Surface-Associated protein	msa-1	5	3	4
	P91856	Probable phosphoserine aminotransferase	F26H9.5	2	-	-
	P91857	RAB family	rab-5	1	2	2
	P91859	Microtubule-associated protein homolog maph-1.1	maph-1.1	10	18	5
	P91871	Fatty Acid SyNthase	fasn-1	43	53	34
	P91873	Tubulin alpha chain	tba-6	-	52	-
	P91910	Tubulin alpha-3 chain	mec-12	11	11	9
	P91913	60S acidic ribosomal protein P1	rla-1	12	4	-
	P91914	60S ribosomal protein L27	rpl-27	5	4	2
	P91917	Obg-like ATPase 1	ola-1	20	21	5
	P91918	Probable small nuclear ribonucleoprotein-associated protein B	snr-2	1	10	5
	P91997	Uncharacterized protein	CELE_F53F1.2	5	8	-
	P91998	Uncharacterized protein	CELE_F53F1.3	5	-	-
	P92005	CathePsin Z	cpz-2	8	1	3
	P92022	U6 snRNA-associated Sm-like protein LSm2	gut-2	-	2	-
	P92199	Rho-associated protein kinase let-502	let-502	-	1	-
	P98080	Cytochrome b-c1 complex subunit 1, mitochondrial	ucr-1	23	23	5
	Q02332	Probable [pyruvate dehydrogenase (acetyl-transferring)] kinase, mitochondrial	pdhk-2	3	2	-
	Q02335	TPR repeat-containing protein ZK370.8	ZK370.8	1	-	-
	Q03206	Ras-related protein ced-10	ced-10	2	-	-
	Q03560	RNA polymerase-associated protein CTR9	ctr-9	-	2	-
	Q03563	Serine/threonine-protein kinase spk-1	spk-1	-	2	-
	Q03565	Barrier-to-autointegration factor 1	baf-1	3	1	-
	Q03575	Transthyretin-like protein 5	ttr-5	3	-	-
	Q03577	Aspartate--tRNA ligase, cytoplasmic	drs-1	9	4	4
	Q03604	Ribonucleoside-diphosphate reductase large subunit	rnr-1	2	2	3
	Q03615	Suppressor of activated egl-4 protein 2	saeg-2	1	-	-
	Q03755	Cuticlin-1	cut-1	2	12	-
	Q04457	Gut esterase 1	ges-1	1	5	2
	Q04833	Low-density lipoprotein receptor-related protein	lrp-1	1	4	1
	Q04908	26S proteasome non-ATPase regulatory subunit 3	rpn-3	18	9	1
	Q05036	Heat shock protein 110	hsp-110	29	28	9
	Q05062	Cell division control protein 42 homolog	cdc-42	9	8	2
	Q06561	Basement membrane proteoglycan	unc-52	33	56	16
	Q067X2	Uterine Lumin Expressed/locailized	ule-2	2	5	3
	Q07749	Actin-depolymerizing factor 2, isoform c	unc-60	6	7	-
	Q07750	Actin-depolymerizing factor 1, isoforms a/b	unc-60	18	14	9
	Q09165	Mesocentin	dig-1	8	21	6
	Q09214	Uncharacterized protein B0495.5	B0495.5	2	-	-
	Q09216	Putative endoplasmic reticulum metallopeptidase 1-A	B0495.7	3	2	1
	Q09217	Uncharacterized protein B0495.8	B0495.8	-	2	-
	Q09221	Copine family protein 2	cpna-2	-	5	-
	Q09225	Nose resistant to fluoxetine protein 6	nrf-6	1	-	-
	Q09231	BRICHOS domain-containing protein C09F5.1	C09F5.1	-	3	-
	Q09236	Probable coatomer subunit delta	copd-1	5	5	5
	Q09237	GYF domain-containing protein C18H9.3	C18H9.3/C18H9.2	2	3	-
	Q09248	Probable dynactin subunit 2	dnc-2	5	1	-
	Q09251	RING finger protein 121	rnf-121	-	-	1
	Q09253	Glyoxalase 1	glod-4	1	5	1
	Q09254	Hemiasterlin resistant protein 1	har-1	1	-	-
	Q09261	28S ribosomal protein S31, mitochondrial	mrps-31	3	-	-
	Q09278	Uncharacterized protein C45G9.5	C45G9.5	-	2	-
	Q09285	KH domain-containing protein akap-1	akap-1	2	2	3
	Q09289	Proteasomal ubiquitin receptor ADRM1 homolog	C56G2.7	3	8	-
	Q09318	Uncharacterized protein F36G3.2	F36G3.2	1	1	5
	Q09347	Uncharacterized protein T05H10.3	T05H10.3	2	4	3
	Q09350	Uncharacterized protein T09B9.4	T09B9.4	1	-	-
	Q09355	Uncharacterized protein T15H9.5	T15H9.5	1	-	-
	Q09359	Uncharacterized protein ZK1307.1	ZK1307.1	4	6	4
	Q09374	Uncharacterized protein ZK177.8	ZK177.8	1	-	-
	Q09385	Pre-mRNA-splicing factor syf-2	syf-2	-	1	-
	Q09390	High mobility group protein 1.2	hmg-1.2	2	-	-
	Q09393	Uncharacterized protein	CELE_F42G10.1	-	1	-
	Q09395	Uncharacterized protein	CELE_F48E8.2	-	1	-
	Q09409	Caffeine Induced Death (S. pombe Cid) homolog	cid-1	1	-	-
	Q09412	Molybdopterin synthase sulfur carrier subunit	K10D2.7	-	2	-
	Q09422	Serine/threonine-protein phosphatase Pgam5, mitochondrial	pgam-5	1	10	-
	Q09433	Thioredoxin-1	trx-1	1	-	-
	Q09438	S-methyl-5'-thioadenosine phosphorylase	B0228.7	3	2	-
	Q09441	SWI/SNF nucleosome remodeling complex component	C08B11.3	-	1	-
	Q09444	Probable ubiquitin carboxyl-terminal hydrolase ubh-4	ubh-4	5	8	-
	Q09450	Probable succinyl-CoA:3-ketoacid coenzyme A transferase, mitochondrial	C05C10.3	6	8	7
	Q09474	Tryptophan 2,3-dioxygenase	tdo-2	2	3	2
	Q09475	Uncharacterized helicase C28H8.3	C28H8.3	21	29	10
	Q09486	Uncharacterized protein	C30G12.2	2	6	3
	Q09497	Ras SUppressor homolog	rsu-1	3	3	-
	Q09499	Serine/threonine-protein kinase/endoribonuclease ire-1	ire-1	-	1	-
	Q09501	Intermediate filament protein ifp-1	ifp-1	1	3	-
	Q09508	Succinate dehydrogenase [ubiquinone] flavoprotein subunit, mitochondrial	sdha-1	19	26	4
	Q09509	Putative folylpolyglutamate synthase	F25B5.6	-	-	3
	Q09510	Myosin regulatory light chain	mlc-4	1	2	4
	Q09511	Probable splicing factor, arginine/serine-rich 4	rsp-4	1	-	-
	Q09512	Tubulin--tyrosine ligase-like protein 12	ttll-12	-	1	5
	Q09527	Adenylate kinase isoenzyme 6 homolog	E02H1.6	1	3	4
	Q09530	Probable pre-mRNA-splicing factor ATP-dependent RNA helicase mog-5	mog-5	1	-	-
	Q09531	Uncharacterized protein F07F6.4	F07F6.4	3	-	-
	Q09533	60S ribosomal protein L10	rpl-10	13	16	-
	Q09541	Tripeptidyl-peptidase 2	tpp-2	11	13	-
	Q09543	Probable serine/threonine-protein phosphatase PP2A regulatory subunit	paa-1	15	22	9
	Q09544	ATP synthase subunit delta, mitochondrial	F58F12.1	6	2	-
	Q09545	Succinate dehydrogenase [ubiquinone] iron-sulfur subunit, mitochondrial	sdhb-1	7	16	3
	Q09567	Uncharacterized protein	CELE_F48E8.3	7	9	4
	Q09580	Probable GMP synthase [glutamine-hydrolyzing]	gmps-1	5	2	2
	Q09582	Probable methionine synthase	metr-1	1	-	-
	Q09583	Proteasome subunit alpha type-3	pas-7	7	14	3
	Q09590	NADPH--cytochrome P450 reductase	emb-8	15	37	24
	Q09596	Probable glutathione S-transferase 5	gst-5	4	-	-
	Q09603	Enoyl-CoA Hydratase	ech-4	4	7	-
	Q09607	Probable glutathione S-transferase gst-36	gst-36	3	41	5
	Q09610	Probable galaptin lec-8	lec-8	3	1	4
	Q09614	Protein patched homolog 1	ptc-1	-	-	1
	Q09622	Pumilio domain-containing protein 12	puf-12	4	10	6
	Q09627	Probable insulin-like peptide beta-type 2	ins-2	1	-	-
	Q09629	Probable adenylate kinase isoenzyme ZK673.2	ZK673.2	1	-	-
	Q09639	G protein-coupled receptor kinase 2	grk-2	-	1	-
	Q09652	Glutathione S-transferase kappa 1	gstk-1	1	1	5
	Q09657	Uncharacterized protein	CELE_ZK1320.9	1	2	-
	Q09665	Troponin C, isoform 2	tnc-2	4	2	4
	Q09931	Probable ubiquitin carboxyl-terminal hydrolase K02C4.3	K02C4.3	1	1	-
	Q09936	Uncharacterized protein C53C9.2	C53C9.2	5	7	5
	Q09958	Probable rRNA-processing protein EBP2 homolog	C18A3.3	1	-	-
	Q09967	EGG sterile (Unfertilizable)	egg-1	1	-	-
	Q09974	Uncharacterized protein	C17G10.2	1	1	-
	Q09975	LYSozyme	lys-8	1	-	-
	Q09979	DeHydrogenases, Short chain	dhs-6	7	4	-
	Q09991	Uncharacterized serine carboxypeptidase ctsa-1	ctsa-1	1	1	-
	Q09995	Uncharacterized protein	CELE_T15H9.6	1	-	-
	Q09996	Leucine--tRNA ligase	lrs-1	12	29	9
	Q0G819	Serine/threonine-protein phosphatase 2B catalytic subunit	tax-6	2	3	2
	Q0G839	Uncharacterized protein	CELE_M106.3	2	-	-
	Q0G840	Uncharacterized protein	CELE_M106.3	-	2	-
	Q0KHC0	MeDiaTor	mdt-9	-	2	-
	Q10000	Transmembrane protein 144 homolog	R144.6	-	6	4
	Q10010	Uncharacterized protein T19C3.4	T19C3.4	-	-	1
	Q10013	Probable small nuclear ribonucleoprotein Sm D1	snr-3	4	5	9
	Q10020	Uncharacterized protein T28D9.1	T28D9.1	3	10	8
	Q10033	Uncharacterized protein F15G9.1	F15G9.1	1	1	-
	Q10039	Glycine--tRNA ligase	gars-1	10	2	3
	Q10051	Pre-mRNA-processing factor 19	prp-19	6	1	-
	Q10121	RutC family protein C23G10.2	C23G10.2	9	-	-
	Q10129	Probable 28S ribosomal protein S16, mitochondrial	mrps-16	4	-	-
	Q10453	Histone H3.3 type 1	his-71	-	9	-
	Q10454	Probable arginine kinase F46H5.3	F46H5.3	38	83	25
	Q10457	Probable multifunctional protein ADE2	B0286.3	6	-	-
	Q10462	Putative carbonic anhydrase 5	cah-5	-	1	-
	Q10576	Prolyl 4-hydroxylase subunit alpha-1	dpy-18	10	10	3
	Q10578	DNA-directed RNA polymerase II subunit RPB2	rpb-2	-	2	1
	Q10579	Spermatocyte protein spe-26	spe-26	-	-	3
	Q10657	Triosephosphate isomerase	tpi-1	14	14	8
	Q10663	Bifunctional glyoxylate cycle protein	icl-1	58	48	15
	Q10664	Dual specificity mitogen-activated protein kinase kinase mek-2	mek-2	3	3	2
	Q10901	Excitatory amino acid transporter	glt-1	3	6	6
	Q10941	Putative UDP-glucuronosyltransferase ugt-46	ugt-46	2	1	-
	Q10943	ADP-ribosylation factor 1-like 2	arf-1.2	9	11	-
	Q10944	Putative acid phosphatase 5	pho-5	-	1	-
	Q10954	Uncharacterized protein	B0336.3	-	9	3
	Q11067	Probable protein disulfide-isomerase A6	tag-320	21	24	18
	Q11073	Uncharacterized protein B0416.5	B0416.5	-	2	1
	Q11107	Zinc finger protein lin-13	lin-13	1	4	-
	Q11117	LAMP family protein lmp-1	lmp-1	3	6	9
	Q11124	Uncharacterized protein C03F11.3	C03F11.3	-	6	-
	Q11176	Actin-interacting protein 1	unc-78	5	9	-
	Q11185	Putative hydroxypyruvate isomerase	C05D11.5	1	-	-
	Q11189	28S ribosomal protein S17, mitochondrial	mrps-17	-	2	-
	Q11190	Electron transfer flavoprotein-ubiquinone oxidoreductase, mitochondrial	let-721	8	-	-
	Q17334	Alcohol dehydrogenase 1	sodh-1	34	53	23
	Q17335	Alcohol dehydrogenase class-3	H24K24.3	12	15	14
	Q17345	CCR4-NOT transcription complex subunit 7	ccf-1	-	1	4
	Q17348	Small nuclear ribonucleoprotein Sm D3	snr-1	3	2	2
	Q17361	Ubiquitin carboxyl-terminal hydrolase 14	usp-14	6	2	2
	Q17389	Cullin-1	cul-1	1	1	3
	Q17390	Cullin-2	cul-2	-	2	-
	Q17392	Cullin-4	cul-4	-	5	5
	Q17399	UDP-glucuronosyltransferase	ugt-49	2	2	-
	Q17405	Aminopeptidase-like protein AC3.5	AC3.5	6	14	2
	Q17413	Probable uridine-cytidine kinase	B0001.4	1	-	-
	Q17417	COLlagen	col-149	1	-	-
	Q17427	Glucosamine 6-phosphate N-acetyltransferase	gna-1	2	1	-
	Q17430	SART-3/p110 homolog	sart-3	3	1	-
	Q17431	RNA polymerase-associated protein LEO1	leo-1	-	1	-
	Q17432	Uncharacterized protein	B0035.3	2	7	-
	Q17433	DnaJ homolog dnj-2	dnj-2	-	-	2
	Q17435	Probable prefoldin subunit 4	pfd-4	1	-	-
	Q17437	Uncharacterized protein	B0035.13	-	-	2
	Q17438	DnaJ homolog subfamily B member 1	dnj-1	1	-	-
	Q17446	Mitogen-activated protein kinase pmk-1	pmk-1	1	-	-
	Q17449	Fatty acid amide hydrolase 1	faah-1	-	2	-
	Q17473	TransThyretin-Related family domain	ttr-18	5	4	2
	Q17474	Uncharacterized protein	B0334.3	14	26	11
	Q17489	Uncharacterized protein	unc-44	13	18	16
	Q17490	Uncharacterized protein	unc-44	19	32	28
	Q17491	RaB GAP related	rbg-3	-	1	-
	Q17495	Uncharacterized protein	B0393.6	-	1	-
	Q17499	Uncharacterized protein	B0395.3	3	5	3
	Q17512	Uncharacterized protein	B0491.5	12	8	-
	Q17532	Uncharacterized protein	B0564.7	2	2	-
	Q17539	Uncharacterized protein	C01B10.8	3	4	1
	Q17540	Uncharacterized protein	C01B10.9	-	1	-
	Q17543	Uncharacterized protein	C01B10.3	2	3	-
	Q17556	Uncharacterized protein	C01F1.3	8	10	-
	Q17557	SCO (Yeast Suppressor of Cytochrome Oxidase deficiency) homolog	sco-1	1	-	-
	Q17558	Uncharacterized protein	C01F1.1	1	-	-
	Q17561	Ref/ALY RNA export adaptor family	aly-1	1	-	-
	Q17572	Uncharacterized protein	C01G6.3	1	-	2
	Q17574	Putative methionine synthase reductase	tag-165	-	5	-
	Q17581	SWI/SNF nucleosome remodeling complex component	swsn-9	1	2	5
	Q17602	Nuclear pore complex protein 14	npp-14	-	1	-
	Q17606	Probable ribosome biogenesis protein RLP24	rpl-24.2	2	-	-
	Q17624	ARRestin Domain protein	arrd-25	7	11	3
	Q17632	Probable exosome complex exonuclease RRP44	dis-3	1	-	-
	Q17688	Thioredoxin domain-containing protein C06A6.5	C06A6.5	4	-	-
	Q17693	Probable methylenetetrahydrofolate reductase	mthf-1	-	1	7
	Q17697	GLutamate Receptor family (AMPA)	glr-4	-	-	1
	Q17698	Uncharacterized protein	C06A8.3	2	-	1
	Q17700	Uncharacterized protein	C06B3.1	3	-	-
	Q17703	Putative steroid dehydrogenase 1	stdh-1	-	6	1
	Q17740	ALG-1 INteracting protein	ain-1	1	-	-
	Q17750	E3 UFM1-protein ligase 1 homolog	ufl-1	2	1	-
	Q17761	6-phosphogluconate dehydrogenase, decarboxylating	T25B9.9	12	7	7
	Q17763	ATP synthase subunit	atp-5	13	6	10
	Q17770	Protein disulfide-isomerase 2	pdi-2	49	121	22
	Q17778	Deoxyribonuclease-2	nuc-1	1	1	1
	Q17796	Hepatocyte Growth factor-Regulated TK Substrate (HRS) family	hgrs-1	2	-	-
	Q17802	Chondroitin proteoglycan 1	cpg-1	-	2	1
	Q17819	Probable oligoribonuclease	C08B6.8	2	2	3
	Q17820	SUMO-activating enzyme subunit aos-1	aos-1	1	-	1
	Q17832	ViGiLN homolog	vgln-1	62	53	13
	Q17834	CHItinase-Like	chil-4	-	1	-
	Q17849	Heat Shock Protein	hsp-25	4	2	1
	Q17860	Diacylglycerol kinase	dgk-1	-	1	-
	Q17880	NADH dehydrogenase [ubiquinone] flavoprotein 1, mitochondrial	nuo-1	10	10	4
	Q17886	NASP (Human Nuclear Autoantigenic Sperm Protein) homolog	nasp-1	1	3	-
	Q17936	Uncharacterized protein	C12D8.1	7	1	-
	Q17937	TransThyretin-Related family domain	ttr-19	1	-	-
	Q17941	Serine/threonine-protein kinase akt-1	akt-1	4	7	5
	Q17944	Uncharacterized protein	C13C12.2	1	-	-
	Q17949	Deoxyhypusine hydroxylase	dohh-1	1	3	-
	Q17963	WD repeat-containing protein wdr-5.1	wdr-5.1	-	1	-
	Q17967	Protein disulfide-isomerase 1	pdi-1	33	36	12
	Q17971	Uncharacterized protein	C14C10.5	4	3	3
	Q17974	Uncharacterized protein	mma-1	3	5	-
	Q17993	Uncharacterized protein	C14F11.6	8	13	5
	Q17994	Aspartate aminotransferase	got-2.2	12	7	-
	Q18003	Uncharacterized protein	C15B12.2	1	-	-
	Q18012	Uncharacterized protein	C15C7.5	3	6	13
	Q18020	ASpartyl Protease	asp-10	2	1	-
	Q18024	Uncharacterized protein	C15H9.5	-	-	1
	Q18025	Uncharacterized protein	C15H9.4	1	-	-
	Q18026	Kynureninase	flu-2	12	31	35
	Q18028	PeRoXisome assembly factor	prx-3	-	6	-
	Q18031	Nicotinamide Nucleotide Transhydrogenase	nnt-1	1	1	1
	Q18032	Uncharacterized protein	C15H9.9	2	-	-
	Q18035	Protein MAK16 homolog	C16A3.6	-	4	-
	Q18036	Uncharacterized protein	C16A3.5	8	4	-
	Q18038	Uncharacterized protein	let-716	4	7	-
	Q18040	Probable ornithine aminotransferase, mitochondrial	oatr-1	21	25	9
	Q18066	Disorganized muscle protein 1	dim-1	18	7	1
	Q18090	Mitochondrial import receptor subunit TOM40 homolog	tomm-40	2	13	-
	Q18091	Uncharacterized protein	C18E9.5	-	4	2
	Q18093	Uncharacterized protein	C18E9.2	2	-	-
	Q18095	Uncharacterized protein	C18E9.4	4	-	-
	Q18115	26S proteasome non-ATPase regulatory subunit 1	rpn-2	15	6	10
	Q18120	TWiK family of potassium channels protein 18	twk-18	2	1	2
	Q18136	CALmodulin related genes	cal-5	1	1	-
	Q18143	Chitinase-like protein C25A8.4	cht-3	-	3	14
	Q18164	Dihydropyrimidine dehydrogenase [NADP(+)]	dpyd-1	10	18	4
	Q18198	Uncharacterized protein	C26B9.5	-	1	-
	Q18200	Uncharacterized protein	C26B9.3	1	-	-
	Q18211	Regulator of chromosome condensation	ran-3	5	6	2
	Q18212	Spliceosome RNA helicase DDX39B homolog	hel-1	11	26	19
	Q18218	MethylMalonic Aciduria type B homolog	mmab-1	1	-	-
	Q18224	NOT-Like (Yeast CCR4/NOT complex component)	ntl-9	1	1	1
	Q18231	40S ribosomal protein S30	rps-30	-	4	-
	Q18241	Uncharacterized protein	rad-26	-	1	-
	Q18246	Ras-related protein Rap-1	rap-1	2	7	5
	Q18258	Vacuolar-sorting protein SNF8	vps-22	1	1	-
	Q18265	FUS/TLS RNA binding protein homolog	fust-1	2	-	-
	Q18276	SaPosin-like Protein family	spp-10	1	2	-
	Q18286	Exocyst complex component 6	sec-15	-	1	-
	Q18302	COLlagen	col-125	3	-	-
	Q18310	Uncharacterized protein	C29F5.1	3	6	2
	Q18315	Uncharacterized protein	C29H12.2	-	1	-
	Q18336	Histone H1.X	hil-1	1	-	-
	Q18358	Uncharacterized protein	C33A12.4	-	1	-
	Q18359	Probable NADH dehydrogenase [ubiquinone] 1 alpha subcomplex subunit 5	C33A12.1	6	13	10
	Q18386	TBC Kinase homolog	tbck-1	-	1	-
	Q18407	Uncharacterized protein	tag-322	1	-	-
	Q18409	Probable splicing factor, arginine/serine-rich 6	rsp-6	4	10	7
	Q18421	GrpE protein homolog, mitochondrial	C34C12.8	1	1	-
	Q18453	Uncharacterized protein	rsd-3	2	1	6
	Q18476	Uncharacterized protein	C35A5.8	2	3	1
	Q18486	Atypical kinase coq-8, mitochondrial	coq-8	1	4	-
	Q18493	Probable UDP-N-acetylglucosamine pyrophosphorylase	C36A4.4	4	5	-
	Q18496	Acetyl-coenzyme A synthetase	acs-19	5	10	7
	Q18508	Protein mel-28	mel-28	-	1	-
	Q18529	Uncharacterized protein	C39D10.7	7	9	2
	Q18559	PolyKetide Synthase	pks-1	-	1	-
	Q18577	Uncharacterized protein	C42D4.1	1	2	2
	Q18581	Inactive angiotensin-converting enzyme-related protein	acn-1	-	1	-
	Q18594	Uncharacterized protein C44B7.5	C44B7.5	1	1	-
	Q18597	Peroxisomal Membrane Protein related	pmp-1	-	1	3
	Q18598	Peroxisomal Membrane Protein related	pmp-2	3	3	-
	Q18599	ACEtyl-CoA Regulator	acer-1	17	17	-
	Q18607	CHItinase-Like	chil-10	1	-	-
	Q18621	Uncharacterized protein	C44E12.1	-	1	-
	Q18625	Galectin	lec-4	20	28	15
	Q18633	Uncharacterized protein	C44H9.4	-	1	-
	Q18655	Uncharacterized protein	C46C2.2	1	6	-
	Q18660	Fatty Acid CoA Synthetase family	acs-17	3	6	1
	Q18668	Uncharacterized protein	C47D12.2	1	1	1
	Q18673	Neprilysin-1	nep-1	1	-	-
	Q18674	Ribosomal RNA processing protein 1 homolog	C47E12.7	1	-	-
	Q18677	Dihydropyrimidinase 2	dhp-2	-	5	-
	Q18678	Probable serine--tRNA ligase, cytoplasmic	srs-2	11	9	2
	Q18680	Probable inorganic pyrophosphatase 1	pyp-1	15	24	8
	Q18685	Protein unc-112	unc-112	5	11	4
	Q18688	Heat shock protein 90	daf-21	76	63	24
	Q18709	Uncharacterized protein	C49F8.3	1	-	-
	Q18742	Uncharacterized protein	C50F4.6	-	-	1
	Q18758	KLOtho (Mammalian aging-associated protein) homolog	klo-1	6	7	8
	Q18782	Uncharacterized protein	C52E12.1	1	-	-
	Q18786	Probable small nuclear ribonucleoprotein Sm D2	snr-4	1	-	-
	Q18787	26S proteasome regulatory subunit 7	rpt-1	12	26	8
	Q18801	GDP-mannose 4,6 dehydratase 1	bre-1	4	-	-
	Q18803	Probable ATP synthase subunit g 2, mitochondrial	asg-2	8	2	1
	Q18806	Neuronal immunoglobulin domain-containing protein rig-3	rig-3	-	2	-
	Q18817	Tubulin beta chain	ben-1	41	47	30
	Q18822	ALdehyde deHydrogenase	alh-10	4	-	2
	Q18823	Laminin-like protein lam-2	lam-2	20	32	9
	Q18824	p-GlycoProtein related	pgp-10	-	1	-
	Q18841	Replication factor C subunit 1	rfc-1	1	-	-
	Q18846	Putative ribosomal protein S6 kinase alpha-2	rskn-2	5	4	2
	Q18851	Downstream Of DAF-16 (Regulated by DAF-16)	dod-18	1	1	-
	Q18853	CYtochrome C	cyc-1	5	23	12
	Q18854	Uncharacterized protein	C54G4.9	-	2	-
	Q18864	Surfeit locus protein 4 homolog	sft-4	5	-	2
	Q18878	TransThyretin-Related family domain	ttr-44	2	-	-
	Q18885	Transcription factor BTF3 homolog	icd-1	13	13	11
	Q18886	Related to yeast Vacuolar Protein Sorting factor	vps-32.1	1	6	3
	Q18916	Fatty Acid CoA Synthetase family	acs-22	3	2	3
	Q18921	SNAP (Soluble NSF Attachment Protein) homolog	snap-1	8	-	-
	Q18926	Uncharacterized protein	CELE_D1022.4	2	-	-
	Q18938	Probable maleylacetoacetate isomerase	gst-42	5	11	6
	Q18943	Uncharacterized protein	CELE_D1054.10	3	6	4
	Q18947	Uterine Lumin Expressed/locailized	ule-3	6	22	38
	Q18965	Uncharacterized protein	eat-3	1	4	-
	Q18966	Uncharacterized protein	CELE_D2013.6	-	4	-
	Q18967	Eukaryotic translation initiation factor 3 subunit F	eif-3.F	2	2	-
	Q18983	Uncharacterized protein	CELE_D2045.2	-	10	-
	Q18990	CAD protein	pyr-1	12	8	-
	Q19004	Acid Alpha Glucosidase Relate	aagr-1	1	-	-
	Q19007	Nucleosome Assembly Protein	nap-1	25	71	14
	Q19020	Dynein heavy chain, cytoplasmic	dhc-1	18	32	15
	Q19052	Eukaryotic translation initiation factor 2A	E04D5.1	5	4	3
	Q19057	Acyl CoA DeHydrogenase	acdh-12	12	21	4
	Q19058	MAO-C-like dehydratase domain	maoc-1	6	5	-
	Q19063	Uncharacterized protein	CELE_E04F6.8	3	2	7
	Q19064	Uncharacterized protein	CELE_E04F6.9	4	6	3
	Q19082	UDP-GlucuronosylTransferase	ugt-57	1	-	-
	Q19086	Dipeptidyl Peptidase Four (IV) family	dpf-4	2	5	4
	Q19087	Aspartyl aminopeptidase	dnpp-1	7	10	4
	Q19088	RABaptiN (Rab effector)	rabn-5	-	1	-
	Q19102	Alcohol/Ribitol Dehydrogenase family	ard-1	9	16	-
	Q19103	SKI (Yeast SuperKIller) Helicase homolog	skih-2	-	10	-
	Q19126	ATP Synthase B homolog	asb-2	30	10	-
	Q19127	Niemann-Pick C1 protein homolog 1	ncr-1	-	-	3
	Q19130	Glutamine-Fructose 6-phosphate AminoTransferase homolog	gfat-1	4	10	7
	Q19131	Nuclear pore complex protein 5	npp-5	-	3	-
	Q19132	Ubiquitin carboxyl-terminal hydrolase	CELE_F07A11.4	1	1	-
	Q19162	60S ribosomal protein L11-2	rpl-11.2	13	2	7
	Q19200	Stomatin-1	sto-1	-	2	-
	Q19202	Apyrase apy-1	apy-1	3	-	2
	Q19203	Zinc finger protein unc-98	unc-98	1	-	-
	Q19211	Small Nuclear RibonucleoProtein homolog	snrp-40.1	-	12	-
	Q19246	DeHydrogenases, Short chain	dhs-25	2	1	-
	Q19257	Uncharacterized protein	CELE_F09E5.7	1	1	-
	Q19264	Putative deoxyribose-phosphate aldolase	F09E5.3	11	15	-
	Q19265	Asparagine Linked Glycosylation (ALG) homolog, Nematode	algn-2	-	4	3
	Q19266	Protein kinase C-like 3	pkc-3	1	1	-
	Q19267	Uncharacterized protein	CELE_F09E8.2	1	5	6
	Q19278	3-hydroxyisobutyryl-CoA hydrolase, mitochondrial	hach-1	9	2	5
	Q19289	Intermediate filament protein ifb-1	ifb-1	27	30	5
	Q19293	Uncharacterized protein	CELE_F10C5.2	-	-	3
	Q19302	Ribosome assembly factor mrt4	CELE_F10E7.5	1	4	1
	Q19311	Probable phosphoribosylformylglycinamidine synthase	F10F2.2	4	3	4
	Q19317	Putative neurobeachin homolog	sel-2	1	2	10
	Q19324	Proteasome Regulatory Particle, Non-ATPase-like	rpn-5	8	6	2
	Q19326	Probable histone chaperone asf-1	asf-1	2	2	-
	Q19328	Tudor Staphylococcal Nuclease homolog	tsn-1	41	44	11
	Q19329	Pre-rRNA-processing protein TSR1 homolog	tag-151	1	2	-
	Q19338	Monensin-resistant homolog 2	mon-2	2	2	7
	Q19339	Fatty Acid CoA Synthetase family	acs-14	2	6	3
	Q19341	3-hydroxyanthranilate 3,4-dioxygenase	haao-1	1	1	2
	Q19371	Yeast SEC homolog	sec-24.1	9	9	1
	Q19374	Putative pyridoxal-phosphate dependent protein F13B12.4	F13B12.4	-	1	-
	Q19390	ACid Phosphatase family	acp-5	-	1	-
	Q19416	DYnein Light chain (Tctex type)	dylt-1	2	2	6
	Q19417	Glycosyltransferase family 92 protein F13G3.3	F13G3.3	-	1	-
	Q19420	Inositol monophosphatase ttx-7	ttx-7	13	6	1
	Q19426	Mannosyl-oligosaccharide glucosidase	mogs-1	-	1	2
	Q19429	Uncharacterized protein	CELE_F13H8.5	1	-	-
	Q19433	Uncharacterized protein	CELE_F13H8.2	-	3	-
	Q19437	UreidoPropionase Beta	upb-1	7	4	6
	Q19440	Phosphotransferase	hxk-1	-	3	1
	Q19443	Systemic RNA interference defective protein 5	sid-5	-	2	-
	Q19459	Golgi apparatus protein 1 homolog	F14E5.2	1	7	3
	Q19478	Fatty Acid/Retinol binding protein	far-3	-	1	-
	Q19480	Fatty Acid/Retinol binding protein	far-5	-	5	-
	Q19491	Uncharacterized protein	rsd-6	1	-	-
	Q19493	Tubulin-specific chaperone D	tbcd-1	-	1	1
	Q19519	Related to yeast Vacuolar Protein Sorting factor	vps-36	-	1	-
	Q19523	Adenylyl CYclase	acy-1	-	3	3
	Q19528	COLlagen	col-89	1	-	-
	Q19529	Probable calcium-binding mitochondrial carrier F17E5.2	F17E5.2	-	1	-
	Q19531	Uncharacterized protein	CELE_F17H10.2	1	6	3
	Q19537	Probable replication factor A 73 kDa subunit	rpa-1	7	11	-
	Q19554	ABC transporter, class F	abcf-1	9	2	4
	Q19555	Cohesin subunit scc-3	scc-3	-	3	1
	Q19579	Polyadenylate-binding protein	pab-2	7	-	-
	Q19584	Ubiquitin fusion degradation protein 1 homolog	ufd-1	1	-	-
	Q19591	Uncharacterized protein	CELE_F19C7.1	1	-	-
	Q19617	Neurexin Like receptor	nlr-1	2	-	-
	Q19626	Probable V-type proton ATPase subunit B	vha-12	33	314	31
	Q19642	Centromere/kinetochore protein zw10 homolog	czw-1	2	15	7
	Q19660	Uncharacterized protein	CELE_F21C10.10	-	1	-
	Q19661	Uncharacterized protein	CELE_F21C10.9	1	-	-
	Q19663	Uncharacterized protein	CELE_F21C10.7	2	11	2
	Q19680	Phosphoacetylglucosamine mutase	CELE_F21D5.1	5	11	1
	Q19694	TransThyretin-Related family domain	ttr-35	3	3	-
	Q19699	Glutamine-Fructose 6-phosphate AminoTransferase homolog	gfat-2	5	11	4
	Q19706	Eukaryotic translation initiation factor 3 subunit G	eif-3.G	4	4	4
	Q19707	CUTiclin	cut-3	-	13	2
	Q19713	Phenylalanine--tRNA ligase beta subunit	frs-2	13	3	2
	Q19722	Asparagine--tRNA ligase, cytoplasmic	nrs-1	8	7	10
	Q19727	Vertebrate Pre-mRNA Processing Factor	prpf-4	-	1	-
	Q19731	Uncharacterized protein	ekl-1	-	3	-
	Q19743	Histone H1.3	hil-3	2	-	-
	Q19746	Innexin-3	inx-3	1	4	4
	Q19748	Uncharacterized protein	CELE_F22F4.1	-	-	1
	Q19749	Dihydrolipoyllysine-residue acetyltransferase component of pyruvate dehydrogenase complex, mitochondrial	dlat-1	11	5	3
	Q19752	FarNesylTransferase, Beta subunit	fntb-1	-	4	4
	Q19753	Uncharacterized protein F23B12.7	F23B12.7	-	3	3
	Q19766	Mitochondrial import receptor subunit TOM20 homolog	tomm-20	3	-	-
	Q19775	Protein phosphatase ppm-1	ppm-1	12	17	21
	Q19781	Uncharacterized protein	CELE_F25E2.3	1	-	1
	Q19782	Intermediate filament protein ifd-2	ifd-2	5	-	1
	Q19788	Uncharacterized protein	CELE_F25H8.2	-	5	3
	Q19824	Conserved Edge Expressed protein	cee-1	2	2	-
	Q19825	Probable arginine--tRNA ligase, cytoplasmic	rrt-1	12	20	5
	Q19826	Probable DNA-directed RNA polymerases I, II, and III subunit RPABC3	rpb-8	2	2	-
	Q19842	Propionyl-CoA carboxylase alpha chain, mitochondrial	pcca-1	40	16	7
	Q19853	Uncharacterized protein	CELE_F28B4.3	13	25	22
	Q19866	SUppressor-of-Forked (Drosophila) homolog	suf-1	3	-	-
	Q19869	60S ribosomal protein L26	rpl-26	8	6	2
	Q19873	WD Repeat protein	wdr-46	-	2	-
	Q19877	40S ribosomal protein S23	rps-23	13	1	-
	Q19905	UDP-glucose 6-dehydrogenase	sqv-4	6	7	1
	Q19948	Uncharacterized protein F32A5.4	F32A5.4	1	-	-
	Q19952	Probable U6 snRNA-associated Sm-like protein LSm4	lsm-4	1	1	5
	Q19967	Protein transport protein Sec61 subunit gamma	emo-1	3	-	-
	Q19969	Importin subunit alpha-3	ima-3	4	10	11
	Q19970	C-type lectin domain-containing protein 180	clec-180	1	2	-
	Q19972	Chromo domain-containing protein cec-4	cec-4	-	5	4
	Q19973	C.Elegans Chromodomain protein	cec-5	2	2	1
	Q19978	Bestrophin homolog 14	best-14	2	6	3
	Q19980	GTP cyclohydrolase 1	cat-4	-	-	7
	Q19983	Tetraspanin	tsp-8	-	4	3
	Q19987	Uncharacterized protein	CELE_F33G12.3	1	-	-
	Q1W0R7	Uncharacterized protein	CELE_F10G7.10	1	-	-
	Q1XFY9	Ribosomal Protein, Small subunit	rps-24	9	1	-
	Q1ZXT9	Uncharacterized protein	CELE_F59C6.14	-	1	-
	Q1ZXU7	Uncharacterized protein	CELE_F13H10.8	1	-	-
	Q20012	DeHydrogenases, Short chain	dhs-20	1	1	1
	Q20025	Profilin-2	pfn-2	7	-	-
	Q20033	Uncharacterized protein	CELE_F35D11.5	-	2	1
	Q20034	Uncharacterized protein	CELE_F35D11.4	-	4	4
	Q20049	Isocitrate dehydrogenase [NAD] subunit, mitochondrial	idhg-1	6	8	-
	Q20053	ATP Synthase B homolog	asb-1	8	5	2
	Q20057	Enhancer of rudimentary homolog	CELE_F35G12.11	1	-	-
	Q20058	Uncharacterized protein	CELE_F35G12.12	-	10	4
	Q20062	Mitochondrial Associated RiBonuclease homolog	marb-1	3	1	-
	Q20065	Prolyl 4-hydroxylase subunit alpha-2	phy-2	14	13	2
	Q20086	Putative UDP-glucuronosyltransferase ugt-58	ugt-58	1	4	-
	Q20117	Glutamate--cysteine ligase	gcs-1	2	6	9
	Q20121	Fatty Acid CoA Synthetase family	acs-4	11	5	-
	Q20122	Acyl carrier protein	CELE_F37C12.3	3	7	1
	Q20140	Adenylate kinase isoenzyme 1	F38B2.4	14	11	-
	Q20143	Trifunctional purine biosynthetic protein adenosine-3	CELE_F38B6.4	1	1	-
	Q20157	Mannose-P-dolichol utilization defect 1 protein homolog	F38E1.9	-	-	3
	Q20164	Heat Shock Protein	hsp-12.3	1	-	-
	Q20166	CyPIN (Guanine aminohydrolase) homolog	cpin-1	-	1	-
	Q20168	Probable coatomer subunit beta'	copb-2	15	19	14
	Q20173	Uncharacterized protein	CELE_F38E9.5	4	3	4
	Q20177	Uncharacterized protein	CELE_F38E9.1	-	1	1
	Q20199	Uncharacterized protein	CELE_F39H12.3	2	-	-
	Q20203	Calsequestrin	csq-1	9	42	25
	Q20206	Ribosomal Protein, Small subunit	rps-11	13	16	5
	Q20222	Fatty acid-binding protein homolog 3	lbp-3	-	1	2
	Q20223	Fatty acid-binding protein homolog 1	lbp-1	-	2	-
	Q20224	Fatty acid-binding protein homolog 2	lbp-2	8	5	1
	Q20228	40S ribosomal protein S9	rps-9	12	5	1
	Q20229	LSM Sm-like protein	lsm-1	-	5	-
	Q20239	Acid Alpha Glucosidase Relate	aagr-3	5	10	5
	Q20264	Fatty Acid CoA Synthetase family	acs-11	5	8	6
	Q20277	FIP (Fungus-Induced Protein) Related	fipr-21	3	1	-
	Q20287	Uncharacterized protein	CELE_F41G3.6	-	3	1
	Q20298	Uncharacterized protein	CELE_F41H10.4	1	-	-
	Q20303	Elongation of very long chain fatty acids protein 6	elo-6	3	-	-
	Q20306	ABC transporter, class F	abcf-3	4	11	3
	Q20310	Uncharacterized protein	CELE_F42A10.5	12	7	10
	Q20317	Uncharacterized protein	CELE_F42A9.8	2	-	-
	Q20329	Uncharacterized protein	CELE_F42C5.9	3	7	2
	Q20330	Intermediate Filament Organize	ifo-1	1	9	8
	Q20334	Troponin I 1	tni-1	-	1	-
	Q20363	Stress-induced protein 1	sip-1	12	7	-
	Q20364	SLY1 homolog	sly-1	1	2	1
	Q20374	Protein PAT1 homolog 1	patr-1	1	-	-
	Q20412	Probable NADH dehydrogenase [ubiquinone] 1 beta subcomplex subunit 2, mitochondrial	F44G4.2	3	-	2
	Q20447	Uncharacterized protein	CELE_F46B6.6	-	2	-
	Q20448	Zinc finger putative Transcription Factor family	ztf-7	7	1	1
	Q20456	Heavy chain, Unconventional Myosin	hum-4	1	4	-
	Q20471	Casein kinase I isoform delta	kin-20	-	3	2
	Q20476	Uncharacterized protein	CELE_F46G10.1	5	4	-
	Q20496	Probable rho GDP-dissociation inhibitor	rhi-1	4	3	-
	Q20502	Histidine ammonia-lyase	haly-1	6	24	3
	Q20507	Acyl-CoA-binding protein homolog 3	acbp-3	3	4	-
	Q20546	Uncharacterized protein	CELE_F47G9.1	1	2	2
	Q20585	26S proteasome non-ATPase regulatory subunit 6	rpn-7	6	19	7
	Q20588	Translation machinery-associated protein 7 homolog	F49C12.11	2	-	-
	Q20626	Uncharacterized protein	CELE_F49E2.5	19	61	23
	Q20628	Cytidine deaminase	cdd-2	-	1	-
	Q20634	Glycine cleavage system H protein	gcsh-2	7	2	1
	Q20637	Uncharacterized protein	CELE_F52A8.1	4	-	-
	Q20641	Non-muscle MYosin	nmy-1	16	29	18
	Q20647	60S ribosomal protein L23a 2	rpl-25.2	7	-	-
	Q20655	14-3-3-like protein 2	ftt-2	28	25	10
	Q20660	Heat Shock Protein	hsp-17	2	2	2
	Q20675	Uncharacterized protein	CELE_F52E4.5	2	-	-
	Q20676	Propionyl Coenzyme A Carboxylase Beta subunit	pccb-1	29	30	22
	Q20678	Exocyst complex component 1	sec-3	-	1	-
	Q20679	Procollagen-lysine,2-oxoglutarate 5-dioxygenase	let-268	-	1	-
	Q20683	Tetratricopeptide repeat protein 36 homolog	F52H3.5	1	-	-
	Q20684	GaLECtin	lec-2	19	46	35
	Q20697	Uncharacterized protein	CELE_F53B1.4	4	1	-
	Q20711	Uncharacterized protein	CELE_F53B3.6	1	-	-
	Q20713	Uncharacterized protein	CELE_F53B3.5	1	-	-
	Q20719	Probable NADH dehydrogenase [ubiquinone] flavoprotein 2, mitochondrial	F53F4.10	8	6	2
	Q20720	Uncharacterized protein	CELE_F53F4.11	1	-	-
	Q20724	Uncharacterized protein	CELE_F53F4.13	1	-	-
	Q20728	Tubulin-specific chaperone B	tbcb-1	1	2	4
	Q20748	ATPase family AAA domain-containing protein 3	atad-3	9	6	-
	Q20751	Eukaryotic translation initiation factor 5A-2	iff-2	11	163	7
	Q20752	STCH (Truncated HSP) family	stc-1	1	-	-
	Q20753	Uncharacterized protein	CELE_F54C9.3	-	2	-
	Q20755	BCS1 (Mitochondrial chaperone) homolog	bcs-1	1	-	-
	Q20757	Pumilio domain-containing protein 5	puf-5	-	2	-
	Q20758	ADP-ribosylation factor-like protein 1	arl-1	2	2	-
	Q20762	Uncharacterized protein F54D1.6	F54D1.6	-	3	-
	Q20772	Probable glutaryl-CoA dehydrogenase, mitochondrial	F54D5.7	2	-	-
	Q20774	DNaJ domain (Prokaryotic heat shock protein)	dnj-13	10	1	-
	Q20779	Probable cytochrome c oxidase subunit 6A, mitochondrial	tag-174	4	1	-
	Q20780	ALdehyde deHydrogenase	alh-1	17	26	6
	Q20797	Putative syntaxin-5	syx-5	-	3	-
	Q20819	Elongation factor Ts, mitochondrial	tsfm-1	2	-	-
	Q20822	Probable signal recognition particle subunit SRP68	srpa-68	2	3	-
	Q20848	Putative pyrroline-5-carboxylate reductase	F55G1.9	-	3	-
	Q20875	Pre-mRNA-splicing factor ATP-dependent RNA helicase ddx-15	ddx-15	1	3	-
	Q20877	Uncharacterized protein	CELE_F56D3.1	2	-	-
	Q20881	Uncharacterized protein	CELE_F56D5.6	-	9	10
	Q20898	Translational repressor ifet-1	ifet-1	1	4	-
	Q20937	NTL-1a	let-711	2	1	1
	Q20938	Probable 26S proteasome regulatory subunit rpn-6.1	rpn-6.1	6	8	-
	Q20943	Uncharacterized protein	mrp-2	-	1	1
	Q20950	Uncharacterized protein	CELE_F57F5.1	5	2	3
	Q20952	Adducin-related protein 2	add-2	1	-	-
	Q20955	Uncharacterized protein	CELE_F57G12.1	1	-	-
	Q20964	LYSozyme	lys-4	4	1	-
	Q20969	Uncharacterized protein	CELE_F58B3.4	-	-	1
	Q20970	Methionine--tRNA ligase, cytoplasmic	mrs-1	12	16	2
	Q20974	Uncharacterized protein	CELE_F58B4.5	2	3	-
	Q20992	Acyl-coenzyme A oxidase	acox-3	1	-	-
	Q21000	MYOsin heavy chain structural genes	myo-5	32	61	28
	Q21004	AMPHiphysin homolog	amph-1	-	2	1
	Q21018	Conserved regulator of innate immunity protein 3	cri-3	5	10	6
	Q21019	Uncharacterized protein	CELE_F59A2.5	1	-	-
	Q21038	Tyrosine-protein kinase receptor ver-3	ver-3	-	2	-
	Q21053	Vacuolar protein sorting-associated protein 35	vps-35	1	4	2
	Q21065	Intermediate filament protein ifa-3	ifa-3	5	-	-
	Q21086	Guanine nucleotide-binding protein-like 3 homolog	nst-1	6	2	-
	Q21121	Calcium uniporter protein, mitochondrial	mcu-1	1	2	4
	Q21122	6-phosphofructo-2-kinase/fructose-2,6-bisphosphatase	pfkb-1.2	3	7	2
	Q21153	Probable calcium-binding mitochondrial carrier K02F3.2	K02F3.2	5	16	1
	Q21154	MICOS complex subunit MIC27	moma-1	1	3	2
	Q21155	RNP (RRM RNA binding domain) containing	rnp-5	1	1	-
	Q21164	ELRR (Extracellular Leucine-Rich Repeat) ONly	lron-7	-	7	5
	Q21166	Acetoacetyl-CoA synthetase	sur-5	5	1	-
	Q21174	Uncharacterized protein	CELE_K03B4.1	-	2	-
	Q21182	Uncharacterized protein	CELE_K03B8.6	1	-	-
	Q21193	Profilin-3	pfn-3	7	4	-
	Q21210	Uncharacterized protein	CELE_K04C2.2	1	1	-
	Q21215	Guanine nucleotide-binding protein subunit beta-2-like 1	rack-1	27	39	7
	Q21217	Probable 4-aminobutyrate aminotransferase, mitochondrial	gta-1	20	9	5
	Q21219	Peptide transporter family 1	pept-1	1	2	-
	Q21222	Cell Division Cycle related	cdc-48.3	1	1	-
	Q21225	VAC (Yeast VACuole morphology)-Like	vacl-14	2	-	-
	Q21230	Eukaryotic translation initiation factor 2 subunit 2	K04G2.1	5	27	25
	Q21233	NADH dehydrogenase [ubiquinone] 1 alpha subcomplex subunit 10, mitochondrial	nuo-4	17	16	6
	Q21241	LECT-2	lect-2	1	-	-
	Q21253	Gelsolin-like protein 1	gsnl-1	5	16	1
	Q21265	Putative metalloproteinase inhibitor tag-225	tag-225	3	3	-
	Q21266	Carboxylic ester hydrolase	CELE_K07C11.4	1	18	15
	Q21268	UPF0046 protein K07C11.7	K07C11.7	2	2	-
	Q21270	Conserved oligomeric Golgi complex subunit 6	cogc-6	-	3	-
	Q21274	Uncharacterized protein	CELE_K07C5.2	2	-	-
	Q21276	Uncharacterized NOP5 family protein K07C5.4	K07C5.4	29	70	14
	Q21281	Transmembrane matrix receptor MUP-4	mup-4	4	4	-
	Q21284	Uncharacterized protein	CELE_K07E3.4	10	20	2
	Q21285	Dauer or Aging adult Overexpression	dao-3	8	18	7
	Q21323	RNP (RRM RNA binding domain) containing	rnp-3	2	-	-
	Q21324	DNaJ domain (Prokaryotic heat shock protein)	dnj-15	1	-	-
	Q21336	Uncharacterized protein	CELE_K08E4.6	-	2	3
	Q21338	Transcription elongation factor SPT5	spt-5	2	-	-
	Q21351	Ras-Gtpase-activating protein SH3 (Three) domain-Binding Protein	gtbp-1	10	2	-
	Q21355	Glutathione S-transferase 4	gst-4	-	4	-
	Q21381	Uncharacterized protein	CELE_K09C4.5	-	1	-
	Q21392	Uncharacterized protein	CELE_K09E2.3	4	3	-
	Q21408	SPeCtrin	spc-1	-	-	17
	Q21430	PIX (PAK (p21-activated kinase) Interacting eXchange factor) homolog	pix-1	2	-	-
	Q21436	Nuclear Pore complex Protein	npp-3	1	-	4
	Q21437	COLlagen	col-84	1	-	-
	Q21443	Lamin-1	lmn-1	28	26	9
	Q21444	Conserved oligomeric Golgi complex subunit 2	cogc-2	2	-	-
	Q21463	Asparagine synthetase	asns-2	3	2	-
	Q21465	2 (Zwei) IG domain protein	zig-12	10	6	7
	Q21473	AQuaPorin or aquaglyceroporin related	aqp-7	1	3	2
	Q21480	AuTophaGy (Yeast Atg homolog)	atg-2	1	-	2
	Q21481	DeHydrogenases, Short chain	dhs-28	11	12	-
	Q21489	ATP-dependent DNA helicase chl-1	chl-1	1	-	-
	Q21502	MOG interacting and ectopic P-granules protein 1	mep-1	1	-	-
	Q21525	Uncharacterized protein	CELE_M05D6.6	3	3	2
	Q21531	Initiation Factor 4G (eIF4G) family	ifg-1	9	6	6
	Q21541	Uncharacterized protein	CELE_M142.5	2	-	-
	Q21544	Uncharacterized protein	CELE_M153.1	4	2	-
	Q21549	Glutathione synthetase	gss-1	1	-	-
	Q21551	MICOS complex subunit MIC19	chch-3	4	-	-
	Q21554	DNA damage-binding protein 1	ddb-1	-	1	10
	Q21559	Ref/ALY RNA export adaptor family	aly-3	5	-	-
	Q21568	NHP2-like protein 1 homolog	M28.5	1	-	-
	Q21601	Mitochondrial Ribosomal Protein, Small	mrps-34	1	-	-
	Q21603	UDP-glucuronosyltransferase	ugt-62	-	1	-
	Q21624	Coronin-like protein cor-1	cor-1	6	1	-
	Q21633	UBiquitin Conjugating enzyme	ubc-18	3	2	2
	Q21643	MO25 (MOuse embryo scaffolding Protein) homolog	mop-25.1	3	4	4
	Q21693	Eukaryotic translation initiation factor 4E-2	ife-2	3	-	-
	Q21702	Uncharacterized protein	CELE_R04B5.5	-	2	-
	Q21732	Uncharacterized protein	CELE_R04F11.2	10	2	2
	Q21735	Probable nuclear transport factor 2	ran-4	3	-	-
	Q21736	Uncharacterized protein	CELE_R05D11.4	-	5	-
	Q21740	Yeast Enhancer of DeCapping homolog	edc-3	1	5	-
	Q21742	Uncharacterized protein	CELE_R05F9.6	11	27	14
	Q21746	Small Glutamine-rich Tetratrico repeat protein	sgt-1	7	4	7
	Q21750	Acid Alpha Glucosidase Relate	aagr-2	6	5	6
	Q21751	Putative sodium-dependent excitatory amino acid transporter glt-6	glt-6	-	-	2
	Q21752	Probable voltage-dependent anion-selective channel	vdac-1	22	29	4
	Q21754	Phosphoinositide phospholipase C	plc-4	-	3	-
	Q21763	Uncharacterized protein	CELE_R05H5.3	3	3	4
	Q21765	Uncharacterized protein	CELE_R05H5.5	-	1	-
	Q21770	Argonaute protein wago-1	wago-1	1	-	-
	Q21774	Adenylosuccinate lyase	adsl-1	10	8	7
	Q21776	Mitotic checkpoint serine/threonine-protein kinase bub-1	bub-1	1	-	-
	Q21793	Prion-like-(Q/N-rich)-domain-bearing protein	pqn-53	1	-	-
	Q21801	GAlactosidase/N-Acetylgalactosaminidase	gana-1	1	-	-
	Q21817	Uncharacterized protein	CELE_R07E4.3	2	2	-
	Q21824	Probable peroxiredoxin prdx-3	prdx-3	11	11	2
	Q21828	Probable mitochondrial pyruvate carrier 1	R07E5.13	2	-	-
	Q21832	RNA-binding protein 8A	rnp-4	4	3	3
	Q21850	Uncharacterized protein	CELE_R08E3.1	-	-	1
	Q21854	Uncharacterized protein	tag-147	2	4	3
	Q21876	Uncharacterized protein	CELE_R09E10.1	-	1	-
	Q21882	Probable 5-hydroxyisourate hydrolase R09H10.3	R09H10.3	2	-	2
	Q21884	Uncharacterized protein	CELE_R09H10.5	2	4	-
	Q21888	Uncharacterized protein	CELE_R102.2	2	11	2
	Q21898	V-type proton ATPase 16 kDa proteolipid subunit 1	vha-1	1	-	-
	Q21902	DNA replication licensing factor mcm-5	mcm-5	2	-	1
	Q21915	LiPid Depleted	lpd-8	1	1	-
	Q21916	Uncharacterized protein	CELE_R10H10.3	1	1	-
	Q21918	Uncharacterized protein	CELE_R10H10.6	1	-	-
	Q21920	Ankyrin repeat and KH domain-containing protein R11A8.7	R11A8.7	-	-	7
	Q21925	ProstaGlandin E Synthase homolog	pges-2	1	-	-
	Q21926	Isoleucine--tRNA ligase, cytoplasmic	irs-1	8	9	6
	Q21929	L-xylulose reductase	dhs-21	4	-	-
	Q21930	60S ribosomal protein L28	rpl-28	7	-	-
	Q21939	Probable 39S ribosomal protein L49, mitochondrial	mrpl-49	2	-	-
	Q21959	Uncharacterized protein	CELE_R12C12.5	1	2	-
	Q21961	Associated with RAN (Nuclear import/export) function	ran-5	1	4	-
	Q21962	Glycine cleavage system P protein	gldc-1	5	6	3
	Q21966	ASpartyl Protease	asp-4	8	13	9
	Q21986	N-terminal acetyltransferase B complex subunit NAA25 homolog	cra-1	2	5	4
[truncated: 1,003 more rows]

## Sheet: SA1_Azf_labeled_without_enrich
				PSMs
	Accession	Description	Gene name	N=1	N=2	N=3
	A0A061ACK7	Uncharacterized protein	CELE_Y62E10A.13	1	-	5
	A0A061ACP8	EPS (Human endocytosis) related	eps-8	-	31	30
	A0A061ACU2	Piezo-type mechanosensitive ion channel component	pezo-1	1	1	1
	A0A061ACY0	Acyl protein THioesterase family	ath-1	4	12	13
	A0A061AD47	Uncharacterized protein	tag-273	10	25	19
	A0A061AD48	NEK (NEver in mitosis Kinase) Like	nekl-1	1	-	-
	A0A061AD72	KiDINs220 (Vertebrate scaffold protein) homolog	kdin-1	1	2	1
	A0A061AJI9	Uncharacterized protein	epi-1	43	75	86
	A0A078BPH9	Uncharacterized protein	CELE_F10C1.9	-	5	2
	A0A078BQL1	Uncharacterized protein	CELE_Y41E3.7	1	-	2
	A0A078BS85	Juxtamembrane domain-Associated Catenin	jac-1	-	6	-
	A0A078BTJ4	Enhanced RNAI (RNA interference)	eri-9	-	1	-
	A0A0K3AQM0	LIM domain family	lim-9	-	1	-
	A0A0K3AQN0	Uncharacterized protein	CELE_Y105E8A.25	1	-	-
	A0A0K3AQN5	p-GlycoProtein related	pgp-2	6	16	4
	A0A0K3AQS9	Uncharacterized protein	lev-11	72	163	135
	A0A0K3AQV8	Non-specific serine/threonine protein kinase	max-2	-	-	1
	A0A0K3AR51	Uncharacterized protein	CELE_F22G12.5	-	-	1
	A0A0K3ARB5	Uncharacterized protein	lev-11	52	101	89
	A0A0K3ARK6	UMP-CMP kinase	CELE_F40F8.1	1	7	4
	A0A0K3ARN9	Uncharacterized protein	CELE_Y50D4B.1	1	2	-
	A0A0K3AS36	ITSN (Intersectin) family	itsn-1	2	2	9
	A0A0K3ASH2	Uncharacterized protein	CELE_F40A3.3	12	26	24
	A0A0K3AT74	FiLamiN (Actin binding protein) homolog	fln-2	23	-	-
	A0A0K3AUD2	IntraMembrane Protease (IMPAS) family	imp-3	-	5	5
	A0A0K3AUJ9	PeRoxireDoXin	prdx-2	28	58	66
	A0A0K3AUM4	Uncharacterized protein	lin-23	-	4	9
	A0A0K3AUP0	ELAV-Type RNA binding-protein family	etr-1	1	-	-
	A0A0K3AUS7	DNA polymerase	CELE_Y37B11A.2	-	-	1
	A0A0K3AUY1	Receptor protein-tyrosine kinase	daf-2	-	-	1
	A0A0K3AV45	GLoBin related	glb-25	-	-	1
	A0A0K3AVV4	Uncharacterized protein	CELE_T08B1.1	-	-	1
	A0A0K3AWB8	BET (Two bromodomains) family protein	bet-2	-	1	-
	A0A0K3AWM6	Protein mom-5	mom-5	-	1	-
	A0A0K3AWP0	Uncharacterized protein	lev-11	-	202	168
	A0A0S4XR36	UBR E3 ubiquitin ligase homolog	ubr-4	2	-	1
	A0A0S4XR43	CCAR1 homolog	ccar-1	1	6	9
	A0A0T7CIX3	Piwi-like protein	sago-1	3	7	5
	A0A131MBF9	IMportin Beta family	imb-2	1	-	2
	A0A131MBU3	Protein irg-7	irg-7	39	54	64
	A0A163UT65	DeHydrogenases, Short chain	dhs-11	2	-	-
	A0A164D380	TBC (Tre-2/Bub2/Cdc16) domain family	tbc-14	3	14	22
	A0A1C3NSL5	Uncharacterized protein	CELE_ZC412.3	5	9	11
	A0A1C3NSP2	Apical Junction Molecule	ajm-1	-	14	21
	A0A1C3NSQ4	Uncharacterized protein	CELE_Y56A3A.31	1	-	-
	A0A1D3PDA8	Uncharacterized protein	CELE_Y41C4A.32	3	-	6
	A0A1I6CM66	Heterodimeric GTPase Activating Protein subunit	hgap-2	-	-	3
	A0A1I6CM95	Suppressor of PAr-Two defect	spat-2	-	-	1
	A0A1I6CMA1	Uncharacterized protein	CELE_T22B11.4	-	-	4
	A0A1I6CMC9	Uncharacterized protein	CELE_Y55F3BR.6	2	4	8
	A0A1N7SYP3	Uncharacterized protein	vab-10	64	106	150
	A0A1N7SYP6	Eukaryotic translation initiation factor 3 subunit L	eif-3.l	22	40	35
	A0A1T5HUK9	AMP-Activated protein Kinase Gamma subunit	aakg-1	1	-	1
	A0A1X7RBP4	Uncharacterized protein	CELE_ZK1193.2	-	-	3
	A0A1X7RC32	Uncharacterized protein	C16A11.5	1	-	-
	A0A1X7RC97	Uncharacterized protein	CELE_T21F4.1	1	-	-
	A0A238UKL7	Uncharacterized protein	CELE_K05F1.6	1	-	-
	A0A9S2	Uncharacterized protein	CELE_Y38F2AR.12	1	1	4
	A3FPK9	TransThyretin-Related family domain	ttr-34	-	-	2
	A3QM97	Metal transporter cnnm-1	cnnm-1	-	4	5
	A3QMC5	Ribosomal Protein, Large subunit	rpl-34	4	2	3
	A3QMC6	ERLin (ER lipid raft associated protein) homolog	erl-1	-	-	1
	A3QMC8	Mannose-1-phosphate guanyltransferase beta	tag-335	2	4	6
	A4LBC2	Histone-lysine N-methyltransferase	met-1	1	-	-
	A4UVK2	Uncharacterized protein	C44C10.9	1	2	4
	A5JYR4	DAB (Drosophila disabled) homolog	dab-1	-	4	8
	A5JYT9	Relative of Woc homolog	row-1	3	8	11
	A5JYU5	Uncharacterized protein	rad-50	-	1	-
	A5JYX3	HuMPback (Dorsal lumps)	hmp-1	5	18	24
	A5JYX5	Protein dhs-3	dhs-3	5	1	-
	A5JYX8	Nicalin	nra-2	5	31	26
	A5PEY0	Uncharacterized protein	CELE_Y37H2A.14	-	1	1
	A5Z2S5	Uncharacterized protein	B0491.6	-	-	4
	A5Z2T6	Uncharacterized protein	CELE_D1081.7	-	-	1
	A5Z2T9	Uncharacterized protein	CELE_F15B9.10	3	9	10
	A5Z2V1	Pol II C-terminal Interaction Domain Suppressor	cids-2	-	1	3
	A5Z2V7	Uncharacterized protein	CELE_F02E9.10	-	-	1
	A5Z2W3	Uncharacterized protein	CELE_R13H4.2	10	8	13
	A6PVA1	Uncharacterized protein	C44E4.5	-	4	5
	A6ZJ46	Uncharacterized protein	CELE_F49E2.2	2	1	-
	A7DT40	Uncharacterized protein	CELE_F49D11.10	1	-	1
	A7DT45	Uncharacterized protein	oxy-5	1	-	9
	A7DTF0	MRG (Mortality factor-Related Gene) related	mrg-1	3	10	6
	A7DTF2	Oxysterol-binding protein	obr-1	1	2	8
	A7DTF5	Uncharacterized protein	CELE_Y56A3A.7	3	4	5
	A7LPF3	SLY1 homolog	sly-1	-	-	4
	A7LPG5	CDGSH Iron Sulfur Domain protein homolog	cisd-1	4	7	1
	A7LPH5	Uncharacterized protein	CELE_F09E8.2	3	-	-
	A7LPJ5	Uncharacterized protein	CELE_F10A3.17	-	3	3
	A7WK43	Uncharacterized protein	CELE_Y94H6A.12	-	1	2
	A8WFJ8	Uncharacterized protein	C28G1.5	1	-	-
	A8WHP8	Perilipin-1 homolog	plin-1	14	15	21
	A8WHT8	Uncharacterized protein	CELE_K09A9.6	1	7	8
	A8XQE0	Uncharacterized protein	ekl-4	-	-	1
	A9CZN9	Uncharacterized protein	CELE_E01A2.1	4	-	2
	A9D0C3	Uncharacterized protein	CELE_T02H6.1	-	3	7
	A9D0C6	Uncharacterized protein	CELE_T02H6.1	2	-	-
	A9D4S6	Uncharacterized protein	CELE_M03F8.3	1	13	4
	A9UJN4	Serine/threonine protein phosphatase 2A regulatory subunit	pptr-2	6	11	2
	A9UJN7	Microtubule-Associated Protein Homolog	maph-1.2	10	13	15
	A9Z1L6	Uncharacterized protein	C23H3.3	1	-	-
	B0M0L8	Heat Shock Protein	hsp-43	-	6	-
	B1GRJ8	Uncharacterized protein	CELE_Y61A9LA.11	-	1	1
	B1GRK5	Uncharacterized protein	CELE_F41E6.5	3	4	-
	B1Q251	Uncharacterized protein	CELE_M106.8	-	-	1
	B1Q254	Uncharacterized protein	C14H10.3	6	13	34
	B1Q255	Uncharacterized protein	C14H10.3	-	-	33
	B1Q273	Uncharacterized protein	CELE_D1086.10	1	-	-
	B1V898	PON (Paraoxonase) and MEC-6 Like	poml-3	5	3	4
	B1V8A0	Endophilin-A homolog	unc-57	6	13	23
	B2D6K9	SAPS (Phosphatase associated) domain protein	saps-1	4	4	3
	B2D6P1	Regulator of Microtubule Dynamics	rmd-2	19	10	7
	B2D6P4	TBP-Like Factor	tlf-1	1	-	-
	B2FDA8	Structural maintenance of chromosomes protein 3	smc-3	3	4	2
	B2MZD0	Vacuolar H ATPase	vha-7	-	1	4
	B3CJ34	GCN (Yeast General Control Nondrepressible) homolog	gcn-1	53	64	65
	B3GWA1	NONO (Conserved nuclear protein, aka PSF) homolog	nono-1	2	4	3
	B3KYC0	Uncharacterized protein	CELE_Y105E8A.20	-	-	1
	B3WFT8	Uncharacterized protein	C14F11.4	5	4	10
	B3WFV2	GLoBin related	glb-8	-	2	1
	B3WFV9	Anion exchange protein	abts-1	6	18	16
	B3WFW5	Transmembrane 9 superfamily member	CELE_ZK858.6	1	-	-
	B3WFW9	Uncharacterized protein	C41G7.9	7	-	-
	B3WFZ3	Uncharacterized protein	C31H5.6	1	2	3
	B4E3X6	SPermiDine Synthase	spds-1	-	3	4
	B5BM46	NUMb related	num-1	-	-	2
	B5U8M3	SMAll	sma-9	1	-	-
	B6EU60	Uncharacterized protein	CELE_F57B7.2	-	2	-
	B6VQ41	Uncharacterized protein	CELE_F59A2.2	-	-	3
	B6VQ59	Uncharacterized protein	CELE_F11C1.5	4	-	2
	B6VQ88	Coexpressed With Polycystins	cwp-5	-	-	1
	B7FAR9	Uncharacterized protein	CELE_Y43F8B.1	39	28	55
	B7FAS0	Modifier of cell death	mcd-1	1	-	-
	B7FAS8	Endoplasmic Reticulum Oxidase	ero-1	1	-	3
	B7WN92	CRAL/TRIO and GOLD domain containing	ctg-2	2	-	-
	B7WN95	Ribosomal Protein, Large subunit	rpl-32	-	16	-
	B9WRU1	Heterogeneous nuclear RibonucleoProtein U	hrpu-1	1	5	-
	C0HKD6	Tryptophan--tRNA ligase, mitochondrial	wars-2	1	-	-
	C0HKD7	Putative peroxisomal biogenesis factor 10	prx-10	1	-	-
	C0P271	Uncharacterized protein	unc-16	-	1	3
	C0P274	Uncharacterized protein	ced-7	-	-	7
	C0P278	Uncharacterized protein	CELE_F17C8.9	2	2	3
	C0P287	Uncharacterized protein	CELE_F56A8.9	-	-	1
	C0Z1Y9	Uncharacterized protein	CELE_F40G9.17	4	12	12
	C1P622	Uncharacterized protein	let-767	-	9	16
	C1P627	DNaJ domain (Prokaryotic heat shock protein)	dnj-16	3	10	6
	C1P629	Cleavage Factor IM (CFIm) homolog	cfim-2	1	-	-
	C1P633	MAGI (Membrane Associated Guanylate kinase Inverted) homolog	magi-1	-	-	3
	C2BR91	Cystatin	C39B5.5	6	-	-
	C2BR92	Uncharacterized protein	C39B5.14	-	5	1
	C2BR94	THO Complex (Transcription factor/nuclear export) subunit	thoc-5	-	2	2
	C2BR97	Suppressor with Morphological effect on Genitalia	smg-3	-	4	4
	C3JXD8	Modifier Of Apl-1 activity	moa-1	1	-	-
	C5VUK2	COP-9 SigNalosome subunit	csn-6	2	2	8
	C6KRL2	Uncharacterized protein	CELE_F23D12.11	-	2	-
	C6KRN1	Suppressor of aph-1	sao-1	1	-	-
	C6KRN4	Uncharacterized protein	CELE_D1086.11	1	-	-
	C6KRP5	Sulfide Quinone oxidoReDuctase	sqrd-1	-	14	15
	C7FZU5	Uncharacterized protein	C41G7.9	-	24	18
	C7IVR4	Polyglutamine-repeat protein pqn-41	pqn-41	-	2	1
	C9IY21	Uncharacterized protein	CELE_ZK1058.9	7	4	9
	C9IY38	Uncharacterized protein	CELE_T16G1.13	1	-	-
	D0G915	Uncharacterized protein	CELE_Y54G2A.57	1	9	9
	D0PV95	ATP-dependent RNA helicase laf-1	laf-1	17	17	27
	D0VWL6	FiLamiN (Actin binding protein) homolog	fln-2	23	36	49
	D0VWN5	Uncharacterized protein	CELE_W04G3.5	3	-	2
	D0Z5P0	Suppressor of gpa-3QL dye-filling defect	sql-1	3	-	1
	D1MN80	Enoyl-CoA Hydratase	ech-2	3	2	4
	D1MN85	Initiation Factor 4E (eIF4E) family	ife-1	-	1	1
	D3NQ89	Uncharacterized protein	C35B1.2	1	-	-
	D3NQA9	Carbonic anhydrase	bca-2	4	-	2
	D3YT36	Pyruvate kinase	pyk-2	-	-	10
	D3YT56	Methionyl Amino-acyl tRNA Synthetase	mars-1	17	-	-
	D4PH96	ATX (Ataxin) related	atx-2	1	5	1
	D5MCN2	La-related protein 1	larp-1	18	35	32
	D5MCQ5	SUPpressor	sup-26	4	-	-
	D5MCR3	SUPpressor	sup-26	-	13	10
	D6RYD3	Uncharacterized protein	CELE_Y58A7A.1	1	-	-
	D6RYE0	Uncharacterized protein	CELE_Y38C1AA.14	1	-	-
	D7SFI3	Uncharacterized protein	C02D5.4	3	11	23
	D9N129	WD repeat-containing protein 20 homolog	wdr-20	1	-	-
[truncated: 4,076 more rows]

## Sheet: SA2_Azf_labeled_with_enrich
				PSMs
[truncated: 1,836 more rows]
