# Supplementary material for: Neuronal subclass-selective proteomic analysis in Caenorhabditis elegans
Source: Sci Rep. 2020 Aug 13;10:13840. doi: 10.1038/s41598-020-70692-w (PMC7426821; doi:10.1038/s41598-020-70692-w)
Supplement: Supplementary file 4 — Supplementary Table S3. [file 41598_2020_70692_MOESM4_ESM.xlsx]

## Sheet: Sheet1
Neuronal subclass-selective proteomic analysis in Caenorhabditis elegans
Shunsuke Aburaya, Yuji Yamauchi, Takashi Hashimoto, Hiroyoshi Minakuchi, Wataru Aoki, Mitsuyoshi Ueda
Supplementary Table 3 Tissue enrichment analysis of proteins identified only in SA1 strain cultured in the Azf-labeled KY33 strain with azide-protein enrichment procedure
Term	Enrichment Fold Change	FDR-adjusted P value
PVD	1.4	3e-10
outer labial sensillum	1.4	8.4e-10
IL2 neuron	1.7	0.0026
lateral ganglion	1.3	0.0026
intestine	1.1	0.0026
SDQL	3.2	0.0026
AWB	2.4	0.0026
AIY	2.3	0.0026
pharyngeal interneuron	1.4	0.0026
CEM	1.6	0.0032
ASE	1.3	0.0036
hook sensillum	1.6	0.0036
ventral nerve cord	1.3	0.0053
SDQR	2.7	0.0098
inner labial sensillum	1.5	0.011
Tissue enrichment analysis was performed in WormWeb.org.
