# Supplementary material for: Neuronal subclass-selective proteomic analysis in Caenorhabditis elegans
Source: Sci Rep. 2020 Aug 13;10:13840. doi: 10.1038/s41598-020-70692-w (PMC7426821; doi:10.1038/s41598-020-70692-w)
Supplement: Supplementary file 5 — Supplementary Table S4. [file 41598_2020_70692_MOESM5_ESM.xlsx]

## Sheet: Sheet1
Neuronal subclass-selective proteomic analysis in Caenorhabditis elegans
Shunsuke Aburaya, Yuji Yamauchi, Takashi Hashimoto, Hiroyoshi Minakuchi, Wataru Aoki, Mitsuyoshi Ueda
Supplementary Table 4 Protein identified only in neuron enriched fraction without localization information in tissue enrichment analysis
Gene name	Accession	Description
abt-6	O01842	ABC Transporter family
B0432.14	Q3HKB5	Uncharacterized protein
B0546.3	U4PBQ7	Uncharacterized protein
C06C3.12	B7WN68	Uncharacterized protein
C12D5.5	Q17924	Uncharacterized protein
C15C7.4	Q18010	Uncharacterized protein
C18G1.7	O61918	Uncharacterized protein
C35E7.6	O61770	Uncharacterized protein
C36B1.9	Q93343	Uncharacterized protein
CELE_F23B2.10	O45400	Uncharacterized protein
CELE_F35E8.6	O45452	Uncharacterized protein
CELE_F38H12.5	O16345	Uncharacterized protein
CELE_F39C12.1	O61201	Uncharacterized protein
CELE_F41C6.6	Q20271	Uncharacterized protein
CELE_F48C1.11	G4RU19	Uncharacterized protein
CELE_F57G4.11	D9N150	Uncharacterized protein
CELE_K08D9.10	A0A0S4XR86	Uncharacterized protein
CELE_R03G8.4	Q21673	Aminopeptidase
CELE_T08E11.1	O76644	Uncharacterized protein
CELE_T26C5.5	Q7YWS4	Uncharacterized protein
CELE_W02F12.4	H1ZUX4	Uncharacterized protein
CELE_W04G5.9	O18173	Uncharacterized protein
CELE_Y26E6A.2	O62419	Uncharacterized protein
CELE_Y54G2A.42	Q4R167	Uncharacterized protein
CELE_ZC8.6	Q23083	Uncharacterized protein
clec-82	H2L0R0	C-type LECtin
fbxb-99	Q9TYK5	F-box B protein
flp-28	Q7YWT6	FMRF-Like Peptide
gcp-2.3	Q58A98	Glutamate CarboxyPeptidase 2 homolog
glct-3	Q9XU73	Galactosylgalactosylxylosylprotein 3-beta-glucuronosyltransferase
gpb5	A7DT38	Putative glycoprotein hormone-beta5
irld-2	Q19110	Insulin/EGF-Receptor L Domain protein
marc-6	Q400N4	MARCH (Membrane-Associated Ring finger (C3HC4)) homolog
nduo-4	P24892	NADH-ubiquinone oxidoreductase chain 4
npax-1	Q19677	N-terminal PAX (PAI domain only) protein
pals-29	O45859	Protein containing ALS2cr12 (ALS2CR12) domain
pcp-4	Q9GRV9	Prolyl Carboxy Peptidase like
pho-11	Q09451	Putative acid phosphatase 11
R07B7.12	Q21802	Glycosyltransferase family 92 protein R07B7.12
srw-66	O76620	Serpentine Receptor, class W
srx-29	O45662	Serpentine Receptor, class X
str-180	H2L036	Seven TM Receptor
Y18D10A.3	Q9XW15	NAD(P)H-hydrate epimerase
We cloned the 5` regulatory regions of gene represented as bold from the C. elegans genome and constructed promoter::GFP fusion plasmids.
